# Supplementary material for: Multiplatform biomarker identification using a data-driven approach enables single-sample classification
Source: BMC Bioinformatics. 2019 Nov 21;20:601. doi: 10.1186/s12859-019-3140-7 (PMC6868758; doi:10.1186/s12859-019-3140-7)
Supplement: Supplementary file 2 — Additional file 2 The table contains reference genes and DEGs identified by DDR in TCGA-BRCA RNA-Seq data. [file 12859_2019_3140_MOESM2_ESM.xlsx]

## Sheet: BRCA_reference
ENSG00000204685.6	STARD7-AS1
ENSG00000131732.10	ZCCHC9
ENSG00000239306.4	RBM14
ENSG00000169045.16	HNRNPH1
ENSG00000110321.14	EIF4G2

## Sheet: BRCA_DDR (FDR < 0.1)
row.names.TN_cpm.	adjusted p-value	ED	p-value
ENSG00000091831.20	6.58565e-81	-3.05314	1.08884e-85
ENSG00000115648.12	1.25127e-74	-2.28603	4.13761e-79
ENSG00000139865.15	3.84588e-74	-1.34805	1.90758e-78
ENSG00000129514.5	9.81348e-74	-2.50512	6.49008e-78
ENSG00000134830.5	5.83819e-72	-1.52861	5.64821e-76
ENSG00000173467.7	5.83819e-72	-2.52341	5.79156e-76
ENSG00000109436.7	1.0719e-71	-1.71213	1.24057e-75
ENSG00000108932.10	9.24414e-70	-1.64105	1.22271e-73
ENSG00000120262.9	1.4396e-68	-1.58411	2.14215e-72
ENSG00000106541.10	1.70744e-68	-2.82024	2.823e-72
ENSG00000176532.3	2.00706e-67	-1.73492	3.65022e-71
ENSG00000187720.13	2.30279e-67	-1.79856	4.56879e-71
ENSG00000160180.15	5.69379e-67	-2.48076	1.2238e-70
ENSG00000074410.12	1.40289e-66	-2.16511	3.24726e-70
ENSG00000248360.6	3.08038e-66	-1.27022	7.63944e-70
ENSG00000280111.1	3.5809e-66	-1.71515	9.47281e-70
ENSG00000107485.14	1.9789e-65	-2.03407	5.5621e-69
ENSG00000119866.19	8.84345e-64	1.45429	2.63185e-67
ENSG00000178568.12	4.16712e-63	-1.87209	1.30905e-66
ENSG00000054598.6	8.0517e-63	1.57661	2.66247e-66
ENSG00000124664.9	3.55334e-62	-1.94265	1.23374e-65
ENSG00000176597.10	5.99634e-62	1.24405	2.1811e-65
ENSG00000064787.11	3.49183e-60	-1.64696	1.32784e-63
ENSG00000178935.5	6.00079e-60	-1.38311	2.38115e-63
ENSG00000261175.4	2.60269e-59	1.46946	1.07579e-62
ENSG00000171428.12	4.70935e-59	-2.1148	2.02442e-62
ENSG00000160182.2	7.15019e-59	-2.24844	3.19189e-62
ENSG00000163879.10	8.0024e-59	-1.84224	3.70463e-62
ENSG00000204385.9	1.10628e-58	-2.15131	5.30433e-62
ENSG00000276644.3	1.48495e-58	-1.67054	7.36547e-62
ENSG00000144354.12	1.12857e-57	1.32213	5.78439e-61
ENSG00000169083.14	8.72872e-57	-1.89701	4.61814e-60
ENSG00000185133.12	1.36915e-56	-1.47046	7.4702e-60
ENSG00000135069.12	1.51968e-56	1.72546	8.54274e-60
ENSG00000168350.7	2.51377e-56	-1.89328	1.45466e-59
ENSG00000174607.9	7.29125e-56	1.42741	4.44742e-59
ENSG00000198729.4	7.29125e-56	1.45726	4.46037e-59
ENSG00000007402.10	1.85898e-55	-1.27176	1.16795e-58
ENSG00000248429.4	5.22796e-55	-1.07129	3.37104e-58
ENSG00000092068.17	8.67271e-55	-1.271	5.73564e-58
ENSG00000143412.8	9.37414e-55	-1.40674	6.35451e-58
ENSG00000188959.9	9.91985e-55	-1.41317	6.88844e-58
ENSG00000171604.10	7.06232e-54	-0.963961	5.02091e-57
ENSG00000072858.9	9.8688e-54	-1.504	7.17933e-57
ENSG00000117472.8	1.01624e-53	-1.85832	7.56091e-57
ENSG00000230882.1	4.56186e-53	-0.984504	3.4695e-56
ENSG00000108176.13	1.58555e-52	-1.62537	1.23209e-55
ENSG00000187486.5	2.00705e-52	-1.15693	1.59282e-55
ENSG00000136944.16	2.0412e-52	-1.42014	1.65366e-55
ENSG00000162543.5	2.51998e-52	-1.27849	2.08321e-55
ENSG00000183044.10	2.73422e-52	-1.54365	2.30553e-55
ENSG00000004838.12	9.3851e-52	-1.14319	8.0688e-55
ENSG00000183779.6	2.5167e-51	-1.26474	2.20533e-54
ENSG00000082175.13	2.97503e-51	-2.14149	2.70533e-54
ENSG00000196208.12	2.97503e-51	-1.77146	2.68233e-54
ENSG00000164237.7	4.62483e-51	-1.36716	4.28204e-54
ENSG00000094755.15	1.00622e-50	2.28407	9.48272e-54
ENSG00000175356.11	1.09624e-50	-2.24439	1.05123e-53
ENSG00000140511.10	1.25763e-50	1.26058	1.22679e-53
ENSG00000182175.12	1.30038e-50	1.3074	1.29e-53
ENSG00000165140.8	1.30993e-50	-1.39935	1.32113e-53
ENSG00000163064.6	2.0892e-50	1.61297	2.1416e-53
ENSG00000150667.6	2.53727e-50	-1.26538	2.64286e-53
ENSG00000163072.13	3.95887e-50	-1.27905	4.18907e-53
ENSG00000131759.16	4.0319e-50	-0.836576	4.33301e-53
ENSG00000050438.15	7.20563e-50	-1.39657	7.86289e-53
ENSG00000102243.11	9.03632e-50	1.50308	1.01359e-52
ENSG00000167861.14	9.03632e-50	-1.04546	1.01594e-52
ENSG00000227036.5	3.23882e-49	1.16824	3.6949e-52
ENSG00000124249.6	3.84261e-49	-1.19779	4.44725e-52
ENSG00000249042.4	6.27931e-49	-0.792044	7.37118e-52
ENSG00000197168.10	2.7713e-48	-0.830739	3.299e-51
ENSG00000148468.15	3.3646e-48	1.16124	4.06091e-51
ENSG00000162482.4	3.49876e-48	-1.37423	4.28068e-51
ENSG00000172602.8	3.55506e-48	-1.09274	4.40834e-51
ENSG00000117399.12	4.30545e-48	1.05776	5.41002e-51
ENSG00000158258.14	4.55342e-48	-1.89734	5.7969e-51
ENSG00000141337.11	4.78128e-48	-1.01415	6.16602e-51
ENSG00000109452.11	7.2472e-48	-1.39297	9.46595e-51
ENSG00000141424.11	1.1738e-47	-1.234	1.55257e-50
ENSG00000144218.17	1.65057e-47	-1.85153	2.21047e-50
ENSG00000160345.11	2.9934e-47	-0.852093	4.05832e-50
ENSG00000151892.13	3.35486e-47	-2.36784	4.60382e-50
ENSG00000148513.16	3.53251e-47	-1.70406	4.90602e-50
ENSG00000203697.10	3.80317e-47	-1.53696	5.3448e-50
ENSG00000203760.7	5.59439e-47	0.948556	7.95459e-50
ENSG00000105792.18	2.54442e-46	-0.829938	3.65995e-49
ENSG00000065371.16	3.11882e-46	0.995601	4.53774e-49
ENSG00000115255.9	5.2092e-46	-1.53101	7.66528e-49
ENSG00000167614.12	7.52434e-46	1.41513	1.11964e-48
ENSG00000165695.8	9.38095e-46	-0.748525	1.41142e-48
ENSG00000186832.7	1.32438e-45	1.88404	2.0145e-48
ENSG00000118513.17	1.50558e-45	-1.3755	2.31501e-48
ENSG00000109501.12	1.61867e-45	-0.807702	2.51567e-48
ENSG00000134352.18	2.1195e-45	-1.07225	3.32908e-48
ENSG00000188001.8	2.44639e-45	-1.56099	3.88296e-48
ENSG00000183888.4	2.931e-45	-1.33953	4.7006e-48
ENSG00000105173.12	3.46529e-45	1.06575	5.61478e-48
ENSG00000127663.13	3.52081e-45	-0.831296	5.76295e-48
ENSG00000166106.3	4.03668e-45	-1.65892	6.67407e-48
ENSG00000173890.15	4.30553e-45	-1.22711	7.18976e-48
ENSG00000186868.14	4.46676e-45	-1.83512	7.53285e-48
ENSG00000137501.15	4.70279e-45	-1.20079	8.00865e-48
ENSG00000234899.8	5.24183e-45	1.13391	9.01328e-48
ENSG00000186409.13	6.72383e-45	-0.730344	1.16727e-47
ENSG00000163697.15	9.25091e-45	-0.753562	1.62128e-47
ENSG00000196177.11	1.86615e-44	-1.10227	3.30139e-47
ENSG00000143452.14	1.99268e-44	1.05297	3.55819e-47
ENSG00000112874.8	2.01126e-44	-0.962065	3.62461e-47
ENSG00000111319.11	3.25333e-44	-1.40232	5.96558e-47
ENSG00000139160.12	3.25333e-44	-0.655751	5.97059e-47
ENSG00000115163.13	3.60684e-44	0.88869	6.67899e-47
ENSG00000259459.4	4.23209e-44	-1.06339	7.90679e-47
ENSG00000116191.16	4.51471e-44	-1.13767	8.50944e-47
ENSG00000279010.1	4.90258e-44	1.04764	9.32157e-47
ENSG00000214530.6	6.15649e-44	-1.0176	1.18075e-46
ENSG00000163364.8	8.61483e-44	-0.96694	1.66648e-46
ENSG00000135912.9	2.07295e-43	0.797061	4.04424e-46
ENSG00000141854.6	2.73472e-43	-0.897031	5.38054e-46
ENSG00000068615.15	3.3112e-43	-1.16886	6.56952e-46
ENSG00000173013.5	3.32916e-43	-0.740732	6.6602e-46
ENSG00000184675.8	5.1421e-43	0.67745	1.03721e-45
ENSG00000148154.8	5.84535e-43	-0.869484	1.18873e-45
ENSG00000256612.6	5.95226e-43	-1.9169	1.22031e-45
ENSG00000269867.1	7.94253e-43	-0.75786	1.64148e-45
ENSG00000235687.7	8.39543e-43	-1.44102	1.74896e-45
ENSG00000184661.12	9.11989e-43	0.94659	1.91496e-45
ENSG00000147642.15	9.29911e-43	-1.26706	1.96797e-45
ENSG00000160188.8	9.67062e-43	-0.852174	2.06258e-45
ENSG00000249661.1	1.24977e-42	-1.11494	2.68621e-45
ENSG00000003989.15	1.55744e-42	-1.95947	3.37325e-45
ENSG00000073792.14	1.71077e-42	1.1712	3.73363e-45
ENSG00000164626.8	1.76335e-42	1.27676	3.87754e-45
ENSG00000260912.1	2.08367e-42	-0.772129	4.61637e-45
ENSG00000168993.13	3.93198e-42	-0.82483	8.77632e-45
ENSG00000156219.15	4.56619e-42	1.10685	1.02674e-44
ENSG00000134802.16	5.44971e-42	0.776619	1.23441e-44
ENSG00000128928.7	1.06869e-41	-0.790757	2.43837e-44
ENSG00000225362.7	1.19501e-41	-0.790929	2.74632e-44
ENSG00000177465.4	1.9174e-41	-0.891649	4.4382e-44
ENSG00000075275.15	2.10028e-41	-1.04665	4.89623e-44
ENSG00000168306.11	2.45358e-41	-1.18579	5.76043e-44
ENSG00000162078.10	3.07386e-41	-1.31481	7.26753e-44
ENSG00000162949.15	3.61764e-41	-1.30525	8.61299e-44
ENSG00000183323.11	3.87012e-41	-0.812212	9.2781e-44
ENSG00000153832.10	4.13932e-41	-0.73681	9.9919e-44
ENSG00000135374.8	4.18056e-41	1.69558	1.01606e-43
ENSG00000152977.8	5.16456e-41	1.06507	1.26375e-43
ENSG00000114547.8	6.06601e-41	1.08713	1.49436e-43
ENSG00000148219.15	7.64523e-41	-1.03107	1.89604e-43
ENSG00000167964.11	7.69624e-41	-0.877014	1.92142e-43
ENSG00000261857.5	7.95482e-41	1.02491	1.99913e-43
ENSG00000164938.12	9.83687e-41	-0.807794	2.48837e-43
ENSG00000144681.9	1.07555e-40	0.856917	2.73852e-43
ENSG00000167755.12	1.56077e-40	1.43279	3.99978e-43
ENSG00000146476.9	1.65647e-40	-1.01361	4.27244e-43
ENSG00000133069.13	1.98483e-40	0.934813	5.15217e-43
ENSG00000099256.17	2.21572e-40	0.699088	5.78813e-43
ENSG00000183943.5	2.48404e-40	0.948485	6.53013e-43
ENSG00000041353.8	2.68048e-40	-1.12591	7.09086e-43
ENSG00000047346.11	2.98302e-40	-0.891061	7.94052e-43
ENSG00000110169.9	3.13532e-40	-1.1414	8.39778e-43
ENSG00000166002.5	3.36423e-40	0.75642	9.06652e-43
ENSG00000141384.10	3.63511e-40	0.723097	9.85662e-43
ENSG00000171793.12	3.67499e-40	0.70525	1.00255e-42
ENSG00000197375.11	3.74031e-40	-0.836678	1.02655e-42
ENSG00000152455.14	3.76347e-40	0.636384	1.03913e-42
ENSG00000130005.10	5.39668e-40	-1.14611	1.499e-42
ENSG00000106069.19	5.95755e-40	-0.783328	1.67266e-42
ENSG00000170500.11	5.95755e-40	-1.32308	1.67449e-42
ENSG00000166535.18	6.07795e-40	1.18205	1.71838e-42
ENSG00000149231.10	6.52884e-40	0.703	1.85666e-42
ENSG00000240800.1	6.70402e-40	-1.22647	1.91756e-42
ENSG00000073464.10	7.0778e-40	0.899645	2.03617e-42
ENSG00000111716.11	1.55137e-39	1.05847	4.48869e-42
ENSG00000084444.12	1.8223e-39	-1.18473	5.30272e-42
ENSG00000039139.9	1.90035e-39	-1.08189	5.5781e-42
ENSG00000165548.9	1.90035e-39	-1.21532	5.59268e-42
ENSG00000101311.14	2.17811e-39	1.04318	6.44615e-42
ENSG00000203709.8	2.48827e-39	-0.94434	7.4052e-42
ENSG00000181031.14	2.76867e-39	-0.812121	8.28546e-42
ENSG00000187266.12	3.12322e-39	-0.671177	9.39811e-42
ENSG00000163683.10	3.94678e-39	-0.870771	1.19416e-41
ENSG00000100139.12	3.99808e-39	0.724344	1.21629e-41
ENSG00000134215.14	5.44669e-39	-1.10598	1.66599e-41
ENSG00000163704.10	7.36539e-39	-0.944289	2.26504e-41
ENSG00000228639.5	9.91476e-39	0.798561	3.06542e-41
ENSG00000102316.15	1.03906e-38	-0.900699	3.22971e-41
ENSG00000197308.7	1.1985e-38	-0.93985	3.74512e-41
ENSG00000196917.5	1.49082e-38	-1.22851	4.68323e-41
ENSG00000163975.10	1.78918e-38	1.05555	5.65009e-41
ENSG00000174749.5	1.80019e-38	-1.03068	5.71462e-41
ENSG00000136457.8	1.8259e-38	-1.41224	5.82641e-41
ENSG00000186496.9	1.85168e-38	-0.694933	5.93928e-41
ENSG00000143674.9	2.0009e-38	0.901145	6.451e-41
ENSG00000204019.4	2.46169e-38	0.614878	7.97731e-41
ENSG00000147889.15	2.80459e-38	0.877633	9.13486e-41
ENSG00000154127.8	3.064e-38	0.820016	1.00305e-40
ENSG00000005513.9	3.26139e-38	1.06391	1.07306e-40
ENSG00000154645.12	3.37369e-38	0.710976	1.11558e-40
ENSG00000128606.11	3.56438e-38	-0.969373	1.18453e-40
ENSG00000136883.11	3.79283e-38	-1.34755	1.26672e-40
ENSG00000101871.13	3.87176e-38	1.02466	1.29948e-40
ENSG00000134690.9	5.26029e-38	0.800051	1.77422e-40
ENSG00000090539.14	6.31188e-38	-1.1815	2.13934e-40
ENSG00000119636.14	7.3441e-38	-0.846306	2.50134e-40
ENSG00000178999.11	1.0121e-37	0.89323	3.46387e-40
ENSG00000117115.11	1.02095e-37	1.27952	3.51103e-40
ENSG00000203688.4	1.23717e-37	0.636394	4.27506e-40
ENSG00000142973.11	1.27511e-37	-1.15575	4.42725e-40
ENSG00000251615.3	1.27604e-37	-0.791517	4.45157e-40
ENSG00000141294.8	1.54886e-37	-0.728712	5.42893e-40
ENSG00000136943.9	1.68518e-37	1.0004	5.93461e-40
ENSG00000182575.7	1.69144e-37	-0.933759	5.98464e-40
ENSG00000146281.5	1.72317e-37	1.0434	6.12538e-40
ENSG00000154548.8	1.90537e-37	0.569697	6.80456e-40
ENSG00000099812.7	2.13796e-37	-1.38558	7.67052e-40
ENSG00000204434.5	2.3477e-37	-0.912679	8.46187e-40
ENSG00000133019.10	2.35755e-37	0.994071	8.53633e-40
ENSG00000166446.13	2.43497e-37	-0.984686	8.85692e-40
ENSG00000258910.2	2.64081e-37	0.617209	9.64931e-40
ENSG00000134755.13	2.72455e-37	1.04875	1.00003e-39
ENSG00000001617.10	3.04967e-37	-0.689642	1.12441e-39
ENSG00000173210.18	3.6712e-37	-1.17284	1.35964e-39
ENSG00000164309.13	5.09195e-37	-1.11923	1.89423e-39
ENSG00000165731.16	5.78136e-37	-1.54192	2.16025e-39
ENSG00000168743.11	7.24287e-37	-1.25272	2.71834e-39
ENSG00000104332.10	8.32994e-37	1.81005	3.1401e-39
ENSG00000224559.2	1.04264e-36	-0.910348	3.94763e-39
ENSG00000105926.14	1.0991e-36	0.839029	4.17959e-39
ENSG00000092621.10	1.30697e-36	1.15499	4.99166e-39
ENSG00000165138.15	1.93919e-36	0.781453	7.43832e-39
ENSG00000230873.7	1.98878e-36	-0.910621	7.6614e-39
ENSG00000157303.9	2.16308e-36	-1.45712	8.36864e-39
ENSG00000152642.9	2.27595e-36	-0.829472	8.88057e-39
ENSG00000171962.16	2.27595e-36	-0.757424	8.87525e-39
ENSG00000131831.16	2.81864e-36	-1.12664	1.10447e-38
ENSG00000115556.12	2.95493e-36	-0.717189	1.16276e-38
ENSG00000143878.9	3.39195e-36	-0.878707	1.34034e-38
ENSG00000178467.16	3.52535e-36	-0.86996	1.39888e-38
ENSG00000162520.13	3.63754e-36	-0.643276	1.44941e-38
ENSG00000143578.14	3.67624e-36	-0.792743	1.47091e-38
ENSG00000172465.12	5.34049e-36	-0.910895	2.14563e-38
ENSG00000157578.12	5.93278e-36	-0.648657	2.3934e-38
ENSG00000168038.9	7.58917e-36	-0.653339	3.07417e-38
ENSG00000131773.12	9.63227e-36	0.825905	3.91769e-38
ENSG00000029725.15	1.04442e-35	-0.705442	4.27357e-38
ENSG00000213145.8	1.04442e-35	-0.784403	4.28248e-38
ENSG00000081923.9	1.14269e-35	-0.770944	4.70429e-38
ENSG00000103528.15	1.24627e-35	-1.15048	5.15134e-38
ENSG00000226200.5	1.51579e-35	-0.628773	6.29041e-38
ENSG00000234918.1	1.78929e-35	-0.986288	7.455e-38
ENSG00000143653.9	1.99139e-35	-0.774085	8.32997e-38
ENSG00000145723.15	2.14843e-35	-0.505331	9.03052e-38
ENSG00000163491.15	2.14843e-35	-1.07048	9.05791e-38
ENSG00000007062.10	2.63057e-35	1.72297	1.11341e-37
ENSG00000092758.14	3.27058e-35	1.24362	1.38971e-37
ENSG00000154655.13	4.16102e-35	0.887646	1.77495e-37
ENSG00000131844.14	4.55021e-35	-0.738532	1.94849e-37
ENSG00000164430.14	4.87804e-35	0.586916	2.09694e-37
ENSG00000111344.10	4.8919e-35	0.958285	2.11098e-37
ENSG00000145220.12	4.97495e-35	0.638705	2.15505e-37
ENSG00000188542.8	5.5927e-35	-0.586095	2.43189e-37
ENSG00000157514.15	6.09698e-35	-0.657302	2.66125e-37
ENSG00000164434.10	6.16078e-35	1.28255	2.69928e-37
ENSG00000162755.12	6.33586e-35	-0.779041	2.78647e-37
ENSG00000188185.10	6.9716e-35	-0.631357	3.07759e-37
ENSG00000006652.12	7.37515e-35	0.632999	3.26793e-37
ENSG00000157388.12	7.77066e-35	-1.10172	3.45603e-37
ENSG00000196932.10	7.93509e-35	-1.06635	3.54227e-37
ENSG00000166780.9	8.26063e-35	-1.09008	3.70126e-37
ENSG00000166016.5	8.32248e-35	0.847613	3.74273e-37
ENSG00000143815.13	1.07282e-34	0.720928	4.84237e-37
ENSG00000007516.12	1.23809e-34	-1.1181	5.60878e-37
ENSG00000085831.14	1.25481e-34	-1.00798	5.70528e-37
ENSG00000102362.14	1.2557e-34	-0.919682	5.73007e-37
ENSG00000120149.8	1.381e-34	-0.886713	6.32468e-37
ENSG00000144362.10	2.07527e-34	-0.629837	9.53862e-37
ENSG00000176887.6	2.66629e-34	1.28888	1.22992e-36
ENSG00000109586.10	2.66801e-34	-0.842039	1.23513e-36
ENSG00000137673.7	2.78698e-34	1.41035	1.29481e-36
ENSG00000232859.8	3.01631e-34	-0.613358	1.40635e-36
ENSG00000131781.11	3.04364e-34	-1.03133	1.42412e-36
ENSG00000111057.9	3.19691e-34	-0.850319	1.50112e-36
ENSG00000152582.11	3.26316e-34	-0.826127	1.53762e-36
ENSG00000134533.5	3.66827e-34	-1.22327	1.73458e-36
ENSG00000154654.13	3.71847e-34	-1.10438	1.76447e-36
ENSG00000026559.12	3.80287e-34	0.937053	1.8108e-36
ENSG00000147041.10	5.08875e-34	-0.975443	2.43151e-36
ENSG00000139629.14	5.12842e-34	-1.05471	2.45894e-36
ENSG00000197594.10	5.20498e-34	-1.0301	2.50426e-36
ENSG00000174132.8	5.28441e-34	-0.748171	2.55121e-36
ENSG00000100297.14	5.44568e-34	0.671156	2.64335e-36
ENSG00000171174.12	5.44568e-34	-0.565846	2.64707e-36
ENSG00000142945.11	5.94162e-34	0.836526	2.89797e-36
ENSG00000255455.2	7.14328e-34	-0.553562	3.49588e-36
ENSG00000099282.8	7.40584e-34	-0.744867	3.63662e-36
ENSG00000189157.12	7.70502e-34	-0.593605	3.79626e-36
ENSG00000145194.16	7.76747e-34	0.701824	3.83988e-36
ENSG00000231106.2	8.02972e-34	0.757322	3.9828e-36
ENSG00000186910.3	8.03294e-34	-0.982882	3.99767e-36
ENSG00000123124.12	8.21825e-34	-0.711989	4.10349e-36
ENSG00000196090.11	9.41261e-34	-1.59802	4.71541e-36
ENSG00000034053.13	1.08014e-33	0.872829	5.429e-36
ENSG00000124126.12	1.24802e-33	-0.939516	6.29345e-36
ENSG00000164045.10	1.25836e-33	0.770437	6.36638e-36
ENSG00000111665.10	1.50886e-33	0.779274	7.65868e-36
ENSG00000110693.14	1.52276e-33	0.937499	7.7544e-36
ENSG00000157368.9	1.78898e-33	0.883673	9.13966e-36
ENSG00000166821.7	1.86555e-33	-0.763515	9.5617e-36
ENSG00000006071.10	2.19097e-33	-0.905605	1.12658e-35
ENSG00000273472.1	2.61606e-33	-0.712212	1.34949e-35
ENSG00000065978.16	2.74524e-33	0.739809	1.42066e-35
ENSG00000120647.8	3.65019e-33	0.559653	1.89501e-35
ENSG00000171791.11	4.05262e-33	-0.989571	2.11063e-35
ENSG00000185479.5	4.37542e-33	1.6019	2.28598e-35
ENSG00000050405.12	4.68678e-33	-0.550968	2.45641e-35
ENSG00000185442.11	5.05541e-33	-0.876264	2.65797e-35
ENSG00000111728.9	5.38213e-33	0.882872	2.83865e-35
ENSG00000164687.9	5.6016e-33	0.875393	2.96366e-35
ENSG00000164125.14	5.75615e-33	-0.980389	3.05495e-35
ENSG00000148143.11	6.87263e-33	0.921536	3.65886e-35
ENSG00000121270.14	7.99455e-33	-1.34781	4.26936e-35
ENSG00000119938.8	8.29981e-33	-1.10906	4.44611e-35
ENSG00000170871.10	8.76735e-33	-0.660221	4.71106e-35
ENSG00000069020.17	1.01379e-32	-0.934245	5.46425e-35
ENSG00000112742.8	1.02245e-32	0.814331	5.52783e-35
ENSG00000163093.10	1.03378e-32	-0.526492	5.6062e-35
ENSG00000123545.5	1.03743e-32	0.581514	5.64315e-35
ENSG00000129195.14	1.04176e-32	0.781828	5.68392e-35
ENSG00000151715.6	1.0609e-32	-0.891274	5.80592e-35
ENSG00000104783.10	1.073e-32	1.12422	5.88987e-35
ENSG00000185924.6	1.11758e-32	-1.02823	6.15301e-35
ENSG00000165105.9	1.58197e-32	-0.924394	8.73599e-35
ENSG00000120254.14	1.91916e-32	0.796919	1.06297e-34
ENSG00000237649.6	2.07433e-32	0.804054	1.15235e-34
ENSG00000075218.17	2.07528e-32	0.75786	1.15631e-34
ENSG00000270804.1	2.14115e-32	-0.67296	1.19655e-34
ENSG00000161642.16	2.28796e-32	-0.719651	1.28237e-34
ENSG00000274173.1	2.34252e-32	-0.930425	1.31683e-34
ENSG00000164574.14	2.55145e-32	-0.664994	1.43849e-34
ENSG00000123191.12	2.776e-32	-1.01513	1.56969e-34
ENSG00000166347.17	2.91351e-32	-0.778393	1.65707e-34
ENSG00000175183.8	2.91351e-32	0.814158	1.65621e-34
ENSG00000205464.10	2.9439e-32	-0.530252	1.67923e-34
ENSG00000152049.6	4.09595e-32	-1.34103	2.34313e-34
ENSG00000224389.7	4.58446e-32	-1.42397	2.63017e-34
ENSG00000152953.11	5.62982e-32	-1.02611	3.23922e-34
ENSG00000185634.10	5.76945e-32	1.1296	3.3291e-34
ENSG00000196557.9	5.90777e-32	-1.13901	3.41868e-34
ENSG00000183340.6	6.22163e-32	0.66463	3.61059e-34
ENSG00000085999.10	6.83436e-32	0.719611	3.97748e-34
ENSG00000156050.7	6.98866e-32	-0.720158	4.08083e-34
ENSG00000164124.9	6.98866e-32	-0.793362	4.09038e-34
ENSG00000081985.9	7.04445e-32	0.785021	4.13468e-34
ENSG00000139910.18	7.13161e-32	-1.08653	4.19763e-34
ENSG00000100302.6	7.37396e-32	0.861397	4.35247e-34
ENSG00000244731.6	7.65037e-32	-1.3899	4.52827e-34
ENSG00000141519.13	8.31017e-32	-0.72553	4.93255e-34
ENSG00000103534.15	8.91611e-32	-1.37267	5.30694e-34
ENSG00000123485.10	1.03046e-31	0.746377	6.1504e-34
ENSG00000197927.11	1.05748e-31	-0.698247	6.32916e-34
ENSG00000170743.15	1.19522e-31	-0.883095	7.17336e-34
ENSG00000196405.11	1.44379e-31	-0.856522	8.68903e-34
ENSG00000124243.16	1.49561e-31	-0.891081	9.02563e-34
ENSG00000111206.11	1.76245e-31	0.867336	1.0676e-33
ENSG00000160191.16	1.76245e-31	0.812395	1.06942e-33
ENSG00000186834.3	1.80159e-31	-0.631175	1.09615e-33
ENSG00000166851.13	1.82579e-31	0.809	1.1139e-33
ENSG00000013288.7	2.00267e-31	-0.588335	1.22512e-33
ENSG00000109846.6	2.03214e-31	1.17143	1.24651e-33
ENSG00000132031.11	2.09034e-31	-1.03064	1.28566e-33
ENSG00000088543.13	2.10512e-31	-0.666971	1.29823e-33
ENSG00000118849.8	2.34505e-31	1.36689	1.45008e-33
ENSG00000140545.13	2.43778e-31	0.896118	1.51145e-33
ENSG00000166451.12	2.46287e-31	0.679335	1.53107e-33
ENSG00000150995.16	2.48158e-31	-0.938472	1.54681e-33
ENSG00000187244.9	2.52816e-31	-0.974247	1.58002e-33
ENSG00000273045.4	2.57478e-31	-0.561174	1.61342e-33
ENSG00000005469.10	2.63481e-31	-0.830029	1.65539e-33
ENSG00000175895.3	2.80721e-31	-0.739384	1.76834e-33
ENSG00000181751.8	2.86528e-31	-0.801095	1.80966e-33
ENSG00000130513.6	2.89331e-31	-0.993493	1.83215e-33
ENSG00000188910.7	2.93429e-31	0.780176	1.86295e-33
ENSG00000128833.11	2.96462e-31	-0.770031	1.88711e-33
ENSG00000152700.12	3.16278e-31	-0.578291	2.01847e-33
ENSG00000235584.2	3.41094e-31	-0.881393	2.18249e-33
ENSG00000079337.14	3.62354e-31	-0.733972	2.32451e-33
ENSG00000280187.1	3.9663e-31	-0.580784	2.55095e-33
ENSG00000187741.13	4.07177e-31	0.67745	2.62551e-33
ENSG00000050628.19	5.3608e-31	-1.21622	3.46556e-33
ENSG00000169347.15	5.99182e-31	-1.23096	3.88339e-33
ENSG00000101210.9	6.00933e-31	-1.62997	3.90468e-33
ENSG00000167608.10	6.11097e-31	-0.897618	3.98082e-33
ENSG00000168268.9	6.2044e-31	0.729705	4.05194e-33
ENSG00000082196.19	6.81293e-31	-0.844867	4.46062e-33
ENSG00000175040.5	8.32507e-31	0.720229	5.46443e-33
ENSG00000107864.13	8.6155e-31	-0.568369	5.66931e-33
ENSG00000132164.8	8.98049e-31	0.780886	5.92434e-33
ENSG00000140534.12	9.70321e-31	0.731793	6.41715e-33
ENSG00000114737.14	1.01051e-30	-0.863424	6.69968e-33
ENSG00000133627.16	1.10558e-30	0.583673	7.34825e-33
ENSG00000111247.13	1.11183e-30	0.70981	7.40814e-33
ENSG00000198732.9	1.43939e-30	1.14376	9.6145e-33
ENSG00000126562.15	1.49015e-30	-1.25868	9.97818e-33
ENSG00000110171.17	1.60155e-30	-0.753836	1.07771e-32
ENSG00000135549.13	1.60155e-30	-1.13475	1.0767e-32
ENSG00000165304.6	1.62313e-30	0.794953	1.09491e-32
ENSG00000114654.7	1.67682e-30	-0.757495	1.1339e-32
ENSG00000135111.13	1.68622e-30	-0.947988	1.14305e-32
ENSG00000158457.5	1.70181e-30	0.755853	1.15643e-32
ENSG00000168301.11	1.78211e-30	-0.774683	1.21395e-32
ENSG00000203780.9	1.93387e-30	-0.700497	1.32052e-32
ENSG00000225449.3	1.98726e-30	-0.635198	1.36026e-32
ENSG00000129680.14	2.19913e-30	0.586561	1.50892e-32
ENSG00000080986.11	2.26257e-30	0.789227	1.55619e-32
ENSG00000214313.7	2.29557e-30	-0.692135	1.58268e-32
ENSG00000160307.8	2.41605e-30	1.07383	1.66974e-32
ENSG00000125508.3	2.87165e-30	-0.641218	1.98935e-32
ENSG00000156650.11	3.16862e-30	-0.741441	2.20032e-32
ENSG00000138764.12	3.2666e-30	-0.658093	2.27376e-32
ENSG00000105419.16	3.60244e-30	-0.889358	2.51348e-32
ENSG00000196466.9	3.60901e-30	-0.514027	2.52404e-32
ENSG00000104356.9	3.62411e-30	0.597831	2.54059e-32
ENSG00000152284.4	3.87031e-30	0.883044	2.71958e-32
ENSG00000180346.3	3.98225e-30	0.545485	2.80482e-32
ENSG00000134107.4	4.48832e-30	-0.763778	3.16868e-32
ENSG00000101213.6	5.71665e-30	-0.719824	4.04531e-32
ENSG00000112981.4	5.829e-30	-0.631529	4.13445e-32
ENSG00000132819.15	6.02253e-30	0.705169	4.28168e-32
ENSG00000137502.8	6.91514e-30	-0.948231	4.92771e-32
ENSG00000085840.11	7.30381e-30	0.707246	5.21675e-32
ENSG00000158220.12	7.52795e-30	0.583855	5.38929e-32
ENSG00000100938.16	7.53326e-30	-0.594598	5.40555e-32
ENSG00000106571.11	7.73644e-30	-0.888173	5.56413e-32
ENSG00000006282.18	8.80374e-30	-0.765096	6.3463e-32
ENSG00000033170.15	9.53943e-30	-0.70226	6.8924e-32
ENSG00000196503.2	1.04814e-29	0.560819	7.59032e-32
ENSG00000107281.8	1.08266e-29	-0.818993	7.85817e-32
ENSG00000163694.13	1.13401e-29	-0.582974	8.24964e-32
ENSG00000196196.2	1.30695e-29	0.783764	9.52933e-32
ENSG00000143401.13	1.31618e-29	0.62631	9.61842e-32
ENSG00000260461.1	1.42498e-29	-0.560434	1.04371e-31
ENSG00000162814.9	1.47007e-29	-0.647765	1.07917e-31
ENSG00000181444.11	1.50302e-29	-0.807956	1.10584e-31
ENSG00000145604.14	1.55029e-29	0.718476	1.14318e-31
ENSG00000006634.6	1.58546e-29	0.574065	1.17174e-31
ENSG00000165879.8	1.7649e-29	-0.534468	1.30727e-31
ENSG00000165186.10	1.78392e-29	0.885507	1.32726e-31
ENSG00000196605.6	1.78392e-29	-0.479599	1.3252e-31
ENSG00000124942.12	1.85903e-29	-0.648748	1.38621e-31
ENSG00000197496.5	1.88705e-29	-0.813155	1.41022e-31
ENSG00000115257.14	1.93623e-29	-0.646235	1.45018e-31
ENSG00000119699.6	1.97107e-29	-0.77747	1.47953e-31
ENSG00000112208.11	2.38616e-29	0.51054	1.79505e-31
ENSG00000260219.2	2.39368e-29	-0.625793	1.80467e-31
ENSG00000186185.12	2.76513e-29	0.723979	2.08929e-31
ENSG00000124839.11	2.83788e-29	-0.813621	2.14895e-31
ENSG00000065328.15	2.87697e-29	0.787179	2.1833e-31
ENSG00000174371.15	2.96054e-29	0.768795	2.25162e-31
ENSG00000151466.10	3.04586e-29	0.474491	2.32155e-31
ENSG00000104133.13	3.08416e-29	-0.551312	2.35584e-31
ENSG00000154277.11	3.64392e-29	1.00118	2.78944e-31
ENSG00000075618.16	3.71886e-29	0.807854	2.85295e-31
ENSG00000154640.13	4.45699e-29	0.760343	3.42658e-31
ENSG00000124795.13	4.48448e-29	0.454687	3.45513e-31
ENSG00000164241.12	4.53242e-29	-0.586987	3.49956e-31
ENSG00000144749.12	4.6455e-29	-0.66994	3.59455e-31
ENSG00000103599.18	4.73236e-29	-0.575048	3.66959e-31
ENSG00000113739.9	5.26735e-29	-1.2939	4.09314e-31
ENSG00000163040.13	5.36051e-29	-1.14575	4.1744e-31
ENSG00000140025.14	5.51927e-29	-0.584159	4.30715e-31
ENSG00000164106.6	5.56209e-29	0.797933	4.34976e-31
ENSG00000153551.12	5.60809e-29	0.874278	4.39501e-31
ENSG00000163661.3	5.77866e-29	0.837995	4.53824e-31
ENSG00000185261.12	5.80036e-29	-0.550481	4.56487e-31
ENSG00000230487.6	5.84934e-29	-0.608523	4.61309e-31
ENSG00000268104.2	7.3735e-29	1.08298	5.82731e-31
ENSG00000187123.13	8.09234e-29	-1.01169	6.40879e-31
ENSG00000122694.14	8.52456e-29	0.758782	6.76519e-31
ENSG00000115758.11	8.74147e-29	0.722266	6.95178e-31
ENSG00000177076.5	1.0012e-28	-0.632249	7.97877e-31
ENSG00000165359.13	1.02514e-28	0.614625	8.18649e-31
ENSG00000117013.13	1.05663e-28	0.733202	8.45541e-31
ENSG00000137494.12	1.09833e-28	-0.658863	8.80724e-31
ENSG00000154153.12	1.10704e-28	-1.02852	8.89545e-31
ENSG00000075223.12	1.14546e-28	-0.933222	9.22306e-31
ENSG00000102554.12	1.21044e-28	0.932279	9.76628e-31
ENSG00000163235.14	1.22872e-28	0.821445	9.93413e-31
ENSG00000170017.11	1.23079e-28	-0.767396	9.97118e-31
ENSG00000247572.6	1.27526e-28	-0.506577	1.03525e-30
ENSG00000157456.6	1.28166e-28	0.756927	1.04257e-30
ENSG00000176678.5	1.32266e-28	0.511067	1.07811e-30
ENSG00000163751.3	1.33182e-28	-0.990352	1.08883e-30
ENSG00000233622.1	1.33182e-28	-1.31954	1.08997e-30
ENSG00000175063.15	1.44032e-28	0.914412	1.18116e-30
ENSG00000141639.10	1.48639e-28	0.681747	1.22139e-30
ENSG00000171385.8	1.49663e-28	-1.10718	1.23475e-30
ENSG00000231312.5	1.49663e-28	-0.550684	1.23281e-30
ENSG00000138670.15	1.54069e-28	0.662197	1.27366e-30
ENSG00000112379.8	1.67524e-28	-0.803861	1.38765e-30
ENSG00000066651.16	1.88122e-28	0.480855	1.56139e-30
ENSG00000260966.1	2.01317e-28	-0.589845	1.67423e-30
ENSG00000150556.15	2.08686e-28	-0.967852	1.73896e-30
ENSG00000081277.10	2.20302e-28	1.20617	1.8394e-30
ENSG00000168646.11	2.28646e-28	-0.55563	1.91285e-30
ENSG00000057593.12	2.28864e-28	-0.727729	1.91846e-30
ENSG00000149582.14	2.30838e-28	-0.791882	1.93882e-30
ENSG00000155666.10	2.32688e-28	-0.529705	1.95821e-30
ENSG00000068489.11	2.39316e-28	0.770305	2.01795e-30
ENSG00000163872.14	2.39637e-28	0.575869	2.02461e-30
ENSG00000137449.14	2.44351e-28	-0.857758	2.06848e-30
ENSG00000134222.15	2.66957e-28	0.557677	2.26425e-30
ENSG00000186666.5	2.85345e-28	-0.417128	2.42493e-30
ENSG00000134874.16	2.88547e-28	0.64886	2.45692e-30
ENSG00000148218.14	2.97208e-28	-0.601855	2.53557e-30
ENSG00000159348.11	3.00006e-28	-0.550694	2.5644e-30
ENSG00000168453.13	3.32606e-28	0.981342	2.84856e-30
ENSG00000254726.2	3.37185e-28	0.87146	2.89336e-30
ENSG00000142449.11	3.54664e-28	0.768795	3.04921e-30
ENSG00000167778.7	3.62237e-28	-0.57372	3.1203e-30
ENSG00000164331.8	3.74838e-28	-0.622915	3.23505e-30
ENSG00000182359.13	3.77243e-28	-0.533202	3.26204e-30
ENSG00000064225.11	3.93742e-28	0.597324	3.41122e-30
ENSG00000229124.5	4.01673e-28	0.692855	3.48657e-30
ENSG00000101425.11	4.54154e-28	0.608513	3.94962e-30
ENSG00000272620.1	4.62294e-28	0.892328	4.02805e-30
ENSG00000143409.14	5.08336e-28	-0.738735	4.43763e-30
ENSG00000172292.13	5.57842e-28	-0.71733	4.87903e-30
ENSG00000075461.5	5.6089e-28	-1.39852	4.91496e-30
ENSG00000168280.15	6.23011e-28	-1.00158	5.46962e-30
ENSG00000267795.4	6.58531e-28	-1.06869	5.79235e-30
ENSG00000103460.15	6.92039e-28	-1.01351	6.09852e-30
ENSG00000228672.3	6.99226e-28	-0.616935	6.17342e-30
ENSG00000198598.5	7.44718e-28	-0.700486	6.58738e-30
ENSG00000172216.5	7.46797e-28	0.69097	6.61811e-30
ENSG00000116885.17	7.72321e-28	-0.557272	6.85707e-30
ENSG00000212864.3	8.1843e-28	-0.537793	7.27999e-30
ENSG00000173894.9	8.9814e-28	1.00231	8.00386e-30
ENSG00000272335.1	1.035e-27	-0.951931	9.24066e-30
ENSG00000163873.8	1.12211e-27	-1.04073	1.00369e-29
ENSG00000165533.17	1.20538e-27	-0.560109	1.08016e-29
ENSG00000143882.8	1.25639e-27	0.807865	1.12795e-29
ENSG00000239305.5	1.28273e-27	-0.581149	1.15372e-29
ENSG00000179627.9	1.30807e-27	-0.747745	1.17867e-29
ENSG00000116299.15	1.3096e-27	-1.02275	1.18222e-29
ENSG00000114861.17	1.34195e-27	-0.561265	1.21364e-29
ENSG00000186603.5	1.3426e-27	0.63307	1.21645e-29
ENSG00000168421.11	1.41257e-27	-0.853218	1.28218e-29
ENSG00000054392.11	1.44637e-27	-0.724861	1.31525e-29
ENSG00000140022.8	1.51613e-27	-0.705463	1.38119e-29
ENSG00000184154.11	1.59932e-27	-0.644877	1.45963e-29
ENSG00000103056.10	1.65955e-27	-0.697628	1.52008e-29
ENSG00000218416.4	1.65955e-27	-0.757849	1.51922e-29
ENSG00000276855.1	1.75288e-27	-0.55866	1.60847e-29
ENSG00000245556.2	1.7984e-27	-0.502189	1.65321e-29
ENSG00000110318.12	1.84749e-27	-0.791862	1.70139e-29
ENSG00000179476.6	1.88019e-27	-0.508635	1.73461e-29
ENSG00000102854.13	1.96914e-27	1.24238	1.81993e-29
ENSG00000141401.10	2.10174e-27	0.819408	1.94596e-29
ENSG00000099864.16	2.23577e-27	-0.897892	2.07376e-29
ENSG00000089177.16	2.49133e-27	-0.752448	2.31491e-29
ENSG00000141349.7	2.58974e-27	-0.594426	2.41063e-29
ENSG00000115596.3	2.66538e-27	0.540651	2.48544e-29
ENSG00000130653.14	2.69291e-27	-0.660363	2.51557e-29
ENSG00000198689.8	2.78815e-27	0.627597	2.60915e-29
ENSG00000090661.10	2.79895e-27	-0.788416	2.62388e-29
ENSG00000134324.10	2.85674e-27	0.67146	2.68279e-29
ENSG00000132254.11	2.86236e-27	-0.520928	2.69279e-29
ENSG00000167754.11	2.95845e-27	1.20901	2.78808e-29
ENSG00000183935.5	3.17156e-27	-0.729006	2.99417e-29
ENSG00000181617.5	3.22502e-27	1.38168	3.04997e-29
ENSG00000168026.15	3.47278e-27	-0.516803	3.29002e-29
ENSG00000046653.13	3.85692e-27	0.788335	3.66032e-29
ENSG00000103257.7	4.19149e-27	0.959441	3.98477e-29
ENSG00000011426.9	4.48771e-27	0.811574	4.27379e-29
ENSG00000119661.13	5.11976e-27	-0.612537	4.88419e-29
ENSG00000028839.8	5.46524e-27	0.492054	5.2228e-29
ENSG00000159239.10	5.57676e-27	-0.566839	5.3386e-29
ENSG00000076344.14	5.9427e-27	-0.762978	5.69874e-29
ENSG00000278621.1	6.40121e-27	-0.683612	6.14901e-29
ENSG00000172830.11	6.43751e-27	-0.662278	6.19451e-29
ENSG00000186260.15	6.66723e-27	-0.591568	6.42659e-29
ENSG00000188763.4	7.14462e-27	0.511696	6.89856e-29
ENSG00000251669.4	7.15339e-27	-0.539657	6.91886e-29
ENSG00000138190.15	7.16574e-27	-0.613814	6.94265e-29
ENSG00000166394.13	7.36037e-27	0.70451	7.14339e-29
ENSG00000236699.7	7.39291e-27	-0.909131	7.18719e-29
ENSG00000112242.13	7.76603e-27	0.548738	7.56277e-29
ENSG00000141449.13	7.80684e-27	-0.970629	7.61542e-29
ENSG00000125869.8	8.24241e-27	-0.862785	8.05394e-29
ENSG00000156042.16	8.44163e-27	-0.600872	8.26256e-29
ENSG00000214106.6	9.3324e-27	-0.542343	9.14987e-29
ENSG00000169570.8	9.46823e-27	-0.587646	9.29869e-29
ENSG00000171365.14	9.54936e-27	0.570771	9.39416e-29
ENSG00000163362.9	1.04026e-26	0.978788	1.02508e-28
ENSG00000165591.6	1.16524e-26	-0.667548	1.15015e-28
ENSG00000235750.8	1.21868e-26	-0.64734	1.20492e-28
ENSG00000072041.15	1.24713e-26	0.709273	1.23511e-28
ENSG00000101057.14	1.24837e-26	0.967467	1.2384e-28
ENSG00000135821.15	1.28062e-26	-0.664153	1.27251e-28
ENSG00000172159.14	1.39544e-26	0.647269	1.38891e-28
ENSG00000157193.13	1.42259e-26	0.717878	1.41828e-28
ENSG00000078081.6	1.45575e-26	0.930364	1.45375e-28
ENSG00000172915.17	1.45883e-26	-0.811614	1.45924e-28
ENSG00000277363.3	1.46553e-26	-0.797649	1.46836e-28
ENSG00000197748.11	1.64815e-26	-0.569575	1.65407e-28
ENSG00000127081.12	1.74382e-26	-0.536698	1.75296e-28
ENSG00000106003.11	1.80715e-26	-0.899453	1.81961e-28
ENSG00000069482.6	1.88033e-26	0.713033	1.89641e-28
ENSG00000078018.18	1.88735e-26	0.824384	1.9066e-28
ENSG00000180773.13	1.90541e-26	0.552032	1.928e-28
ENSG00000158164.6	2.12118e-26	0.704875	2.14984e-28
ENSG00000113494.15	2.21994e-26	-0.851404	2.2536e-28
ENSG00000171492.13	2.22288e-26	0.52254	2.26026e-28
ENSG00000106537.7	2.43587e-26	-0.777643	2.48085e-28
ENSG00000025039.13	2.43843e-26	0.715537	2.4875e-28
ENSG00000187045.15	2.45501e-26	-0.756593	2.50847e-28
ENSG00000035141.6	2.50073e-26	0.492237	2.55932e-28
ENSG00000134202.9	2.51445e-26	-1.03423	2.57751e-28
ENSG00000169026.11	2.6224e-26	-0.835725	2.69251e-28
ENSG00000121775.16	2.70451e-26	0.538391	2.78129e-28
ENSG00000154099.16	2.98947e-26	-0.56841	3.07928e-28
ENSG00000071539.12	3.06659e-26	0.723949	3.16378e-28
ENSG00000141232.4	3.17057e-26	-0.659268	3.27631e-28
ENSG00000146242.7	3.17065e-26	-0.616388	3.28163e-28
ENSG00000152076.17	3.20476e-26	-0.713834	3.32507e-28
ENSG00000171865.8	3.20476e-26	0.552458	3.32753e-28
ENSG00000135773.11	3.48408e-26	-0.701642	3.62331e-28
ENSG00000206075.12	3.48913e-26	1.22798	3.63434e-28
ENSG00000170035.14	4.10472e-26	0.755458	4.28233e-28
ENSG00000148341.16	4.17203e-26	-0.532938	4.35945e-28
ENSG00000188868.12	4.21056e-26	-0.55488	4.40666e-28
ENSG00000174586.9	4.2617e-26	-0.560353	4.46724e-28
ENSG00000110484.6	4.71815e-26	-2.04328	4.9535e-28
ENSG00000165905.15	4.923e-26	0.785183	5.17671e-28
ENSG00000100583.4	4.98828e-26	-0.522327	5.2536e-28
ENSG00000114812.11	5.34906e-26	-0.698743	5.64241e-28
ENSG00000105289.13	5.55245e-26	-0.847025	5.86614e-28
ENSG00000115507.8	5.56689e-26	0.696433	5.8998e-28
ENSG00000124107.5	5.56689e-26	1.36546	5.89977e-28
ENSG00000062038.12	5.60174e-26	1.05541	5.946e-28
ENSG00000093009.8	5.90628e-26	0.702199	6.27901e-28
ENSG00000185904.10	6.51193e-26	0.625094	6.93366e-28
ENSG00000109062.8	7.01659e-26	-0.742059	7.4826e-28
ENSG00000117632.19	7.55919e-26	0.639789	8.07374e-28
ENSG00000251141.4	7.76571e-26	-1.15923	8.30715e-28
ENSG00000197892.11	8.18325e-26	-0.733901	8.76734e-28
ENSG00000179523.4	8.39674e-26	-0.463201	9.00994e-28
ENSG00000067057.15	8.74601e-26	0.798105	9.39918e-28
ENSG00000177614.8	8.82016e-26	0.959086	9.49345e-28
ENSG00000024526.15	8.86867e-26	0.746387	9.56033e-28
ENSG00000165568.16	9.30657e-26	0.535533	1.00478e-27
ENSG00000127084.16	9.46108e-26	-0.960312	1.02302e-27
ENSG00000165863.15	9.47428e-26	-0.608392	1.02602e-27
ENSG00000174233.10	9.62465e-26	-0.583845	1.04389e-27
ENSG00000029153.13	9.84283e-26	0.747917	1.07081e-27
ENSG00000088002.10	9.84283e-26	-0.768552	1.06986e-27
ENSG00000164199.14	1.00781e-25	-1.07471	1.09808e-27
ENSG00000165821.10	1.06593e-25	-0.774612	1.16316e-27
ENSG00000088727.11	1.09094e-25	-0.47065	1.19226e-27
ENSG00000173928.2	1.10697e-25	-0.539475	1.2116e-27
ENSG00000139644.11	1.13238e-25	-0.547269	1.24128e-27
ENSG00000105518.12	1.14042e-25	-0.677166	1.25198e-27
ENSG00000065361.13	1.18229e-25	-0.67968	1.29991e-27
ENSG00000124171.7	1.19307e-25	-0.92184	1.31373e-27
ENSG00000171236.9	1.19321e-25	-1.23101	1.31586e-27
ENSG00000146648.14	1.3555e-25	1.0167	1.49708e-27
ENSG00000213064.8	1.50169e-25	0.535208	1.66102e-27
ENSG00000204175.5	1.53141e-25	0.659512	1.69642e-27
ENSG00000250903.7	1.53389e-25	-0.534448	1.7017e-27
ENSG00000197647.10	1.54957e-25	-0.423482	1.72166e-27
ENSG00000161328.10	1.60991e-25	-0.672626	1.79137e-27
ENSG00000138180.14	1.65235e-25	0.72107	1.84132e-27
ENSG00000249992.1	1.91121e-25	0.839475	2.13295e-27
ENSG00000143178.11	1.96236e-25	0.629644	2.19327e-27
ENSG00000278834.1	2.02991e-25	-0.55337	2.27212e-27
ENSG00000184454.6	2.04904e-25	0.87071	2.29693e-27
ENSG00000183580.9	2.34006e-25	-0.827161	2.62702e-27
ENSG00000072954.5	2.40711e-25	0.59849	2.70627e-27
ENSG00000088826.16	2.91258e-25	0.590402	3.27938e-27
ENSG00000185686.16	3.07838e-25	1.24665	3.47115e-27
ENSG00000012660.12	3.11408e-25	-0.683338	3.51655e-27
ENSG00000113719.14	3.12073e-25	-0.567974	3.52922e-27
ENSG00000158186.11	3.26897e-25	0.686075	3.70227e-27
ENSG00000269516.5	3.32582e-25	-0.673041	3.77216e-27
ENSG00000163617.9	3.56434e-25	-0.588558	4.04858e-27
ENSG00000153914.14	3.74495e-25	-0.511503	4.25992e-27
ENSG00000167183.2	3.87237e-25	-0.848171	4.41126e-27
ENSG00000146013.9	3.95745e-25	0.502463	4.51473e-27
ENSG00000162415.6	4.29825e-25	-0.644005	4.91062e-27
ENSG00000107443.14	4.66069e-25	0.506223	5.3324e-27
ENSG00000169085.10	5.43346e-25	0.750056	6.22553e-27
ENSG00000259431.4	5.57272e-25	-0.504439	6.39431e-27
ENSG00000167695.13	5.70013e-25	0.569859	6.54992e-27
ENSG00000233621.1	6.26801e-25	-0.492064	7.21283e-27
ENSG00000205268.9	6.79487e-25	0.592095	7.83034e-27
ENSG00000118997.12	7.28661e-25	-0.528154	8.40906e-27
ENSG00000152763.15	7.50603e-25	-0.594527	8.67469e-27
ENSG00000254996.4	7.57297e-25	-0.517239	8.76458e-27
ENSG00000186951.15	7.60109e-25	0.667477	8.80969e-27
ENSG00000133048.11	7.98739e-25	1.2556	9.27062e-27
ENSG00000166225.7	8.25364e-25	-0.643985	9.59328e-27
ENSG00000236830.5	8.64678e-25	-0.548079	1.00645e-26
ENSG00000152457.16	8.67802e-25	0.458883	1.01153e-26
ENSG00000114805.15	8.74946e-25	0.945252	1.0213e-26
ENSG00000197299.9	9.49623e-25	0.60825	1.11004e-26
ENSG00000149554.11	9.54632e-25	0.600507	1.11747e-26
ENSG00000084207.14	9.66742e-25	0.895936	1.13324e-26
ENSG00000253125.1	9.89834e-25	-0.673305	1.16195e-26
ENSG00000108852.13	1.00034e-24	-0.80378	1.17594e-26
ENSG00000204852.14	1.04282e-24	-0.547046	1.2276e-26
ENSG00000148057.14	1.11277e-24	-0.54512	1.31179e-26
ENSG00000050344.8	1.11678e-24	0.719439	1.31835e-26
ENSG00000104883.6	1.11775e-24	-0.567711	1.32134e-26
ENSG00000107833.9	1.18685e-24	0.581322	1.40499e-26
ENSG00000162545.5	1.19331e-24	-0.940711	1.41462e-26
ENSG00000143013.11	1.19546e-24	0.80222	1.41915e-26
ENSG00000169679.13	1.20563e-24	0.706628	1.43321e-26
ENSG00000117479.11	1.21098e-24	-0.709142	1.44157e-26
ENSG00000138613.12	1.23228e-24	-0.663636	1.47036e-26
ENSG00000177679.15	1.23228e-24	-0.568238	1.47101e-26
ENSG00000214456.7	1.25948e-24	-0.792105	1.50555e-26
ENSG00000113583.7	1.26034e-24	-0.470183	1.50866e-26
ENSG00000140463.12	1.28251e-24	-0.565025	1.53732e-26
ENSG00000256916.1	1.31151e-24	0.580004	1.57426e-26
ENSG00000103121.7	1.33484e-24	0.552093	1.60447e-26
ENSG00000245849.5	1.34256e-24	-0.515162	1.61597e-26
ENSG00000170412.15	1.39422e-24	-0.952863	1.68045e-26
ENSG00000132964.10	1.44096e-24	0.53758	1.73917e-26
ENSG00000146670.8	1.52547e-24	0.69022	1.84369e-26
ENSG00000160179.17	1.56099e-24	-0.68117	1.8892e-26
ENSG00000172771.10	1.57909e-24	-0.481352	1.91371e-26
ENSG00000135540.10	1.58717e-24	0.631347	1.92613e-26
ENSG00000228638.1	1.7603e-24	-0.416763	2.13914e-26
ENSG00000144228.7	1.76291e-24	-0.635026	2.14524e-26
ENSG00000089685.13	1.80423e-24	0.826543	2.1985e-26
ENSG00000196275.12	2.07401e-24	-0.521709	2.53066e-26
ENSG00000049130.12	2.19394e-24	-0.890504	2.68063e-26
ENSG00000140451.11	2.29906e-24	0.601591	2.81286e-26
ENSG00000229891.1	2.38522e-24	0.48874	2.92223e-26
ENSG00000169035.10	2.41264e-24	0.989125	2.9598e-26
ENSG00000154928.15	2.45701e-24	0.704236	3.0183e-26
ENSG00000159763.3	2.50813e-24	-1.44932	3.08638e-26
ENSG00000169436.15	2.50813e-24	0.750117	3.0894e-26
ENSG00000106605.9	2.55226e-24	-0.604723	3.14797e-26
ENSG00000126878.11	2.60959e-24	0.819905	3.22299e-26
ENSG00000095321.15	2.61779e-24	-0.888284	3.23745e-26
ENSG00000184384.12	2.76939e-24	0.763018	3.42951e-26
ENSG00000231826.4	2.77129e-24	0.694385	3.43645e-26
ENSG00000183765.19	2.82039e-24	0.524678	3.502e-26
ENSG00000145386.8	2.9068e-24	0.689065	3.6141e-26
ENSG00000073910.18	2.98322e-24	-0.722742	3.71405e-26
ENSG00000101343.13	2.9985e-24	-0.531935	3.74094e-26
ENSG00000140284.9	2.9985e-24	-0.983703	3.74298e-26
ENSG00000118193.10	3.36778e-24	0.719408	4.20952e-26
ENSG00000178409.12	3.45843e-24	0.54209	4.32854e-26
ENSG00000242110.6	3.684e-24	-0.505767	4.61695e-26
ENSG00000163633.9	3.711e-24	-0.505675	4.65692e-26
ENSG00000106462.9	3.74248e-24	0.580845	4.70261e-26
ENSG00000075340.21	3.74264e-24	0.81879	4.7108e-26
ENSG00000116711.9	3.74264e-24	0.673112	4.72757e-26
ENSG00000127720.6	3.74264e-24	-0.451718	4.7188e-26
ENSG00000204219.8	3.74264e-24	-0.725834	4.72668e-26
ENSG00000081791.7	3.88531e-24	-0.511483	4.91422e-26
ENSG00000071051.12	3.94142e-24	0.563677	4.99169e-26
ENSG00000145916.17	4.04929e-24	-0.534975	5.135e-26
ENSG00000129295.7	4.25572e-24	-0.697811	5.40382e-26
ENSG00000126787.11	4.46477e-24	0.662278	5.67665e-26
ENSG00000012171.16	4.59085e-24	-1.02508	5.84454e-26
ENSG00000115042.8	4.93822e-24	0.513652	6.29494e-26
ENSG00000186684.11	5.01648e-24	0.479244	6.40299e-26
ENSG00000163808.15	5.07134e-24	0.616935	6.4814e-26
ENSG00000176485.9	5.15751e-24	-0.823016	6.60006e-26
ENSG00000006757.10	5.3253e-24	-0.644107	6.82358e-26
ENSG00000173917.10	5.3553e-24	-1.05288	6.87088e-26
ENSG00000099338.21	5.37234e-24	-0.53982	6.90162e-26
ENSG00000198863.6	5.71208e-24	-0.565349	7.34752e-26
ENSG00000171243.7	5.7449e-24	0.856451	7.39923e-26
ENSG00000143147.13	5.93821e-24	0.709344	7.65803e-26
ENSG00000125378.14	6.40896e-24	-0.818841	8.27572e-26
ENSG00000111846.14	6.43689e-24	0.78643	8.32242e-26
ENSG00000197776.6	6.53509e-24	-0.475798	8.46018e-26
ENSG00000129667.11	6.76832e-24	0.515293	8.77332e-26
ENSG00000153132.11	7.21996e-24	-0.91953	9.37067e-26
ENSG00000064886.12	7.32429e-24	1.1644	9.5182e-26
ENSG00000176809.9	8.0125e-24	-0.563606	1.04307e-25
ENSG00000187624.8	8.0125e-24	-0.525317	1.04523e-25
ENSG00000231367.4	8.0125e-24	0.54513	1.04424e-25
ENSG00000178149.15	8.24668e-24	-0.570417	1.07714e-25
ENSG00000135503.11	8.66424e-24	-0.546002	1.13311e-25
ENSG00000076351.11	8.73952e-24	-0.63832	1.1444e-25
ENSG00000225361.3	8.83595e-24	-0.512202	1.15849e-25
ENSG00000160460.14	9.48459e-24	-0.565633	1.2451e-25
ENSG00000172137.17	1.00376e-23	0.962745	1.31936e-25
ENSG00000121621.6	1.03712e-23	0.611756	1.36493e-25
ENSG00000140950.14	1.04936e-23	0.577977	1.38277e-25
ENSG00000114529.11	1.05251e-23	-0.798693	1.38865e-25
ENSG00000225302.2	1.12622e-23	-0.531529	1.48778e-25
ENSG00000186976.13	1.2799e-23	-0.476872	1.69291e-25
ENSG00000091490.9	1.28816e-23	0.789176	1.70596e-25
ENSG00000167771.5	1.30373e-23	0.788223	1.72874e-25
ENSG00000111052.6	1.49422e-23	-0.918526	1.98379e-25
ENSG00000109805.8	1.5216e-23	0.660839	2.02266e-25
ENSG00000196507.9	1.63963e-23	-0.70904	2.18228e-25
ENSG00000138092.9	1.74017e-23	0.531935	2.31896e-25
ENSG00000180777.12	1.7434e-23	-0.779903	2.32615e-25
ENSG00000120162.9	1.7441e-23	0.662035	2.32997e-25
ENSG00000138449.9	1.75524e-23	-1.07614	2.34776e-25
ENSG00000162104.8	1.98653e-23	-0.615456	2.6604e-25
ENSG00000083444.15	1.99798e-23	0.578474	2.67904e-25
ENSG00000121753.11	2.33339e-23	-0.951221	3.13264e-25
ENSG00000156113.19	2.49677e-23	-0.823574	3.35611e-25
ENSG00000121152.8	2.53002e-23	0.628844	3.40916e-25
ENSG00000168517.9	2.53002e-23	-0.469251	3.4054e-25
ENSG00000087053.17	2.57501e-23	0.542627	3.47405e-25
ENSG00000183696.12	2.6712e-23	0.54585	3.60824e-25
ENSG00000138131.3	2.73235e-23	0.805959	3.69536e-25
ENSG00000082269.15	2.86863e-23	0.536445	3.8844e-25
ENSG00000117480.14	2.93209e-23	-0.708392	3.97518e-25
ENSG00000130038.8	2.9766e-23	-0.711726	4.04046e-25
ENSG00000185100.9	3.2776e-23	-0.467052	4.45445e-25
ENSG00000181929.10	3.46305e-23	-0.484879	4.71222e-25
ENSG00000105810.8	3.4883e-23	0.811685	4.75235e-25
ENSG00000122863.5	3.61356e-23	0.739799	4.92897e-25
ENSG00000166246.12	3.70578e-23	-0.508969	5.06089e-25
ENSG00000197943.8	3.75035e-23	0.687179	5.12795e-25
ENSG00000010318.18	4.41028e-23	-0.508098	6.03759e-25
ENSG00000183421.10	4.4644e-23	0.660859	6.11905e-25
ENSG00000245571.5	4.52917e-23	-0.431641	6.21532e-25
ENSG00000158423.15	4.58123e-23	-0.505746	6.29434e-25
ENSG00000169891.16	4.7683e-23	-0.852478	6.55923e-25
ENSG00000186007.8	4.98728e-23	0.398115	6.86871e-25
ENSG00000103260.7	5.028e-23	-0.926067	6.93311e-25
ENSG00000133808.4	5.50939e-23	-0.555143	7.60601e-25
ENSG00000108244.15	5.89923e-23	1.22209	8.15396e-25
ENSG00000245750.6	6.14983e-23	-0.600598	8.5105e-25
ENSG00000106780.8	6.26107e-23	-0.666494	8.6748e-25
ENSG00000147065.15	6.30354e-23	0.593767	8.74406e-25
ENSG00000164167.8	6.45492e-23	0.388608	8.96473e-25
ENSG00000178951.7	6.54097e-23	-0.496787	9.09504e-25
ENSG00000124570.16	6.75999e-23	-0.478798	9.41076e-25
ENSG00000150054.17	6.86292e-23	-0.832543	9.56541e-25
ENSG00000113048.15	7.06088e-23	-0.490342	9.85299e-25
ENSG00000243701.4	7.30881e-23	-0.572565	1.0211e-24
ENSG00000153944.9	7.44695e-23	-0.503993	1.04164e-24
ENSG00000109618.10	7.90107e-23	-0.559978	1.10646e-24
ENSG00000154198.13	7.93156e-23	-0.702453	1.11204e-24
ENSG00000260807.5	8.04275e-23	0.689815	1.12896e-24
ENSG00000163932.12	8.2883e-23	-0.475565	1.1648e-24
ENSG00000156968.8	8.42209e-23	-0.933293	1.18499e-24
ENSG00000099901.15	8.47299e-23	0.532999	1.19356e-24
ENSG00000109654.13	8.77165e-23	0.817057	1.23708e-24
ENSG00000182022.16	9.59219e-23	-0.635654	1.35439e-24
ENSG00000114670.12	9.90382e-23	-0.619418	1.40002e-24
ENSG00000260766.1	1.04571e-22	-0.402605	1.47997e-24
ENSG00000238045.8	1.07302e-22	-0.463282	1.5204e-24
ENSG00000125999.9	1.09584e-22	-0.891548	1.55454e-24
ENSG00000204228.3	1.12576e-22	-0.614108	1.59885e-24
ENSG00000089289.14	1.13896e-22	-0.525925	1.61947e-24
ENSG00000196152.9	1.18914e-22	-0.391031	1.69279e-24
ENSG00000184599.12	1.19697e-22	0.365126	1.70592e-24
ENSG00000111077.16	1.24363e-22	-0.572545	1.77447e-24
ENSG00000139117.12	1.25918e-22	0.348201	1.79874e-24
ENSG00000188488.12	1.26773e-22	-1.32022	1.81305e-24
ENSG00000141736.12	1.27245e-22	-0.714108	1.82337e-24
ENSG00000185046.17	1.27245e-22	-0.584494	1.82401e-24
ENSG00000159110.18	1.31823e-22	0.551292	1.89181e-24
ENSG00000215375.5	1.3484e-22	-0.520949	1.93734e-24
ENSG00000146386.7	1.40003e-22	0.559836	2.01384e-24
ENSG00000176058.10	1.43519e-22	-0.66842	2.06678e-24
ENSG00000088325.14	1.46498e-22	0.654201	2.1121e-24
ENSG00000163637.10	1.48425e-22	-0.663272	2.14233e-24
ENSG00000226419.5	1.49671e-22	0.386997	2.1628e-24
ENSG00000100105.16	1.50349e-22	-0.453512	2.17509e-24
ENSG00000112984.10	1.53283e-22	0.702047	2.22006e-24
ENSG00000137309.18	1.55583e-22	0.528915	2.25595e-24
ENSG00000254087.6	1.55713e-22	0.602969	2.2604e-24
ENSG00000113595.13	1.72865e-22	-0.567153	2.51225e-24
ENSG00000164611.11	1.78653e-22	0.678575	2.59932e-24
ENSG00000197208.5	1.80576e-22	-0.572991	2.63029e-24
ENSG00000101224.16	1.85091e-22	0.617006	2.69911e-24
ENSG00000020633.17	1.85863e-22	0.701186	2.71343e-24
ENSG00000169607.11	1.86567e-22	0.622763	2.7268e-24
ENSG00000166275.14	1.89691e-22	-0.526756	2.7756e-24
ENSG00000175287.17	1.91475e-22	-1.0057	2.80487e-24
ENSG00000146233.6	2.13294e-22	0.641036	3.12802e-24
ENSG00000143228.11	2.13373e-22	0.686936	3.1327e-24
ENSG00000159871.13	2.16239e-22	0.628013	3.17836e-24
ENSG00000147454.12	2.20094e-22	0.648049	3.23865e-24
ENSG00000065600.11	2.27328e-22	0.501905	3.34886e-24
ENSG00000157429.14	2.3817e-22	-0.504682	3.51646e-24
ENSG00000159214.11	2.3817e-22	-0.601936	3.51614e-24
ENSG00000132912.11	2.52425e-22	-0.421688	3.7311e-24
ENSG00000161798.6	2.67825e-22	1.10889	3.96315e-24
ENSG00000167646.12	2.68476e-22	-0.52708	3.97722e-24
ENSG00000112039.3	2.90305e-22	0.449762	4.30541e-24
ENSG00000205426.9	3.23299e-22	1.39778	4.80006e-24
ENSG00000097046.11	3.27662e-22	0.577399	4.87026e-24
ENSG00000127083.7	3.33961e-22	-0.800193	4.96941e-24
ENSG00000154229.10	3.35203e-22	0.578676	4.99344e-24
ENSG00000152939.13	3.38813e-22	-0.541026	5.05281e-24
ENSG00000090565.14	3.42504e-22	-0.575322	5.11352e-24
ENSG00000139631.17	3.52956e-22	-0.700486	5.27541e-24
ENSG00000104365.12	3.64424e-22	-0.5323	5.45886e-24
ENSG00000217128.10	3.64424e-22	-0.52258	5.4535e-24
ENSG00000105649.8	3.78024e-22	-0.53536	5.66882e-24
ENSG00000139354.9	3.89044e-22	0.514391	5.84052e-24
ENSG00000103355.11	3.93287e-22	0.447421	5.91072e-24
ENSG00000136928.4	4.03573e-22	0.499949	6.07198e-24
ENSG00000167513.7	4.38049e-22	0.626959	6.59793e-24
ENSG00000040275.15	4.4444e-22	0.506567	6.70154e-24
ENSG00000155380.10	4.5626e-22	0.7872	6.88732e-24
ENSG00000131669.8	4.56782e-22	-0.502199	6.90275e-24
ENSG00000164742.13	4.70104e-22	-1.05422	7.11183e-24
ENSG00000091651.7	4.8033e-22	0.666363	7.27448e-24
ENSG00000163053.9	4.82283e-22	-0.549468	7.31202e-24
ENSG00000107331.15	5.24557e-22	-0.581778	7.96163e-24
ENSG00000100605.15	5.50986e-22	-0.488923	8.37188e-24
ENSG00000157765.10	5.67154e-22	1.28849	8.62692e-24
ENSG00000105185.10	5.68094e-22	0.524324	8.65061e-24
ENSG00000156966.6	5.81102e-22	0.735583	8.85829e-24
ENSG00000043143.19	6.31297e-22	-0.664326	9.6339e-24
ENSG00000170011.12	6.34252e-22	-0.555417	9.68948e-24
ENSG00000197329.10	6.55541e-22	0.632472	1.00256e-23
ENSG00000179066.7	6.7105e-22	0.391122	1.02738e-23
ENSG00000152465.16	6.79971e-22	0.537408	1.04217e-23
ENSG00000111912.17	6.99303e-22	0.705777	1.07295e-23
ENSG00000172425.9	7.09968e-22	-0.566707	1.09049e-23
ENSG00000212766.8	7.38789e-22	-0.667488	1.13598e-23
ENSG00000080608.9	7.51499e-22	0.464812	1.15676e-23
ENSG00000118242.14	7.5261e-22	-0.615456	1.15972e-23
ENSG00000164663.12	7.74888e-22	0.405463	1.19533e-23
ENSG00000155957.15	8.43523e-22	-0.562228	1.3026e-23
ENSG00000101447.12	8.79593e-22	0.715263	1.35975e-23
ENSG00000100867.13	8.96615e-22	-1.28101	1.38755e-23
ENSG00000197872.10	9.12559e-22	0.580085	1.41373e-23
ENSG00000262919.6	9.38418e-22	0.529411	1.45534e-23
ENSG00000106809.9	9.47457e-22	-0.861082	1.47093e-23
ENSG00000039319.15	9.53389e-22	-0.488892	1.48172e-23
ENSG00000166578.8	1.0146e-21	-0.474095	1.57852e-23
ENSG00000235314.1	1.09676e-21	-0.554079	1.70817e-23
ENSG00000143365.15	1.12485e-21	-0.849853	1.75377e-23
ENSG00000086548.8	1.28023e-21	-1.4495	1.99814e-23
ENSG00000147862.13	1.29043e-21	0.756562	2.0162e-23
ENSG00000204160.10	1.32267e-21	0.396858	2.06876e-23
ENSG00000062282.13	1.42259e-21	0.828904	2.22739e-23
ENSG00000133818.11	1.42985e-21	0.594335	2.24112e-23
ENSG00000013588.5	1.44959e-21	-0.86845	2.27446e-23
ENSG00000136002.15	1.45494e-21	0.658316	2.28526e-23
ENSG00000134909.17	1.50093e-21	-0.576051	2.35998e-23
ENSG00000167232.12	1.52585e-21	-0.64135	2.40168e-23
ENSG00000198589.9	1.54601e-21	-0.549549	2.43597e-23
ENSG00000263142.4	1.57504e-21	-0.507196	2.48432e-23
ENSG00000171119.2	1.57851e-21	0.391122	2.4924e-23
ENSG00000115109.12	1.59167e-21	-0.545617	2.51581e-23
ENSG00000188938.14	1.60053e-21	-0.507733	2.53246e-23
ENSG00000108187.14	1.60149e-21	-0.42556	2.53663e-23
ENSG00000108106.12	1.68119e-21	0.614746	2.66565e-23
ENSG00000116157.5	1.7116e-21	0.598014	2.7167e-23
ENSG00000153721.16	1.72806e-21	0.67071	2.74567e-23
ENSG00000157827.18	1.90008e-21	0.601449	3.02214e-23
ENSG00000183401.10	1.94648e-21	-0.591081	3.09916e-23
ENSG00000154102.9	1.9541e-21	-0.541543	3.11451e-23
ENSG00000204392.9	2.04526e-21	0.455306	3.26319e-23
ENSG00000198740.7	2.21038e-21	-0.536607	3.5303e-23
ENSG00000167740.8	2.35135e-21	-0.627952	3.75933e-23
ENSG00000074800.12	2.40179e-21	0.531043	3.84394e-23
ENSG00000280202.1	2.40902e-21	-0.496524	3.8595e-23
ENSG00000275385.1	2.41058e-21	0.90449	3.86598e-23
ENSG00000198807.11	2.42947e-21	-0.573913	3.90029e-23
ENSG00000164758.6	2.53402e-21	0.445353	4.07233e-23
ENSG00000103005.10	2.5359e-21	0.494568	4.07954e-23
ENSG00000116815.14	2.74478e-21	0.381798	4.42011e-23
ENSG00000228623.3	2.75978e-21	0.612973	4.44883e-23
ENSG00000130294.13	2.80996e-21	1.17692	4.53437e-23
ENSG00000154839.8	2.94296e-21	0.624313	4.75385e-23
ENSG00000013619.12	3.06544e-21	0.544178	4.95677e-23
ENSG00000163820.13	3.06554e-21	-0.538654	4.96199e-23
ENSG00000101574.13	3.15018e-21	0.363768	5.10421e-23
ENSG00000112029.8	3.16293e-21	0.488558	5.13009e-23
ENSG00000159388.5	3.23619e-21	-0.75638	5.25427e-23
ENSG00000129595.11	3.54443e-21	-0.729837	5.76059e-23
ENSG00000166887.14	3.57264e-21	-0.417472	5.81235e-23
ENSG00000276600.3	3.62783e-21	0.585669	5.90813e-23
ENSG00000170919.14	3.69211e-21	0.321557	6.01892e-23
ENSG00000170915.8	3.83277e-21	0.396139	6.25455e-23
ENSG00000105497.6	3.8873e-21	-0.5083	6.34997e-23
ENSG00000160193.10	4.08636e-21	0.429482	6.6819e-23
ENSG00000249471.6	4.16883e-21	-0.403669	6.82365e-23
ENSG00000176890.14	4.27013e-21	0.619844	6.99651e-23
ENSG00000188312.12	4.60039e-21	-0.478909	7.54524e-23
ENSG00000109576.12	4.92343e-21	0.659228	8.08321e-23
ENSG00000112964.12	4.9892e-21	-0.710033	8.19943e-23
ENSG00000100167.18	5.08329e-21	0.876193	8.36933e-23
ENSG00000110436.10	5.08329e-21	-0.775727	8.37088e-23
ENSG00000125351.9	5.17594e-21	0.51275	8.53201e-23
ENSG00000198466.11	5.29943e-21	-0.603253	8.74432e-23
ENSG00000159166.12	5.3722e-21	0.871531	8.87328e-23
ENSG00000109814.10	5.44202e-21	-0.625459	8.9976e-23
ENSG00000125967.15	5.52021e-21	-0.621091	9.13601e-23
ENSG00000187535.12	5.55044e-21	-0.583095	9.19521e-23
ENSG00000152464.13	5.64022e-21	0.461022	9.35327e-23
ENSG00000174827.12	5.7951e-21	-0.900851	9.6197e-23
ENSG00000074527.10	6.24545e-21	-0.940448	1.03776e-22
ENSG00000172493.19	6.26733e-21	-0.482102	1.04243e-22
ENSG00000148488.14	6.31937e-21	-0.810145	1.05213e-22
ENSG00000176692.5	6.50999e-21	0.573903	1.08494e-22
ENSG00000146263.10	6.78482e-21	0.568957	1.13187e-22
ENSG00000185630.17	6.81872e-21	-0.619692	1.13865e-22
ENSG00000137699.15	6.82819e-21	1.13469	1.14136e-22
ENSG00000085365.16	7.20464e-21	-0.486936	1.20548e-22
ENSG00000126010.5	7.2353e-21	-0.772464	1.21181e-22
ENSG00000124496.11	7.7886e-21	-0.667771	1.30576e-22
ENSG00000070669.15	8.02979e-21	0.578048	1.34753e-22
ENSG00000143845.13	8.26621e-21	-0.850228	1.38857e-22
ENSG00000149573.7	8.31901e-21	0.698997	1.39881e-22
ENSG00000113522.12	8.40937e-21	-0.460677	1.4154e-22
ENSG00000105388.13	8.46249e-21	-1.04	1.42574e-22
ENSG00000173320.8	8.78349e-21	0.642455	1.48127e-22
ENSG00000186815.11	8.91277e-21	-0.522692	1.50454e-22
ENSG00000132640.13	8.92198e-21	0.43155	1.50757e-22
ENSG00000177359.16	9.07313e-21	0.740732	1.53462e-22
ENSG00000180530.8	9.10314e-21	-0.606983	1.5412e-22
ENSG00000173175.13	9.15686e-21	-0.913246	1.5518e-22
ENSG00000105711.9	9.26108e-21	-0.570599	1.571e-22
ENSG00000128602.8	9.27509e-21	0.652123	1.57491e-22
ENSG00000145781.7	9.45068e-21	-0.41954	1.60629e-22
ENSG00000260267.1	9.54876e-21	-0.417037	1.62453e-22
ENSG00000111641.9	9.75965e-21	0.507561	1.66203e-22
ENSG00000168907.12	1.01223e-20	-0.568248	1.72546e-22
ENSG00000229544.8	1.04948e-20	0.4346	1.79068e-22
ENSG00000167840.12	1.06599e-20	0.293676	1.82063e-22
ENSG00000073008.13	1.06866e-20	0.567042	1.82694e-22
ENSG00000163507.12	1.07784e-20	0.543336	1.84443e-22
ENSG00000248008.2	1.13347e-20	-0.508888	1.9415e-22
ENSG00000066279.15	1.14458e-20	0.73907	1.96242e-22
ENSG00000136828.17	1.22956e-20	-0.532735	2.11015e-22
ENSG00000139625.11	1.32539e-20	-0.567498	2.27681e-22
ENSG00000204267.12	1.32629e-20	0.615162	2.28055e-22
ENSG00000151287.15	1.39835e-20	0.393635	2.40677e-22
ENSG00000261801.4	1.40612e-20	-0.458366	2.42247e-22
ENSG00000165113.11	1.42751e-20	-0.364498	2.46167e-22
ENSG00000109118.12	1.43729e-20	-0.471156	2.48091e-22
ENSG00000116151.12	1.43888e-20	-0.481139	2.48604e-22
ENSG00000172057.8	1.43893e-20	-0.540215	2.48851e-22
ENSG00000213085.8	1.51336e-20	-0.580166	2.61973e-22
ENSG00000176014.11	1.53679e-20	0.623736	2.66282e-22
ENSG00000071991.7	1.55783e-20	0.597933	2.70186e-22
ENSG00000179277.9	1.57305e-20	-0.493108	2.73085e-22
ENSG00000174428.15	1.58656e-20	-0.429127	2.75693e-22
ENSG00000103876.10	1.59141e-20	-0.601125	2.76799e-22
ENSG00000155886.10	1.606e-20	-0.584017	2.79603e-22
ENSG00000068724.14	1.67185e-20	0.492338	2.91344e-22
ENSG00000126970.14	1.69077e-20	0.496848	2.9492e-22
ENSG00000174177.11	1.76366e-20	0.46991	3.07926e-22
ENSG00000112414.13	1.77212e-20	0.773102	3.09744e-22
ENSG00000197410.11	1.77212e-20	0.538766	3.09989e-22
ENSG00000068650.17	1.77901e-20	0.616783	3.11733e-22
ENSG00000099769.5	1.77901e-20	-0.505828	3.11782e-22
ENSG00000153404.12	1.88333e-20	0.841674	3.30375e-22
ENSG00000179348.10	1.88816e-20	-0.788821	3.31536e-22
ENSG00000164099.3	2.02133e-20	0.671967	3.55252e-22
ENSG00000090889.11	2.08041e-20	0.633921	3.6598e-22
ENSG00000007968.6	2.08055e-20	0.612557	3.66349e-22
ENSG00000006555.9	2.13041e-20	0.712871	3.7548e-22
ENSG00000145217.12	2.22687e-20	-0.502797	3.9285e-22
ENSG00000133321.9	2.27974e-20	-0.895551	4.02554e-22
ENSG00000111328.5	2.28444e-20	0.446367	4.03761e-22
ENSG00000113558.17	2.34311e-20	-0.50378	4.14518e-22
ENSG00000183196.7	2.36903e-20	0.604996	4.19494e-22
ENSG00000254231.1	2.391e-20	-0.467548	4.2378e-22
ENSG00000007541.13	2.39451e-20	-0.560718	4.24799e-22
ENSG00000166987.13	2.46802e-20	-0.431631	4.38248e-22
ENSG00000145545.10	2.64293e-20	0.630161	4.69743e-22
ENSG00000099337.4	2.65077e-20	-0.705108	4.71575e-22
ENSG00000120334.14	2.71407e-20	0.459603	4.83284e-22
ENSG00000104044.14	2.77615e-20	0.312324	4.94798e-22
ENSG00000107551.19	3.00378e-20	0.595814	5.35866e-22
ENSG00000101098.11	3.01989e-20	-1.03857	5.39238e-22
ENSG00000266036.1	3.07263e-20	-0.484494	5.49165e-22
ENSG00000175879.8	3.10917e-20	-0.655498	5.5621e-22
ENSG00000266904.4	3.19191e-20	-0.438593	5.71539e-22
ENSG00000027869.10	3.21133e-20	0.593868	5.75547e-22
ENSG00000083838.14	3.2451e-20	-0.48869	5.82136e-22
ENSG00000148429.13	3.38749e-20	0.447522	6.08239e-22
ENSG00000019169.10	3.48889e-20	0.790473	6.27023e-22
ENSG00000196872.9	3.54014e-20	-0.651971	6.3682e-22
ENSG00000278133.1	3.55054e-20	-0.391588	6.39277e-22
ENSG00000272841.1	3.55864e-20	-0.500922	6.41323e-22
ENSG00000095015.5	3.91551e-20	-0.594963	7.06285e-22
ENSG00000138083.4	3.938e-20	0.629036	7.11643e-22
ENSG00000156453.12	3.938e-20	-0.539657	7.1157e-22
ENSG00000100890.14	4.13597e-20	-0.388608	7.48104e-22
ENSG00000197933.11	4.26588e-20	-0.438026	7.72307e-22
ENSG00000123473.14	4.32687e-20	0.557657	7.84063e-22
ENSG00000111490.11	4.36073e-20	-0.644613	7.90921e-22
ENSG00000124593.13	4.40836e-20	-0.403142	8.00288e-22
ENSG00000264522.4	4.67304e-20	-0.489004	8.49109e-22
ENSG00000146090.14	4.80689e-20	0.292693	8.74226e-22
ENSG00000136114.14	4.84596e-20	-0.47896	8.82132e-22
ENSG00000116667.11	5.06378e-20	-0.62635	9.22621e-22
ENSG00000066697.13	5.22147e-20	0.505027	9.52215e-22
ENSG00000138166.5	5.36581e-20	-0.700537	9.79425e-22
ENSG00000197497.9	5.38551e-20	-0.476173	9.8391e-22
ENSG00000105976.13	5.76261e-20	0.810003	1.05376e-21
ENSG00000105227.13	5.76453e-20	-0.450106	1.05506e-21
ENSG00000182700.4	5.85109e-20	-0.47291	1.07187e-21
ENSG00000150594.6	5.86202e-20	-0.826948	1.07484e-21
ENSG00000183814.14	6.00527e-20	0.437995	1.1021e-21
ENSG00000130045.14	6.02387e-20	-0.481443	1.10651e-21
ENSG00000206530.7	6.37422e-20	-0.595662	1.17192e-21
ENSG00000141753.6	6.63748e-20	-0.688771	1.22142e-21
ENSG00000170959.13	6.68247e-20	-0.465035	1.2308e-21
ENSG00000090020.9	7.2272e-20	-0.46543	1.33233e-21
ENSG00000165030.3	7.33184e-20	0.617969	1.35283e-21
ENSG00000145075.10	7.54055e-20	-0.460829	1.39259e-21
ENSG00000139734.16	7.69251e-20	0.585031	1.42192e-21
ENSG00000272602.4	7.74329e-20	-0.344431	1.43259e-21
ENSG00000136982.5	7.87411e-20	0.552843	1.4581e-21
ENSG00000138696.9	7.96251e-20	-1.37187	1.47578e-21
ENSG00000107159.11	7.97887e-20	0.786713	1.48013e-21
ENSG00000223547.8	8.09953e-20	-0.565836	1.50386e-21
ENSG00000172236.15	8.68237e-20	-0.768815	1.61351e-21
ENSG00000035499.11	8.83366e-20	0.550096	1.64309e-21
ENSG00000160602.12	9.25025e-20	-0.425823	1.7221e-21
ENSG00000198133.7	9.27732e-20	-0.664873	1.72867e-21
ENSG00000163032.10	9.31871e-20	0.689875	1.73793e-21
ENSG00000150527.15	9.36581e-20	-0.433333	1.74826e-21
ENSG00000171241.7	9.41063e-20	0.593808	1.75818e-21
ENSG00000168806.7	9.41967e-20	-0.500466	1.76143e-21
ENSG00000132975.7	9.66713e-20	0.438005	1.8093e-21
ENSG00000153214.8	9.83296e-20	-0.464619	1.84196e-21
ENSG00000144061.11	9.96991e-20	-0.431732	1.86927e-21
ENSG00000178075.18	1.01618e-19	-0.452093	1.90692e-21
ENSG00000170802.14	1.02635e-19	0.499747	1.92771e-21
ENSG00000137193.12	1.02828e-19	0.581372	1.93302e-21
ENSG00000182185.17	1.02922e-19	0.300588	1.93649e-21
ENSG00000032742.16	1.10211e-19	-0.518212	2.07546e-21
ENSG00000175348.9	1.10844e-19	-0.466859	2.08922e-21
ENSG00000137054.14	1.11951e-19	0.419205	2.11192e-21
ENSG00000164405.9	1.13675e-19	-0.476467	2.14635e-21
ENSG00000186197.11	1.13874e-19	-0.775535	2.15198e-21
ENSG00000132554.18	1.22645e-19	-0.633587	2.31975e-21
ENSG00000146072.6	1.2281e-19	0.683632	2.32491e-21
ENSG00000185761.9	1.24661e-19	-0.501176	2.36202e-21
ENSG00000013561.16	1.28315e-19	-0.469545	2.43336e-21
ENSG00000144891.16	1.29095e-19	-0.914746	2.45028e-21
ENSG00000149970.13	1.291e-19	0.345313	2.45253e-21
ENSG00000196230.11	1.37247e-19	0.495987	2.60956e-21
ENSG00000084628.8	1.37867e-19	-1.17254	2.62362e-21
ENSG00000186416.11	1.38794e-19	0.465329	2.64357e-21
ENSG00000183474.14	1.4308e-19	-0.476345	2.72756e-21
ENSG00000115902.9	1.44529e-19	-0.524962	2.75758e-21
ENSG00000143416.19	1.58785e-19	-0.610054	3.0322e-21
ENSG00000166965.11	1.59296e-19	0.43683	3.0446e-21
ENSG00000184227.6	1.60745e-19	-0.511321	3.07494e-21
ENSG00000165868.11	1.65842e-19	-0.487068	3.17519e-21
ENSG00000281406.1	1.67317e-19	0.357505	3.20619e-21
ENSG00000127585.10	1.73358e-19	-0.895105	3.32482e-21
ENSG00000203952.8	1.87307e-19	-0.458599	3.59545e-21
ENSG00000162639.14	1.90749e-19	0.586886	3.66467e-21
ENSG00000267534.2	1.98614e-19	0.499301	3.81906e-21
ENSG00000171160.16	1.98914e-19	-0.305787	3.82811e-21
ENSG00000148459.14	1.98977e-19	0.438299	3.8359e-21
ENSG00000237940.3	1.98977e-19	-0.77067	3.83554e-21
ENSG00000196636.7	1.99344e-19	0.533587	3.84628e-21
ENSG00000105088.7	2.00896e-19	0.68199	3.87955e-21
ENSG00000134762.15	2.07039e-19	0.993645	4.0016e-21
ENSG00000111199.9	2.09379e-19	0.52409	4.05028e-21
ENSG00000184731.5	2.20243e-19	-0.647198	4.26408e-21
ENSG00000155367.14	2.21444e-19	-0.656846	4.29099e-21
ENSG00000257337.5	2.31108e-19	-0.598074	4.48208e-21
ENSG00000279382.1	2.31234e-19	-0.452579	4.48834e-21
ENSG00000116133.10	2.31292e-19	-0.665106	4.4933e-21
ENSG00000181513.13	2.33106e-19	-0.548566	4.53238e-21
ENSG00000149809.13	2.35965e-19	-0.722986	4.59189e-21
ENSG00000149292.15	2.39973e-19	-0.540793	4.67385e-21
ENSG00000149476.13	2.59395e-19	-0.517574	5.05641e-21
ENSG00000145860.10	2.80916e-19	0.599098	5.48057e-21
ENSG00000143179.11	2.97813e-19	0.511219	5.81514e-21
ENSG00000107807.11	3.06453e-19	0.535806	5.98891e-21
ENSG00000119787.12	3.1703e-19	0.4594	6.20484e-21
ENSG00000262406.2	3.1703e-19	0.794416	6.20609e-21
ENSG00000264230.6	3.19982e-19	0.597659	6.26918e-21
ENSG00000112996.8	3.22338e-19	-0.687119	6.32067e-21
ENSG00000137563.10	3.23828e-19	0.714959	6.35524e-21
ENSG00000116977.17	3.24463e-19	-0.40753	6.37307e-21
ENSG00000268895.4	3.32983e-19	-0.4481	6.54592e-21
ENSG00000109220.9	3.41588e-19	0.369778	6.72074e-21
ENSG00000179750.14	3.45765e-19	0.622965	6.80863e-21
ENSG00000166816.12	3.47103e-19	-0.537053	6.84431e-21
ENSG00000188002.9	3.47103e-19	-0.368268	6.84645e-21
ENSG00000118495.17	3.5817e-19	0.577582	7.07659e-21
ENSG00000205517.11	3.5817e-19	-0.683744	7.07099e-21
ENSG00000237943.5	3.69238e-19	0.364407	7.30137e-21
ENSG00000272323.1	3.77445e-19	-0.413935	7.46989e-21
ENSG00000257108.1	4.19291e-19	-0.505473	8.305e-21
ENSG00000148832.13	4.25056e-19	-0.40376	8.42621e-21
ENSG00000130529.14	4.29365e-19	-0.600953	8.51873e-21
ENSG00000166928.9	4.41229e-19	-0.604632	8.7614e-21
ENSG00000197253.12	4.48987e-19	-0.808361	8.92288e-21
ENSG00000196730.11	4.51741e-19	0.613662	8.98507e-21
ENSG00000184349.11	4.71171e-19	0.821222	9.37932e-21
ENSG00000170921.13	4.85764e-19	-0.648738	9.67785e-21
ENSG00000083814.11	4.86384e-19	-0.520563	9.69825e-21
ENSG00000163923.8	4.99794e-19	0.579092	9.97448e-21
ENSG00000166426.7	4.99794e-19	1.16535	9.98215e-21
ENSG00000135045.6	5.08665e-19	0.442424	1.01677e-20
ENSG00000067836.11	5.13601e-19	-0.543012	1.02834e-20
ENSG00000205352.9	5.13601e-19	-0.41577	1.0278e-20
ENSG00000175592.7	5.27568e-19	0.642384	1.05718e-20
ENSG00000271976.1	5.33475e-19	-0.453684	1.0699e-20
ENSG00000183527.10	5.46818e-19	0.497922	1.09756e-20
ENSG00000125434.9	5.49055e-19	-0.522408	1.10296e-20
ENSG00000154917.9	5.49433e-19	0.585669	1.10463e-20
ENSG00000165480.14	5.52485e-19	0.588081	1.11167e-20
ENSG00000109680.9	5.57693e-19	-0.396767	1.12308e-20
ENSG00000104953.17	5.63426e-19	-0.519915	1.13555e-20
ENSG00000112983.16	5.67224e-19	-0.458508	1.14414e-20
ENSG00000198369.8	5.71139e-19	-0.535877	1.15299e-20
ENSG00000176896.8	5.76882e-19	-0.416753	1.16553e-20
ENSG00000182600.8	5.92949e-19	0.661751	1.19898e-20
ENSG00000159882.11	5.93896e-19	-0.336343	1.20187e-20
ENSG00000175985.9	5.9405e-19	-0.565542	1.20317e-20
ENSG00000173559.11	6.07264e-19	0.531844	1.23093e-20
ENSG00000163536.11	6.12919e-19	-0.742303	1.24341e-20
ENSG00000170962.11	6.61644e-19	-0.664072	1.34335e-20
ENSG00000198947.13	6.62217e-19	0.729259	1.34561e-20
ENSG00000121039.8	6.83072e-19	0.876133	1.38912e-20
ENSG00000169372.11	7.04918e-19	-0.34514	1.43471e-20
ENSG00000105855.8	7.15925e-19	0.84208	1.45829e-20
ENSG00000250742.1	7.33336e-19	-0.52032	1.49497e-20
ENSG00000173531.14	7.57823e-19	-0.551657	1.54614e-20
ENSG00000119403.12	7.70137e-19	0.386308	1.57278e-20
ENSG00000151575.13	7.70137e-19	-0.454687	1.57485e-20
ENSG00000214193.8	7.70137e-19	-0.611239	1.57509e-20
ENSG00000197977.3	7.89385e-19	-1.1503	1.61576e-20
ENSG00000089091.15	8.23729e-19	-0.333212	1.68742e-20
ENSG00000124935.3	8.56462e-19	-1.44884	1.75589e-20
ENSG00000181744.7	8.70498e-19	0.620665	1.7861e-20
ENSG00000120278.13	8.84449e-19	0.598074	1.81619e-20
ENSG00000119638.11	8.96312e-19	-0.400709	1.84203e-20
ENSG00000166262.14	9.21595e-19	-0.471511	1.89551e-20
ENSG00000160214.11	9.26804e-19	0.464457	1.90776e-20
ENSG00000237438.5	9.45899e-19	0.62784	1.94863e-20
ENSG00000246228.5	9.63794e-19	0.335543	1.98709e-20
ENSG00000100092.19	9.67634e-19	0.478484	1.99661e-20
ENSG00000136895.17	9.76797e-19	-0.463393	2.01713e-20
ENSG00000141040.13	9.99039e-19	-0.409942	2.06471e-20
ENSG00000145911.5	1.00842e-18	-0.664822	2.08576e-20
ENSG00000101670.10	1.01269e-18	0.661559	2.09628e-20
ENSG00000070404.8	1.02247e-18	-0.631083	2.11821e-20
ENSG00000148225.14	1.03669e-18	-0.503294	2.14938e-20
ENSG00000132481.5	1.05639e-18	0.540559	2.19197e-20
ENSG00000167191.10	1.12101e-18	0.610773	2.32791e-20
ENSG00000161647.17	1.13036e-18	-0.453613	2.35106e-20
ENSG00000180479.12	1.13036e-18	-0.36996	2.34984e-20
ENSG00000204542.2	1.27194e-18	0.429938	2.64764e-20
ENSG00000146143.16	1.28589e-18	0.467376	2.67881e-20
ENSG00000129465.14	1.31914e-18	-0.581443	2.75026e-20
ENSG00000106789.11	1.35967e-18	-0.644684	2.837e-20
ENSG00000141448.7	1.42106e-18	0.40603	2.96744e-20
ENSG00000175662.16	1.51357e-18	-0.540894	3.16313e-20
ENSG00000107554.14	1.52439e-18	-0.683734	3.18825e-20
ENSG00000167371.15	1.54049e-18	-0.543053	3.22449e-20
ENSG00000103591.11	1.57905e-18	-0.42482	3.3078e-20
ENSG00000230551.4	1.58964e-18	-0.546732	3.3326e-20
ENSG00000162989.4	1.59182e-18	-1.11162	3.33982e-20
ENSG00000173011.11	1.60116e-18	-0.474987	3.36206e-20
ENSG00000135775.12	1.60665e-18	-0.482528	3.37625e-20
ENSG00000175544.12	1.62589e-18	-0.491578	3.41937e-20
ENSG00000155093.16	1.66281e-18	-0.916925	3.49976e-20
ENSG00000118655.4	1.67803e-18	0.472768	3.53456e-20
ENSG00000162775.13	1.70362e-18	0.440945	3.59128e-20
ENSG00000155329.10	1.74589e-18	-0.455549	3.68327e-20
ENSG00000175482.7	1.86689e-18	-0.546985	3.94164e-20
ENSG00000182318.5	1.89455e-18	-0.300405	4.00316e-20
ENSG00000157613.9	1.95666e-18	-0.818425	4.13763e-20
ENSG00000005884.16	1.96992e-18	-0.596757	4.16893e-20
ENSG00000110092.3	1.9762e-18	-0.768167	4.18549e-20
ENSG00000134757.4	1.98035e-18	0.82029	4.19757e-20
ENSG00000012124.13	1.99638e-18	-0.405382	4.23484e-20
ENSG00000181788.3	2.03537e-18	-0.553461	4.32091e-20
ENSG00000166123.12	2.07519e-18	0.678443	4.40888e-20
ENSG00000196597.10	2.09272e-18	-0.397122	4.44958e-20
ENSG00000175591.10	2.11845e-18	-0.596331	4.50778e-20
ENSG00000125744.10	2.18494e-18	-0.603902	4.65287e-20
ENSG00000154493.16	2.20098e-18	0.277541	4.69069e-20
ENSG00000011201.9	2.24417e-18	-0.725935	4.78643e-20
ENSG00000179023.8	2.26634e-18	-0.92256	4.83748e-20
ENSG00000130997.15	2.26654e-18	-0.418597	4.84165e-20
ENSG00000161558.9	2.38547e-18	-0.389774	5.09964e-20
ENSG00000028203.16	2.3884e-18	-0.454667	5.10984e-20
ENSG00000241106.5	2.46366e-18	0.589845	5.27494e-20
ENSG00000143850.11	2.50969e-18	-0.573183	5.37765e-20
ENSG00000270170.1	2.53862e-18	0.466312	5.44382e-20
ENSG00000196739.13	2.61564e-18	0.706537	5.61331e-20
ENSG00000159147.16	2.64778e-18	0.497142	5.68667e-20
ENSG00000077274.8	2.65899e-18	0.75864	5.71513e-20
ENSG00000132326.10	2.67732e-18	-0.474511	5.75896e-20
ENSG00000121957.11	2.71278e-18	0.502676	5.83972e-20
ENSG00000110660.13	2.71576e-18	0.609466	5.85063e-20
ENSG00000131080.13	2.72261e-18	-0.472666	5.86989e-20
ENSG00000092445.10	2.72969e-18	0.455123	5.89416e-20
ENSG00000124134.7	2.72969e-18	0.340742	5.89418e-20
ENSG00000215217.5	2.73925e-18	-0.450066	5.91935e-20
ENSG00000130940.13	2.76932e-18	-0.573041	5.99109e-20
ENSG00000240859.1	2.76932e-18	0.43985	5.99349e-20
ENSG00000105880.4	2.78773e-18	0.493493	6.03794e-20
ENSG00000129455.14	2.96914e-18	0.518415	6.43576e-20
ENSG00000131171.11	3.0548e-18	-0.589652	6.62649e-20
ENSG00000156049.6	3.23545e-18	-0.57371	7.02371e-20
ENSG00000131203.11	3.2867e-18	0.925084	7.14039e-20
ENSG00000187889.11	3.35144e-18	-0.469788	7.28659e-20
ENSG00000067798.12	3.3917e-18	-0.648039	7.37972e-20
ENSG00000172260.12	3.63772e-18	-0.678464	7.92103e-20
ENSG00000135919.11	3.65014e-18	0.688031	7.9541e-20
ENSG00000167981.5	3.87712e-18	-0.389693	8.45514e-20
ENSG00000137807.12	3.89421e-18	0.586582	8.49884e-20
ENSG00000168539.3	3.89477e-18	0.616206	8.50651e-20
ENSG00000139990.16	3.92447e-18	-0.445971	8.57787e-20
ENSG00000196502.10	4.06596e-18	-0.628752	8.89385e-20
ENSG00000165996.12	4.236e-18	0.524232	9.2728e-20
ENSG00000176842.13	4.54819e-18	-0.639039	9.96371e-20
ENSG00000145741.14	4.57148e-18	-0.4684	1.00223e-19
ENSG00000162994.14	4.58258e-18	-0.45115	1.00542e-19
ENSG00000244274.6	4.59395e-18	-0.507368	1.00867e-19
ENSG00000187800.12	4.60898e-18	-0.455934	1.01274e-19
ENSG00000163913.10	4.64475e-18	-0.464417	1.02136e-19
ENSG00000228903.5	4.66403e-18	-0.467102	1.02638e-19
ENSG00000186615.9	4.68795e-18	-0.448911	1.03241e-19
ENSG00000129422.12	4.69911e-18	-0.476092	1.03565e-19
ENSG00000103187.7	4.76794e-18	0.537712	1.05161e-19
ENSG00000151148.12	4.88784e-18	-0.440499	1.07886e-19
ENSG00000067715.12	4.98983e-18	-1.04557	1.1022e-19
ENSG00000198721.11	5.19759e-18	-0.571268	1.14895e-19
ENSG00000197417.7	5.20145e-18	-0.415314	1.15066e-19
ENSG00000142910.14	5.25853e-18	0.726776	1.16416e-19
ENSG00000197857.12	5.28667e-18	-0.485305	1.17126e-19
ENSG00000121067.16	5.4124e-18	-0.451171	1.20001e-19
ENSG00000132570.13	5.57785e-18	-0.410692	1.23762e-19
ENSG00000253982.1	5.58682e-18	-0.411392	1.24053e-19
ENSG00000165816.11	5.60987e-18	-0.840732	1.24658e-19
ENSG00000104866.9	5.84999e-18	-0.515972	1.3009e-19
ENSG00000100968.12	6.036e-18	-0.69622	1.34326e-19
ENSG00000204271.9	6.22588e-18	-0.448029	1.38655e-19
ENSG00000179979.8	6.75243e-18	-0.436597	1.50493e-19
ENSG00000174599.5	6.80491e-18	-0.425986	1.51775e-19
ENSG00000071967.10	6.82432e-18	-0.712993	1.52321e-19
ENSG00000198342.8	6.88613e-18	-0.431063	1.53814e-19
ENSG00000153714.5	6.92871e-18	-0.762805	1.5488e-19
ENSG00000167656.4	7.15082e-18	0.691517	1.59963e-19
ENSG00000123505.13	7.43985e-18	0.476862	1.66552e-19
ENSG00000180881.18	7.59372e-18	-0.46765	1.70122e-19
ENSG00000105821.13	7.64457e-18	0.35114	1.71388e-19
ENSG00000185522.7	7.71425e-18	-0.475889	1.73077e-19
ENSG00000136231.12	8.03385e-18	0.351769	1.80381e-19
ENSG00000160256.11	8.39482e-18	0.447684	1.88624e-19
ENSG00000122591.10	8.45537e-18	0.567518	1.90124e-19
ENSG00000145439.10	8.69753e-18	-0.438279	1.95714e-19
ENSG00000164220.6	8.8062e-18	-0.909172	1.98304e-19
ENSG00000127423.9	8.92154e-18	0.499199	2.01049e-19
ENSG00000238178.5	9.22282e-18	-0.587686	2.07991e-19
ENSG00000146410.10	9.30344e-18	0.5278	2.10117e-19
ENSG00000152256.12	9.30344e-18	0.568663	2.10018e-19
ENSG00000196218.10	9.3108e-18	0.60524	2.10437e-19
ENSG00000162998.4	9.32525e-18	-0.399686	2.10918e-19
ENSG00000176700.18	9.36661e-18	-0.428296	2.12008e-19
ENSG00000102900.11	9.44768e-18	0.45341	2.13999e-19
ENSG00000178882.12	9.63189e-18	0.638056	2.18331e-19
ENSG00000183317.15	9.7919e-18	-0.464903	2.2212e-19
ENSG00000114993.14	9.81181e-18	0.453765	2.22734e-19
ENSG00000186377.7	9.96708e-18	-1.12047	2.26423e-19
ENSG00000280099.1	1.01357e-17	-0.510875	2.30421e-19
ENSG00000185499.15	1.03076e-17	-1.0648	2.345e-19
ENSG00000198125.11	1.04168e-17	-0.391821	2.37156e-19
ENSG00000135451.11	1.05096e-17	0.570133	2.39442e-19
ENSG00000182107.6	1.10906e-17	-0.569484	2.52864e-19
ENSG00000160445.9	1.11119e-17	-0.397122	2.53533e-19
ENSG00000122042.9	1.14702e-17	-0.477339	2.61897e-19
ENSG00000165630.12	1.16573e-17	0.286855	2.66361e-19
ENSG00000260852.1	1.18278e-17	-0.453046	2.70453e-19
ENSG00000133678.12	1.19789e-17	-0.464964	2.74108e-19
ENSG00000102935.10	1.21562e-17	-0.560566	2.78364e-19
ENSG00000167186.9	1.23427e-17	-0.41578	2.82839e-19
ENSG00000125037.11	1.25324e-17	-0.432796	2.87394e-19
ENSG00000256124.4	1.2684e-17	0.48121	2.91079e-19
ENSG00000164002.10	1.31618e-17	0.252083	3.02369e-19
ENSG00000183856.9	1.31618e-17	0.626817	3.0248e-19
ENSG00000165118.13	1.35205e-17	-0.463636	3.10947e-19
ENSG00000213866.3	1.35251e-17	0.432523	3.11277e-19
ENSG00000237517.7	1.35305e-17	0.43083	3.11624e-19
ENSG00000177191.2	1.39753e-17	-0.453846	3.221e-19
ENSG00000204248.9	1.44793e-17	0.592014	3.33955e-19
ENSG00000118307.17	1.47072e-17	-0.405148	3.39456e-19
ENSG00000120875.7	1.47364e-17	-0.905422	3.40372e-19
ENSG00000078114.17	1.47419e-17	-0.604936	3.40743e-19
ENSG00000104763.16	1.47607e-17	-0.549853	3.41423e-19
ENSG00000168675.17	1.48421e-17	-0.565643	3.43549e-19
ENSG00000165795.19	1.49156e-17	0.510672	3.45498e-19
ENSG00000092929.10	1.56084e-17	0.621648	3.61804e-19
ENSG00000042445.12	1.56224e-17	-0.36091	3.62386e-19
ENSG00000179869.13	1.58835e-17	0.491254	3.68706e-19
ENSG00000170153.9	1.61333e-17	0.558143	3.74771e-19
ENSG00000261236.4	1.68417e-17	0.557748	3.91505e-19
ENSG00000169047.5	1.70995e-17	-0.711837	3.97782e-19
ENSG00000183248.10	1.71385e-17	-0.736718	3.98972e-19
ENSG00000110628.12	1.72865e-17	-0.630283	4.02703e-19
ENSG00000113361.11	1.83988e-17	-0.4293	4.28919e-19
ENSG00000180543.4	1.93606e-17	0.792125	4.51661e-19
ENSG00000253958.1	1.9762e-17	0.480886	4.61351e-19
ENSG00000235859.5	1.97862e-17	-0.315658	4.62244e-19
ENSG00000182580.2	1.99155e-17	0.641198	4.65595e-19
ENSG00000164855.14	1.99793e-17	-0.532472	4.67416e-19
ENSG00000129451.10	2.00758e-17	0.980146	4.70308e-19
ENSG00000131503.19	2.00758e-17	-0.410925	4.70338e-19
ENSG00000149633.10	2.0565e-17	0.511077	4.82479e-19
ENSG00000186665.8	2.0565e-17	-0.583774	4.82162e-19
ENSG00000026652.12	2.07928e-17	0.442495	4.88167e-19
ENSG00000110063.7	2.15214e-17	0.448728	5.05629e-19
ENSG00000160325.13	2.17309e-17	-0.544816	5.10909e-19
ENSG00000196584.2	2.18018e-17	0.486521	5.12936e-19
ENSG00000120279.6	2.31735e-17	-0.417756	5.45593e-19
ENSG00000114395.9	2.33277e-17	-0.467315	5.49608e-19
ENSG00000183833.15	2.33523e-17	-0.53382	5.50574e-19
ENSG00000144452.13	2.3742e-17	-0.814635	5.60155e-19
ENSG00000156030.11	2.37904e-17	-0.483338	5.61689e-19
ENSG00000206432.4	2.44187e-17	0.472859	5.76929e-19
ENSG00000250722.4	2.44819e-17	-0.695632	5.78825e-19
ENSG00000182253.13	2.45282e-17	0.902757	5.80326e-19
ENSG00000148773.11	2.46668e-17	0.606132	5.84014e-19
ENSG00000117228.9	2.47143e-17	0.706294	5.85547e-19
ENSG00000129151.7	2.49615e-17	0.735066	5.91815e-19
ENSG00000232434.2	2.5348e-17	-0.495632	6.01398e-19
ENSG00000273033.2	2.57168e-17	-0.28122	6.10573e-19
ENSG00000177576.9	2.65351e-17	-0.281768	6.30442e-19
ENSG00000179967.11	2.7087e-17	0.467224	6.44001e-19
ENSG00000178988.10	2.75675e-17	-0.395956	6.55881e-19
ENSG00000169122.10	2.82587e-17	-0.688913	6.72793e-19
ENSG00000171612.6	2.87011e-17	0.358387	6.83801e-19
ENSG00000246082.2	2.8895e-17	-0.476163	6.88898e-19
ENSG00000119711.11	2.90508e-17	-0.542931	6.93092e-19
ENSG00000168309.15	2.91019e-17	0.656694	6.94793e-19
ENSG00000134759.12	2.92635e-17	-0.528489	6.99136e-19
ENSG00000170464.8	2.9309e-17	-0.302108	7.00706e-19
ENSG00000152990.12	3.01756e-17	0.474329	7.21923e-19
ENSG00000137547.7	3.0318e-17	0.457444	7.25832e-19
ENSG00000214274.8	3.0355e-17	-0.543184	7.2722e-19
ENSG00000163535.16	3.03575e-17	0.450897	7.27781e-19
ENSG00000106484.13	3.12059e-17	-0.131702	7.48637e-19
ENSG00000174945.12	3.12978e-17	-0.492024	7.51358e-19
ENSG00000235609.7	3.19465e-17	-0.443367	7.6746e-19
ENSG00000126460.9	3.27793e-17	-0.479183	7.88009e-19
ENSG00000146021.13	3.44063e-17	-0.46014	8.2769e-19
ENSG00000015479.16	3.48202e-17	-0.411645	8.38223e-19
ENSG00000182648.10	3.51819e-17	0.443032	8.47511e-19
ENSG00000197935.6	3.64456e-17	-0.445779	8.78555e-19
ENSG00000280088.1	3.65369e-17	-0.295206	8.8136e-19
ENSG00000085465.12	3.65615e-17	-0.459664	8.8256e-19
ENSG00000134970.13	3.69093e-17	-0.411381	8.91565e-19
ENSG00000248905.7	3.72359e-17	-0.654941	9.00068e-19
ENSG00000105707.12	3.75184e-17	-0.930719	9.07822e-19
ENSG00000172167.6	3.75184e-17	0.416854	9.08138e-19
ENSG00000112562.17	3.76088e-17	-0.74063	9.10948e-19
ENSG00000088899.13	3.80215e-17	0.599899	9.21574e-19
ENSG00000132003.8	3.89363e-17	0.445303	9.44391e-19
ENSG00000134056.10	3.92811e-17	-0.447836	9.53403e-19
ENSG00000167749.10	4.13197e-17	-0.404074	1.00357e-18
ENSG00000112312.8	4.19943e-17	0.487372	1.02064e-18
ENSG00000172243.16	4.48514e-17	0.548272	1.09082e-18
ENSG00000101282.7	4.63555e-17	0.344147	1.12817e-18
ENSG00000161031.11	4.6961e-17	-0.59925	1.14446e-18
ENSG00000189164.13	4.6961e-17	-0.186906	1.14387e-18
ENSG00000068878.13	4.77597e-17	0.37669	1.16472e-18
ENSG00000106123.10	4.78481e-17	0.666109	1.16766e-18
ENSG00000100564.7	4.85042e-17	-0.426492	1.18448e-18
ENSG00000172201.9	4.87841e-17	0.854312	1.19212e-18
ENSG00000013810.17	4.88491e-17	0.536698	1.19451e-18
ENSG00000182165.16	5.04666e-17	-0.530577	1.2349e-18
ENSG00000205363.5	5.09182e-17	-0.539364	1.24679e-18
ENSG00000177839.6	5.12009e-17	0.526644	1.25456e-18
ENSG00000156970.11	5.16475e-17	0.507895	1.26636e-18
ENSG00000101222.11	5.31496e-17	-0.389906	1.30407e-18
ENSG00000124784.7	5.5198e-17	0.372403	1.35524e-18
ENSG00000213463.4	5.58702e-17	-0.45266	1.37267e-18
ENSG00000147697.7	5.59594e-17	0.584473	1.37578e-18
ENSG00000104419.13	5.61236e-17	0.664528	1.38075e-18
ENSG00000148400.9	5.6478e-17	0.504409	1.3904e-18
ENSG00000238105.6	6.13055e-17	-0.509679	1.51026e-18
ENSG00000183208.11	6.13568e-17	-0.275575	1.51254e-18
ENSG00000177098.7	6.15332e-17	-0.547644	1.51791e-18
ENSG00000171903.15	6.22467e-17	-0.552285	1.53654e-18
ENSG00000170549.3	6.31881e-17	0.797	1.56082e-18
ENSG00000136044.10	6.37498e-17	-0.45186	1.57575e-18
ENSG00000012822.14	6.52504e-17	-0.438076	1.61392e-18
ENSG00000243710.6	6.55748e-17	-0.370092	1.62302e-18
ENSG00000158234.11	6.59677e-17	0.383572	1.63384e-18
ENSG00000115825.8	6.62127e-17	0.564498	1.641e-18
ENSG00000198718.11	6.71732e-17	-0.461133	1.66592e-18
ENSG00000248538.5	6.8281e-17	0.416672	1.69452e-18
ENSG00000136490.7	6.92718e-17	0.592885	1.72026e-18
ENSG00000146426.16	7.02144e-17	0.34433	1.74483e-18
ENSG00000110514.17	7.38888e-17	-0.431357	1.83736e-18
ENSG00000162804.12	7.54005e-17	-0.622763	1.87619e-18
ENSG00000230257.1	7.5557e-17	0.427161	1.88134e-18
ENSG00000130517.12	7.631e-17	-0.535735	1.90261e-18
ENSG00000148346.10	7.631e-17	1.02101	1.90248e-18
ENSG00000173598.12	7.67951e-17	-0.452478	1.91724e-18
ENSG00000179841.8	7.67951e-17	-0.615425	1.91644e-18
ENSG00000117335.17	7.7375e-17	-0.460941	1.933e-18
ENSG00000168944.14	7.74215e-17	-0.413621	1.93544e-18
ENSG00000264112.1	7.80536e-17	-0.548373	1.95253e-18
ENSG00000173064.9	7.80816e-17	-0.445698	1.95452e-18
ENSG00000198944.5	7.83443e-17	-0.678332	1.9624e-18
ENSG00000142627.12	7.84561e-17	0.415749	1.96649e-18
ENSG00000100416.11	7.87865e-17	0.444593	1.97608e-18
ENSG00000178826.9	8.11767e-17	0.566403	2.03737e-18
ENSG00000136636.11	8.33558e-17	-0.446012	2.09344e-18
ENSG00000105402.6	8.58659e-17	-0.303902	2.15815e-18
ENSG00000133142.16	8.58659e-17	-0.519874	2.15932e-18
ENSG00000137310.10	8.60373e-17	0.491274	2.16505e-18
ENSG00000254615.2	8.89539e-17	0.300132	2.23991e-18
ENSG00000143621.15	9.05106e-17	0.469261	2.28061e-18
ENSG00000169908.9	9.12781e-17	0.764305	2.30146e-18
ENSG00000061455.10	9.15089e-17	-0.428469	2.30879e-18
ENSG00000109472.12	9.40107e-17	-0.645971	2.37347e-18
ENSG00000137842.5	9.50097e-17	-0.487423	2.40026e-18
ENSG00000156127.6	9.5318e-17	-0.512618	2.40962e-18
ENSG00000112559.12	9.75206e-17	0.80229	2.46692e-18
ENSG00000102287.15	9.78325e-17	0.759886	2.47642e-18
ENSG00000121933.16	1.02098e-16	-0.447786	2.5861e-18
ENSG00000163918.9	1.0222e-16	0.466373	2.59086e-18
ENSG00000018869.15	1.02602e-16	-0.429188	2.60224e-18
ENSG00000135049.14	1.02974e-16	0.452589	2.61338e-18
ENSG00000138778.10	1.03024e-16	0.559086	2.61636e-18
ENSG00000142235.7	1.04002e-16	-0.574916	2.64292e-18
ENSG00000261324.2	1.06844e-16	-0.594436	2.7169e-18
ENSG00000110315.5	1.10458e-16	-0.446407	2.81062e-18
ENSG00000139146.12	1.11517e-16	0.571207	2.83941e-18
ENSG00000172409.5	1.15906e-16	0.392987	2.95308e-18
ENSG00000179954.13	1.19054e-16	-0.736516	3.03525e-18
ENSG00000096093.13	1.20439e-16	-0.485588	3.07254e-18
ENSG00000172037.12	1.21009e-16	-0.51507	3.0891e-18
ENSG00000100142.13	1.21061e-16	0.250917	3.09242e-18
ENSG00000119471.13	1.22155e-16	-0.475352	3.1224e-18
ENSG00000107130.8	1.22308e-16	0.531357	3.12832e-18
ENSG00000242732.4	1.22458e-16	-0.485173	3.13419e-18
ENSG00000107282.6	1.23121e-16	0.42028	3.15319e-18
ENSG00000256060.2	1.26256e-16	-0.338502	3.23556e-18
ENSG00000126581.11	1.28953e-16	-0.473031	3.30682e-18
ENSG00000203950.6	1.29352e-16	0.482913	3.31918e-18
ENSG00000120093.10	1.29794e-16	-0.808939	3.33266e-18
ENSG00000149043.15	1.3057e-16	0.76017	3.35476e-18
ENSG00000254815.4	1.32311e-16	-0.49095	3.40168e-18
ENSG00000148484.16	1.33828e-16	0.395632	3.44288e-18
ENSG00000255561.5	1.33987e-16	-0.40677	3.44921e-18
ENSG00000060138.11	1.35071e-16	0.53763	3.47933e-18
ENSG00000136367.13	1.35238e-16	-0.400618	3.48586e-18
ENSG00000130724.7	1.35561e-16	-0.37822	3.49643e-18
ENSG00000174788.8	1.36705e-16	-0.425499	3.5282e-18
ENSG00000198522.12	1.40366e-16	0.379193	3.62502e-18
ENSG00000117724.11	1.41554e-16	0.529117	3.65802e-18
ENSG00000049759.15	1.509e-16	-0.48568	3.90205e-18
ENSG00000049283.16	1.51007e-16	-0.675768	3.90731e-18
ENSG00000187187.12	1.51102e-16	-0.408594	3.91226e-18
ENSG00000165698.14	1.51821e-16	-0.334661	3.93339e-18
ENSG00000198826.9	1.55864e-16	0.527881	4.04072e-18
ENSG00000102445.17	1.61753e-16	0.467802	4.19873e-18
ENSG00000142731.9	1.61753e-16	0.470721	4.19832e-18
ENSG00000110195.10	1.61994e-16	0.767336	4.20767e-18
ENSG00000204514.8	1.62326e-16	-0.51203	4.21898e-18
ENSG00000187742.13	1.64391e-16	-0.432685	4.27538e-18
ENSG00000140332.14	1.72296e-16	-0.328742	4.48381e-18
ENSG00000088386.14	1.73e-16	0.534732	4.50498e-18
ENSG00000138801.7	1.74804e-16	0.306152	4.55486e-18
ENSG00000113742.11	1.74947e-16	-0.53908	4.56148e-18
ENSG00000147872.8	1.74981e-16	0.548698	4.56526e-18
ENSG00000147996.15	1.74999e-16	-0.443215	4.56861e-18
ENSG00000130222.9	1.77962e-16	-0.581463	4.64891e-18
ENSG00000088881.19	1.78612e-16	-0.647927	4.66885e-18
ENSG00000233006.5	1.78768e-16	-0.357363	4.67587e-18
ENSG00000187607.14	1.80871e-16	0.274055	4.73387e-18
ENSG00000142694.6	1.82001e-16	-0.684058	4.76645e-18
ENSG00000178401.13	1.82916e-16	-0.70304	4.79344e-18
ENSG00000257743.7	1.85616e-16	0.569423	4.86727e-18
ENSG00000198353.7	1.86215e-16	-0.549265	4.88605e-18
ENSG00000106804.7	1.87709e-16	-0.423219	4.92836e-18
ENSG00000171552.11	2.22412e-16	-0.310175	5.84318e-18
ENSG00000168404.11	2.23808e-16	0.38269	5.88355e-18
ENSG00000169684.12	2.24353e-16	0.438532	5.90159e-18
ENSG00000196754.9	2.27733e-16	0.945272	5.99427e-18
ENSG00000261799.1	2.30423e-16	-0.32255	6.06887e-18
ENSG00000198901.12	2.33738e-16	0.528712	6.16004e-18
ENSG00000173295.6	2.33901e-16	-0.488183	6.16822e-18
ENSG00000151090.16	2.37269e-16	-0.66166	6.26096e-18
ENSG00000254343.2	2.39916e-16	-0.405706	6.33476e-18
ENSG00000203797.8	2.40589e-16	-0.418334	6.35651e-18
ENSG00000115457.8	2.53149e-16	-0.783055	6.69254e-18
ENSG00000152669.8	2.55194e-16	-0.76764	6.75084e-18
ENSG00000166167.16	2.58032e-16	-0.428631	6.83017e-18
ENSG00000161888.10	2.60314e-16	0.517523	6.89488e-18
ENSG00000104691.13	2.67833e-16	-0.411756	7.10289e-18
ENSG00000164659.13	2.67833e-16	-0.65636	7.10052e-18
ENSG00000140848.15	2.69586e-16	0.42252	7.15384e-18
ENSG00000102934.8	2.73644e-16	-0.334924	7.26604e-18
ENSG00000146232.13	2.74466e-16	0.438228	7.2924e-18
ENSG00000173207.11	2.78511e-16	0.457657	7.40448e-18
ENSG00000155792.8	2.86549e-16	-0.57518	7.62292e-18
ENSG00000130558.17	2.91961e-16	-0.716499	7.77171e-18
ENSG00000181143.14	2.92709e-16	1.12294	7.79648e-18
ENSG00000186160.4	2.97112e-16	-1.08439	7.91866e-18
ENSG00000165424.6	3.01118e-16	-0.594102	8.03041e-18
ENSG00000108733.8	3.05472e-16	-0.401459	8.15159e-18
ENSG00000102547.17	3.05697e-16	-0.580014	8.16265e-18
ENSG00000129625.11	3.11721e-16	-0.478403	8.32864e-18
ENSG00000128510.9	3.17999e-16	0.654393	8.50164e-18
ENSG00000198205.6	3.2082e-16	-0.409131	8.58236e-18
ENSG00000188916.7	3.21571e-16	-0.681909	8.60778e-18
ENSG00000196678.12	3.23749e-16	-0.471795	8.67141e-18
ENSG00000196542.7	3.46923e-16	-0.822976	9.29787e-18
ENSG00000163735.6	3.47908e-16	0.444998	9.33002e-18
ENSG00000144029.10	3.48452e-16	0.338857	9.35037e-18
ENSG00000188807.11	3.51463e-16	0.417878	9.43697e-18
ENSG00000106819.10	3.59401e-16	-0.894274	9.65603e-18
ENSG00000198894.6	3.62966e-16	-0.445759	9.75783e-18
ENSG00000163293.10	3.6318e-16	0.568055	9.76959e-18
ENSG00000100290.2	3.66789e-16	-0.540053	9.88084e-18
ENSG00000183837.9	3.66789e-16	0.329624	9.88487e-18
ENSG00000222014.5	3.66789e-16	-0.320513	9.88249e-18
ENSG00000115761.14	3.7471e-16	0.349701	1.01045e-17
ENSG00000236313.1	3.8056e-16	-0.391071	1.02686e-17
ENSG00000113716.11	3.81203e-16	-0.412081	1.02922e-17
ENSG00000157502.11	3.82186e-16	-0.596392	1.03251e-17
ENSG00000277534.1	3.87857e-16	-0.438188	1.04847e-17
ENSG00000183798.4	3.88487e-16	0.431641	1.05141e-17
ENSG00000197557.6	3.88487e-16	-0.543144	1.05146e-17
ENSG00000087586.16	3.92723e-16	0.545536	1.06357e-17
ENSG00000188338.13	3.95199e-16	0.633952	1.07093e-17
ENSG00000150551.10	3.99621e-16	0.342353	1.08358e-17
ENSG00000142606.14	4.01577e-16	-0.435908	1.08954e-17
ENSG00000182667.13	4.05308e-16	-0.598966	1.10034e-17
ENSG00000161395.11	4.05368e-16	-0.609101	1.10117e-17
ENSG00000127252.5	4.28719e-16	0.465065	1.16531e-17
ENSG00000140443.12	4.35616e-16	-0.718628	1.18478e-17
ENSG00000166135.12	4.39044e-16	-0.414412	1.19483e-17
ENSG00000132781.16	4.41866e-16	0.373812	1.20324e-17
ENSG00000227051.5	4.46931e-16	-0.715172	1.21777e-17
ENSG00000175906.4	4.52087e-16	-0.414422	1.23256e-17
ENSG00000166450.11	4.52681e-16	-0.424881	1.23493e-17
ENSG00000240280.5	4.56074e-16	0.359745	1.24494e-17
ENSG00000263072.4	4.70044e-16	-0.266079	1.28385e-17
ENSG00000110427.13	4.73102e-16	0.590037	1.29299e-17
ENSG00000121671.10	4.75601e-16	-0.464853	1.3006e-17
ENSG00000151552.10	4.99878e-16	-0.545363	1.36782e-17
ENSG00000197808.10	5.06056e-16	-0.170234	1.38556e-17
ENSG00000111845.4	5.2751e-16	0.451495	1.44517e-17
ENSG00000175920.14	5.3207e-16	-0.65566	1.45855e-17
ENSG00000133216.15	5.36242e-16	0.373356	1.47087e-17
ENSG00000166927.11	5.39568e-16	-0.749194	1.48089e-17
ENSG00000132681.15	5.71358e-16	-0.479832	1.56908e-17
ENSG00000256294.6	5.79296e-16	-0.325945	1.59184e-17
ENSG00000188549.11	5.82485e-16	0.499392	1.60156e-17
ENSG00000134470.18	5.83917e-16	0.38117	1.60646e-17
ENSG00000178718.6	5.86437e-16	0.554434	1.61437e-17
ENSG00000072195.13	5.9438e-16	0.582497	1.63722e-17
ENSG00000235978.5	6.00416e-16	-0.540884	1.65483e-17
ENSG00000064199.5	6.14476e-16	-0.523107	1.6946e-17
ENSG00000132881.10	6.34858e-16	-0.423898	1.75186e-17
ENSG00000157833.11	6.39814e-16	0.362724	1.76659e-17
ENSG00000198855.5	6.43993e-16	-0.29477	1.7792e-17
ENSG00000196378.10	6.45471e-16	-0.262663	1.78435e-17
ENSG00000272341.1	6.81118e-16	-0.430536	1.88402e-17
ENSG00000120332.14	6.82217e-16	-0.669474	1.88818e-17
ENSG00000131849.10	6.88006e-16	-0.442019	1.90535e-17
ENSG00000265190.5	6.88823e-16	0.534904	1.90875e-17
ENSG00000153922.9	7.04371e-16	-0.460028	1.95299e-17
ENSG00000167972.12	7.12565e-16	-0.553552	1.97689e-17
ENSG00000145687.14	7.28304e-16	-0.480602	2.02176e-17
ENSG00000197566.8	7.52338e-16	-0.374977	2.08972e-17
ENSG00000145740.17	7.65418e-16	-0.412172	2.12732e-17
ENSG00000245958.5	7.7775e-16	-0.260606	2.16288e-17
ENSG00000104998.3	7.77821e-16	0.609283	2.16437e-17
ENSG00000177873.11	7.87667e-16	-0.410135	2.19306e-17
ENSG00000275074.1	8.17053e-16	-0.460343	2.27623e-17
ENSG00000147324.9	8.24456e-16	0.436343	2.29822e-17
ENSG00000134873.8	8.25852e-16	0.383683	2.30348e-17
ENSG00000159713.9	8.30207e-16	-0.568481	2.317e-17
ENSG00000164403.13	8.35521e-16	-0.928094	2.33321e-17
ENSG00000183840.6	8.50848e-16	-0.447482	2.37742e-17
ENSG00000117791.14	8.53851e-16	-0.495439	2.38722e-17
ENSG00000171867.15	8.63276e-16	0.492014	2.415e-17
ENSG00000219545.8	8.64092e-16	-0.474197	2.42014e-17
ENSG00000223808.1	8.64092e-16	-0.609648	2.41911e-17
ENSG00000115112.7	8.77821e-16	0.849711	2.46004e-17
ENSG00000105514.6	8.80367e-16	-0.525388	2.46863e-17
ENSG00000118564.13	8.91532e-16	-0.34137	2.50141e-17
ENSG00000183508.4	9.01794e-16	-0.638837	2.5317e-17
ENSG00000145703.14	9.23708e-16	-0.703122	2.59475e-17
ENSG00000232098.3	9.26958e-16	-0.373011	2.60541e-17
ENSG00000158887.14	9.53694e-16	0.456025	2.68213e-17
ENSG00000101040.18	9.58874e-16	-0.433779	2.69828e-17
ENSG00000143256.4	9.84759e-16	0.482102	2.77275e-17
ENSG00000169762.15	9.85809e-16	-0.451657	2.77734e-17
ENSG00000102870.5	1.0095e-15	-0.442901	2.84576e-17
ENSG00000164296.6	1.01525e-15	-0.297101	2.86364e-17
ENSG00000267287.1	1.03327e-15	0.224293	2.91617e-17
ENSG00000133392.15	1.04278e-15	-0.708939	2.94474e-17
ENSG00000123908.10	1.04488e-15	0.468988	2.95241e-17
ENSG00000047188.14	1.06732e-15	-0.408908	3.01758e-17
ENSG00000132329.9	1.11117e-15	-0.769454	3.14339e-17
ENSG00000064102.13	1.11849e-15	0.325418	3.16594e-17
ENSG00000113231.12	1.1563e-15	-0.564417	3.27488e-17
ENSG00000142687.16	1.17273e-15	-0.333759	3.32334e-17
ENSG00000112394.15	1.17742e-15	0.445171	3.33858e-17
ENSG00000010292.11	1.18218e-15	0.344076	3.35598e-17
ENSG00000102882.10	1.18218e-15	-0.386815	3.35516e-17
ENSG00000187522.12	1.20314e-15	0.286957	3.41747e-17
ENSG00000130829.16	1.20442e-15	0.367721	3.4231e-17
ENSG00000171368.11	1.22624e-15	-0.588973	3.48714e-17
ENSG00000132613.13	1.26243e-15	0.49551	3.59215e-17
ENSG00000104368.16	1.30974e-15	-0.792551	3.72895e-17
ENSG00000109771.14	1.33125e-15	-0.378433	3.79266e-17
ENSG00000181467.3	1.33125e-15	0.44364	3.79458e-17
ENSG00000250565.5	1.33836e-15	0.337793	3.81705e-17
ENSG00000160051.10	1.34135e-15	-0.256471	3.82781e-17
ENSG00000168994.12	1.34982e-15	0.514949	3.85421e-17
ENSG00000151338.17	1.36256e-15	-0.500892	3.89283e-17
ENSG00000122483.16	1.37979e-15	0.371876	3.94433e-17
ENSG00000129951.17	1.38624e-15	-0.604642	3.96507e-17
ENSG00000260711.2	1.4126e-15	-0.478271	4.0428e-17
ENSG00000128422.14	1.42225e-15	1.17491	4.07279e-17
ENSG00000159212.11	1.42588e-15	-1.16967	4.08612e-17
ENSG00000181090.16	1.42588e-15	-0.363951	4.08789e-17
ENSG00000136542.7	1.43199e-15	-0.768562	4.10777e-17
ENSG00000006007.10	1.43387e-15	-0.300851	4.11552e-17
ENSG00000280237.1	1.46468e-15	-0.426492	4.20638e-17
ENSG00000143870.11	1.48969e-15	0.430465	4.28314e-17
ENSG00000147650.10	1.48969e-15	0.515709	4.28305e-17
ENSG00000246922.7	1.49492e-15	-0.399777	4.30064e-17
ENSG00000095002.11	1.51938e-15	0.404551	4.37352e-17
ENSG00000175697.9	1.52158e-15	0.366646	4.38238e-17
ENSG00000225031.1	1.53793e-15	-0.4248	4.43202e-17
ENSG00000131089.12	1.56435e-15	0.368096	4.51074e-17
ENSG00000157796.16	1.57419e-15	-0.447056	4.54172e-17
ENSG00000184007.16	1.58802e-15	-0.452417	4.58424e-17
ENSG00000141076.16	1.63058e-15	0.391923	4.7098e-17
ENSG00000185352.8	1.63124e-15	-0.687848	4.71439e-17
ENSG00000265519.1	1.67059e-15	-0.35862	4.83087e-17
ENSG00000059758.6	1.68068e-15	-0.417959	4.86283e-17
ENSG00000141428.15	1.6816e-15	0.389217	4.86992e-17
ENSG00000167987.9	1.6816e-15	-0.438867	4.87105e-17
ENSG00000166682.9	1.82512e-15	0.255579	5.28981e-17
ENSG00000137497.16	1.85684e-15	-0.460667	5.3848e-17
ENSG00000276291.3	1.85941e-15	-0.349873	5.39536e-17
ENSG00000160401.13	1.86037e-15	-0.455012	5.40122e-17
ENSG00000131351.13	1.87443e-15	0.334104	5.44512e-17
ENSG00000050130.16	1.9092e-15	-0.382193	5.54929e-17
ENSG00000179588.7	1.95685e-15	-0.419449	5.69103e-17
ENSG00000132603.12	1.96878e-15	0.370883	5.72898e-17
ENSG00000113658.15	2.0272e-15	-0.413246	5.90232e-17
ENSG00000143248.11	2.09956e-15	-0.575433	6.11647e-17
ENSG00000120727.11	2.16419e-15	-0.383399	6.30833e-17
ENSG00000131876.15	2.17351e-15	0.359035	6.3391e-17
ENSG00000168661.13	2.18164e-15	-0.309547	6.36641e-17
ENSG00000154864.10	2.24976e-15	-0.675261	6.56892e-17
ENSG00000100749.6	2.30595e-15	0.40678	6.73678e-17
ENSG00000101945.15	2.35081e-15	0.400963	6.87172e-17
ENSG00000243660.8	2.48056e-15	-0.402939	7.25511e-17
ENSG00000177337.6	2.48775e-15	-0.396585	7.28025e-17
ENSG00000109255.10	2.54771e-15	0.381615	7.45993e-17
ENSG00000145868.15	2.56134e-15	-0.3639	7.50409e-17
ENSG00000099330.7	2.57851e-15	-0.493919	7.55865e-17
ENSG00000112280.14	2.62848e-15	0.382517	7.70946e-17
ENSG00000133195.10	2.64567e-15	-0.468927	7.76426e-17
ENSG00000182606.13	2.75485e-15	-0.382771	8.08923e-17
ENSG00000075643.5	2.7605e-15	0.368227	8.1104e-17
ENSG00000163220.10	2.76067e-15	1.15487	8.11545e-17
ENSG00000227038.2	2.7648e-15	-0.354495	8.13217e-17
ENSG00000185262.8	2.77797e-15	0.401703	8.1755e-17
ENSG00000176055.9	2.86686e-15	-0.370873	8.44183e-17
ENSG00000144278.13	2.94291e-15	0.517604	8.67063e-17
ENSG00000151778.9	2.98197e-15	-0.364984	8.79066e-17
ENSG00000166432.13	2.99922e-15	-0.558995	8.84646e-17
ENSG00000163815.5	3.00057e-15	-0.477258	8.85542e-17
ENSG00000166289.5	3.10573e-15	0.439809	9.1709e-17
ENSG00000197785.12	3.11869e-15	0.484666	9.21432e-17
ENSG00000143867.6	3.1555e-15	0.643975	9.32829e-17
ENSG00000124177.13	3.25146e-15	-0.409223	9.61736e-17
ENSG00000176619.9	3.27515e-15	0.400932	9.69283e-17
ENSG00000243056.1	3.2805e-15	-0.456279	9.71411e-17
ENSG00000184216.10	3.29125e-15	0.384311	9.75138e-17
ENSG00000140519.11	3.37062e-15	0.376325	9.9921e-17
ENSG00000016864.15	3.43394e-15	-0.40902	1.01855e-16
ENSG00000164209.15	3.45159e-15	-0.408108	1.02435e-16
ENSG00000245532.5	3.45568e-15	-0.618547	1.02614e-16
ENSG00000100599.14	3.45823e-15	0.447461	1.02747e-16
ENSG00000096063.13	3.4934e-15	0.380582	1.03849e-16
ENSG00000156398.11	3.50887e-15	-0.54209	1.0437e-16
ENSG00000158545.14	3.50887e-15	0.388517	1.04426e-16
ENSG00000223745.6	3.58312e-15	-0.398845	1.06694e-16
ENSG00000165071.13	3.62951e-15	0.474572	1.08136e-16
ENSG00000204390.9	3.65888e-15	-0.396645	1.09071e-16
ENSG00000164187.6	3.68846e-15	-0.506598	1.10014e-16
ENSG00000104738.15	3.7304e-15	0.451191	1.11327e-16
ENSG00000135916.14	3.90937e-15	0.614594	1.16732e-16
ENSG00000155760.2	3.94605e-15	0.576771	1.17893e-16
ENSG00000132749.9	3.94625e-15	-0.554373	1.17964e-16
ENSG00000214050.6	4.04804e-15	-0.435107	1.21074e-16
ENSG00000166508.16	4.2287e-15	0.323087	1.26547e-16
ENSG00000197905.7	4.35964e-15	0.465856	1.30538e-16
ENSG00000144063.3	4.41575e-15	0.365927	1.32291e-16
ENSG00000070190.11	4.49178e-15	0.418182	1.34643e-16
ENSG00000091947.8	4.51003e-15	-0.314766	1.35264e-16
ENSG00000204338.7	4.60459e-15	-0.409993	1.38177e-16
ENSG00000198053.10	4.60654e-15	0.477247	1.38311e-16
ENSG00000128944.12	4.62436e-15	0.428286	1.38923e-16
ENSG00000123739.9	4.68662e-15	-0.451414	1.40871e-16
ENSG00000090975.11	4.76743e-15	0.439617	1.43379e-16
ENSG00000186897.4	4.82108e-15	0.258447	1.45071e-16
ENSG00000147536.10	4.82213e-15	0.522824	1.45183e-16
ENSG00000253276.2	5.03296e-15	0.464305	1.51614e-16
ENSG00000169189.15	5.12828e-15	-0.443894	1.5457e-16
ENSG00000205133.10	5.14054e-15	-0.528398	1.55024e-16
ENSG00000155761.12	5.14935e-15	-0.432857	1.55375e-16
ENSG00000196782.11	5.16136e-15	-0.496422	1.55823e-16
ENSG00000048162.18	5.3301e-15	0.455265	1.61006e-16
ENSG00000107758.14	5.34541e-15	-0.404277	1.61556e-16
ENSG00000185201.15	5.37132e-15	-0.491608	1.62428e-16
ENSG00000100003.16	5.58111e-15	-0.691912	1.68865e-16
ENSG00000180667.9	5.68083e-15	0.518486	1.71976e-16
ENSG00000065054.12	5.68843e-15	-0.509	1.723e-16
ENSG00000185187.11	5.73002e-15	-0.557535	1.73654e-16
ENSG00000169857.6	5.75179e-15	0.340823	1.74409e-16
ENSG00000154330.11	5.81257e-15	-0.473852	1.76348e-16
ENSG00000007944.13	5.90533e-15	-0.450684	1.7926e-16
ENSG00000103269.12	5.98671e-15	-0.473832	1.81829e-16
ENSG00000162385.9	6.04102e-15	0.335107	1.83579e-16
ENSG00000163141.17	6.05811e-15	-0.788335	1.84198e-16
ENSG00000124102.4	6.08945e-15	0.672423	1.85252e-16
ENSG00000111266.7	6.12297e-15	-0.427516	1.86474e-16
ENSG00000149050.8	6.12297e-15	-0.374491	1.86375e-16
ENSG00000071073.11	6.15395e-15	-0.526655	1.87519e-16
ENSG00000019991.14	6.1991e-15	-0.410469	1.88998e-16
ENSG00000150687.10	6.32162e-15	-0.595368	1.92837e-16
ENSG00000280119.1	6.52069e-15	-0.425053	1.99018e-16
ENSG00000171302.15	6.63212e-15	-0.361559	2.02528e-16
ENSG00000164109.12	6.66339e-15	0.522226	2.03593e-16
ENSG00000183569.16	6.79521e-15	-0.603497	2.07733e-16
ENSG00000175938.6	6.93029e-15	-0.465673	2.11977e-16
ENSG00000175354.17	6.93377e-15	0.313854	2.12199e-16
ENSG00000070882.11	7.01797e-15	0.507358	2.14891e-16
ENSG00000083857.12	7.18598e-15	0.640985	2.20155e-16
ENSG00000214376.5	7.29959e-15	0.296635	2.23756e-16
ENSG00000134240.10	7.4509e-15	-0.983257	2.28517e-16
ENSG00000135828.10	7.54707e-15	-0.469717	2.31592e-16
ENSG00000277258.3	7.56508e-15	-0.469525	2.3227e-16
ENSG00000145331.12	7.66352e-15	-0.328469	2.35545e-16
ENSG00000167693.15	7.66352e-15	0.571511	2.35501e-16
ENSG00000267106.4	7.67218e-15	-0.335269	2.35938e-16
ENSG00000078053.15	7.70122e-15	-0.561082	2.36959e-16
ENSG00000258056.2	7.76505e-15	-0.389054	2.39051e-16
ENSG00000144455.12	7.97032e-15	-0.461376	2.45502e-16
ENSG00000138074.13	8.17113e-15	0.395804	2.51823e-16
ENSG00000153002.10	8.31863e-15	-1.26037	2.56506e-16
ENSG00000173457.9	8.80662e-15	0.490139	2.71699e-16
ENSG00000143786.6	9.07516e-15	-0.407611	2.80134e-16
ENSG00000121068.12	9.09887e-15	-0.27442	2.81016e-16
ENSG00000165997.4	9.312e-15	0.381707	2.87752e-16
ENSG00000166173.10	9.38815e-15	0.346752	2.90261e-16
ENSG00000181004.8	9.66599e-15	-0.350147	2.99011e-16
ENSG00000181019.11	9.80649e-15	-0.689652	3.03519e-16
ENSG00000177082.11	9.92464e-15	-0.28794	3.0734e-16
ENSG00000127955.14	1.00546e-14	0.511057	3.11532e-16
ENSG00000145555.13	1.01286e-14	0.545992	3.13991e-16
ENSG00000113163.14	1.02876e-14	-0.421192	3.19091e-16
ENSG00000167113.9	1.04361e-14	-0.421648	3.2387e-16
ENSG00000112837.15	1.04425e-14	-0.0455154	3.2424e-16
ENSG00000090534.16	1.0547e-14	-0.332259	3.27658e-16
ENSG00000129946.9	1.06529e-14	-0.594132	3.31124e-16
ENSG00000107954.9	1.12049e-14	-0.656927	3.4847e-16
ENSG00000163431.12	1.12396e-14	-0.596118	3.49734e-16
ENSG00000029993.13	1.12552e-14	0.496595	3.50404e-16
ENSG00000205420.9	1.128e-14	0.922074	3.51364e-16
ENSG00000187957.7	1.13427e-14	0.453512	3.53504e-16
ENSG00000113441.14	1.139e-14	-0.405453	3.55167e-16
ENSG00000177640.14	1.17177e-14	-0.379244	3.65579e-16
ENSG00000272405.1	1.17298e-14	-0.618719	3.66149e-16
ENSG00000021300.12	1.17682e-14	0.725469	3.67543e-16
ENSG00000188725.6	1.19325e-14	-0.394416	3.72871e-16
ENSG00000170442.10	1.20012e-14	0.625347	3.75216e-16
ENSG00000159733.12	1.21725e-14	-0.36845	3.80773e-16
ENSG00000165060.10	1.21831e-14	0.171846	3.81307e-16
ENSG00000268225.1	1.22276e-14	-0.300162	3.82901e-16
ENSG00000197147.11	1.22351e-14	0.420351	3.83339e-16
ENSG00000046889.17	1.23678e-14	-0.480774	3.87703e-16
ENSG00000092203.12	1.23695e-14	-0.291345	3.87958e-16
ENSG00000183283.14	1.27954e-14	-0.398176	4.0153e-16
ENSG00000168826.14	1.282e-14	-0.340195	4.02514e-16
ENSG00000197291.7	1.30613e-14	-0.467376	4.10304e-16
ENSG00000198440.8	1.33504e-14	-0.405088	4.19607e-16
ENSG00000183684.7	1.34531e-14	0.459674	4.23059e-16
ENSG00000165490.11	1.35999e-14	0.442414	4.27898e-16
ENSG00000261188.1	1.36397e-14	-0.428114	4.29375e-16
ENSG00000167555.12	1.39484e-14	-0.516236	4.39326e-16
ENSG00000138780.13	1.41504e-14	-0.522428	4.45921e-16
ENSG00000162004.15	1.43956e-14	-0.557849	4.53886e-16
ENSG00000104312.7	1.44403e-14	0.41426	4.55534e-16
ENSG00000198300.11	1.45971e-14	0.213966	4.60724e-16
ENSG00000130202.8	1.46298e-14	-0.441097	4.61996e-16
ENSG00000135093.11	1.50398e-14	-0.391021	4.75193e-16
ENSG00000148814.16	1.51855e-14	-0.375383	4.80046e-16
ENSG00000266208.1	1.5331e-14	-0.44214	4.84901e-16
ENSG00000136451.7	1.54032e-14	-0.410652	4.87439e-16
ENSG00000110148.8	1.57684e-14	0.325682	4.99254e-16
ENSG00000197696.8	1.58697e-14	0.508604	5.02726e-16
ENSG00000168781.20	1.60669e-14	-0.444157	5.0924e-16
ENSG00000008517.15	1.64911e-14	0.557606	5.22955e-16
ENSG00000261116.1	1.671e-14	0.605959	5.30173e-16
ENSG00000146038.10	1.7076e-14	-0.555336	5.42069e-16
ENSG00000115107.18	1.73888e-14	0.526827	5.52573e-16
ENSG00000260565.5	1.73888e-14	-0.407277	5.5237e-16
ENSG00000130775.14	1.7539e-14	0.507175	5.57637e-16
ENSG00000113296.13	1.85767e-14	-0.876295	5.90935e-16
ENSG00000272686.1	1.87769e-14	-0.378291	5.97616e-16
ENSG00000235123.4	1.91466e-14	-0.683257	6.09698e-16
ENSG00000137266.13	1.93854e-14	-0.517705	6.17621e-16
ENSG00000167106.10	1.98284e-14	-0.384342	6.32065e-16
ENSG00000125637.14	2.00699e-14	-0.410925	6.40093e-16
ENSG00000042317.15	2.12026e-14	-0.261589	6.76569e-16
ENSG00000053702.13	2.1209e-14	-0.352103	6.77295e-16
ENSG00000238083.6	2.1209e-14	-0.405615	6.77476e-16
ENSG00000134480.12	2.12507e-14	-0.291527	6.7916e-16
ENSG00000151743.9	2.17459e-14	-0.387798	6.95344e-16
ENSG00000162702.7	2.18981e-14	-0.45867	7.00575e-16
ENSG00000135116.8	2.23473e-14	0.399007	7.15314e-16
ENSG00000169862.17	2.23812e-14	-0.74211	7.17508e-16
ENSG00000197044.9	2.23812e-14	-0.388892	7.1742e-16
ENSG00000263961.5	2.23812e-14	0.546559	7.17028e-16
ENSG00000003147.16	2.23999e-14	-0.472748	7.18479e-16
ENSG00000188818.11	2.3226e-14	-0.382396	7.45361e-16
ENSG00000112290.11	2.3534e-14	0.434874	7.55634e-16
ENSG00000117016.8	2.38102e-14	0.480713	7.64896e-16
ENSG00000083817.8	2.41858e-14	-0.253157	7.77362e-16
ENSG00000140263.12	2.42801e-14	-0.53836	7.80793e-16
ENSG00000167394.11	2.43202e-14	-0.338137	7.82486e-16
ENSG00000155542.10	2.44071e-14	-0.371572	7.85687e-16
ENSG00000179913.9	2.49071e-14	0.650167	8.02192e-16
ENSG00000263335.1	2.51064e-14	-0.398885	8.09026e-16
ENSG00000140104.12	2.53696e-14	-0.466849	8.17929e-16
ENSG00000000460.15	2.56141e-14	0.387159	8.26233e-16
ENSG00000006756.14	2.59906e-14	-0.405828	8.38809e-16
ENSG00000136425.11	2.59948e-14	0.534965	8.39375e-16
ENSG00000187164.16	2.61179e-14	-0.406263	8.43782e-16
ENSG00000141582.13	2.67628e-14	-0.463241	8.65058e-16
ENSG00000082781.10	2.69658e-14	-0.492652	8.72067e-16
ENSG00000138771.13	2.71147e-14	-0.450208	8.77327e-16
ENSG00000232810.3	2.8274e-14	0.425175	9.15307e-16
ENSG00000117643.13	2.83337e-14	-0.561508	9.17707e-16
ENSG00000112096.15	2.85828e-14	0.494811	9.26247e-16
ENSG00000170469.9	2.90995e-14	-0.359248	9.43474e-16
ENSG00000170786.11	2.9344e-14	-0.704814	9.51885e-16
ENSG00000127080.8	3.09094e-14	-0.337337	1.00318e-15
ENSG00000261061.1	3.14754e-14	0.451242	1.02207e-15
ENSG00000094804.8	3.15245e-14	0.413307	1.02449e-15
ENSG00000172382.8	3.15245e-14	0.432776	1.0247e-15
ENSG00000280798.1	3.23524e-14	0.320118	1.05215e-15
ENSG00000114473.12	3.24324e-14	0.43007	1.05529e-15
ENSG00000141562.16	3.24416e-14	0.401155	1.05612e-15
ENSG00000082556.9	3.26992e-14	0.234691	1.06505e-15
ENSG00000047578.11	3.29382e-14	-0.389358	1.07338e-15
ENSG00000159200.16	3.41028e-14	0.617553	1.1119e-15
ENSG00000076003.4	3.44213e-14	0.405513	1.12285e-15
ENSG00000224383.6	3.45768e-14	-0.368217	1.12849e-15
ENSG00000165943.4	3.47184e-14	-0.376984	1.13369e-15
ENSG00000155085.14	3.48274e-14	-0.295835	1.13782e-15
ENSG00000080839.10	3.57378e-14	0.450076	1.16816e-15
ENSG00000143514.15	3.64085e-14	0.447563	1.19068e-15
ENSG00000167088.9	3.65754e-14	0.415658	1.19674e-15
ENSG00000270547.4	3.67057e-14	0.572991	1.20162e-15
ENSG00000126249.6	3.67286e-14	0.18423	1.20297e-15
ENSG00000136514.2	3.67788e-14	0.455052	1.20522e-15
ENSG00000108950.10	3.72336e-14	0.535269	1.22074e-15
ENSG00000116691.9	3.73765e-14	0.429533	1.22633e-15
ENSG00000130518.15	3.73765e-14	-0.468197	1.22666e-15
ENSG00000163739.4	3.76711e-14	0.436658	1.23696e-15
ENSG00000029364.10	3.82057e-14	-0.27818	1.25514e-15
ENSG00000139410.13	3.97501e-14	-0.493635	1.30653e-15
ENSG00000113924.10	4.00541e-14	-0.590575	1.31719e-15
ENSG00000165516.9	4.12861e-14	-0.3526	1.35839e-15
ENSG00000115896.14	4.14923e-14	-0.625388	1.36586e-15
ENSG00000196371.3	4.19457e-14	0.297456	1.38148e-15
ENSG00000175274.17	4.2359e-14	-0.355559	1.39579e-15
ENSG00000125249.6	4.24756e-14	0.443194	1.40033e-15
ENSG00000172361.5	4.30526e-14	-0.350461	1.42007e-15
ENSG00000181826.8	4.30555e-14	-0.452985	1.42087e-15
ENSG00000106211.8	4.31178e-14	-0.604024	1.42365e-15
ENSG00000078070.10	4.4138e-14	0.367376	1.45806e-15
ENSG00000165125.16	4.43769e-14	0.819114	1.46668e-15
[truncated: 10,441 more rows]

## Sheet: BRCA_DDR (FDR < 0.05)
Genes	adjusted p-value	ED	p-value
ENSG00000091831.20	6.59e-81	-3.05314	1.09e-85
ENSG00000115648.12	1.25e-74	-2.28603	4.14e-79
ENSG00000139865.15	3.85e-74	-1.34805	1.91e-78
ENSG00000129514.5	9.81e-74	-2.50512	6.49e-78
ENSG00000134830.5	5.84e-72	-1.52861	5.65e-76
ENSG00000173467.7	5.84e-72	-2.52341	5.79e-76
ENSG00000109436.7	1.07e-71	-1.71213	1.24e-75
ENSG00000108932.10	9.24e-70	-1.64105	1.22e-73
ENSG00000120262.9	1.44e-68	-1.58411	2.14e-72
ENSG00000106541.10	1.71e-68	-2.82024	2.82e-72
ENSG00000176532.3	2.01e-67	-1.73492	3.65e-71
ENSG00000187720.13	2.3e-67	-1.79856	4.57e-71
ENSG00000160180.15	5.69e-67	-2.48076	1.22e-70
ENSG00000074410.12	1.4e-66	-2.16511	3.25e-70
ENSG00000248360.6	3.08e-66	-1.27022	7.64e-70
ENSG00000280111.1	3.58e-66	-1.71515	9.47e-70
ENSG00000107485.14	1.98e-65	-2.03407	5.56e-69
ENSG00000119866.19	8.84e-64	1.45429	2.63e-67
ENSG00000178568.12	4.17e-63	-1.87209	1.31e-66
ENSG00000054598.6	8.05e-63	1.57661	2.66e-66
ENSG00000124664.9	3.55e-62	-1.94265	1.23e-65
ENSG00000176597.10	6e-62	1.24405	2.18e-65
ENSG00000064787.11	3.49e-60	-1.64696	1.33e-63
ENSG00000178935.5	6e-60	-1.38311	2.38e-63
ENSG00000261175.4	2.6e-59	1.46946	1.08e-62
ENSG00000171428.12	4.71e-59	-2.1148	2.02e-62
ENSG00000160182.2	7.15e-59	-2.24844	3.19e-62
ENSG00000163879.10	8e-59	-1.84224	3.7e-62
ENSG00000204385.9	1.11e-58	-2.15131	5.3e-62
ENSG00000276644.3	1.48e-58	-1.67054	7.37e-62
ENSG00000144354.12	1.13e-57	1.32213	5.78e-61
ENSG00000169083.14	8.73e-57	-1.89701	4.62e-60
ENSG00000185133.12	1.37e-56	-1.47046	7.47e-60
ENSG00000135069.12	1.52e-56	1.72546	8.54e-60
ENSG00000168350.7	2.51e-56	-1.89328	1.45e-59
ENSG00000174607.9	7.29e-56	1.42741	4.45e-59
ENSG00000198729.4	7.29e-56	1.45726	4.46e-59
ENSG00000007402.10	1.86e-55	-1.27176	1.17e-58
ENSG00000248429.4	5.23e-55	-1.07129	3.37e-58
ENSG00000092068.17	8.67e-55	-1.271	5.74e-58
ENSG00000143412.8	9.37e-55	-1.40674	6.35e-58
ENSG00000188959.9	9.92e-55	-1.41317	6.89e-58
ENSG00000171604.10	7.06e-54	-0.963961	5.02e-57
ENSG00000072858.9	9.87e-54	-1.504	7.18e-57
ENSG00000117472.8	1.02e-53	-1.85832	7.56e-57
ENSG00000230882.1	4.56e-53	-0.984504	3.47e-56
ENSG00000108176.13	1.59e-52	-1.62537	1.23e-55
ENSG00000187486.5	2.01e-52	-1.15693	1.59e-55
ENSG00000136944.16	2.04e-52	-1.42014	1.65e-55
ENSG00000162543.5	2.52e-52	-1.27849	2.08e-55
ENSG00000183044.10	2.73e-52	-1.54365	2.31e-55
ENSG00000004838.12	9.39e-52	-1.14319	8.07e-55
ENSG00000183779.6	2.52e-51	-1.26474	2.21e-54
ENSG00000082175.13	2.98e-51	-2.14149	2.71e-54
ENSG00000196208.12	2.98e-51	-1.77146	2.68e-54
ENSG00000164237.7	4.62e-51	-1.36716	4.28e-54
ENSG00000094755.15	1.01e-50	2.28407	9.48e-54
ENSG00000175356.11	1.1e-50	-2.24439	1.05e-53
ENSG00000140511.10	1.26e-50	1.26058	1.23e-53
ENSG00000182175.12	1.3e-50	1.3074	1.29e-53
ENSG00000165140.8	1.31e-50	-1.39935	1.32e-53
ENSG00000163064.6	2.09e-50	1.61297	2.14e-53
ENSG00000150667.6	2.54e-50	-1.26538	2.64e-53
ENSG00000163072.13	3.96e-50	-1.27905	4.19e-53
ENSG00000131759.16	4.03e-50	-0.836576	4.33e-53
ENSG00000050438.15	7.21e-50	-1.39657	7.86e-53
ENSG00000102243.11	9.04e-50	1.50308	1.01e-52
ENSG00000167861.14	9.04e-50	-1.04546	1.02e-52
ENSG00000227036.5	3.24e-49	1.16824	3.69e-52
ENSG00000124249.6	3.84e-49	-1.19779	4.45e-52
ENSG00000249042.4	6.28e-49	-0.792044	7.37e-52
ENSG00000197168.10	2.77e-48	-0.830739	3.3e-51
ENSG00000148468.15	3.36e-48	1.16124	4.06e-51
ENSG00000162482.4	3.5e-48	-1.37423	4.28e-51
ENSG00000172602.8	3.56e-48	-1.09274	4.41e-51
ENSG00000117399.12	4.31e-48	1.05776	5.41e-51
ENSG00000158258.14	4.55e-48	-1.89734	5.8e-51
ENSG00000141337.11	4.78e-48	-1.01415	6.17e-51
ENSG00000109452.11	7.25e-48	-1.39297	9.47e-51
ENSG00000141424.11	1.17e-47	-1.234	1.55e-50
ENSG00000144218.17	1.65e-47	-1.85153	2.21e-50
ENSG00000160345.11	2.99e-47	-0.852093	4.06e-50
ENSG00000151892.13	3.35e-47	-2.36784	4.6e-50
ENSG00000148513.16	3.53e-47	-1.70406	4.91e-50
ENSG00000203697.10	3.8e-47	-1.53696	5.34e-50
ENSG00000203760.7	5.59e-47	0.948556	7.95e-50
ENSG00000105792.18	2.54e-46	-0.829938	3.66e-49
ENSG00000065371.16	3.12e-46	0.995602	4.54e-49
ENSG00000115255.9	5.21e-46	-1.53101	7.67e-49
ENSG00000167614.12	7.52e-46	1.41513	1.12e-48
ENSG00000165695.8	9.38e-46	-0.748525	1.41e-48
ENSG00000186832.7	1.32e-45	1.88404	2.01e-48
ENSG00000118513.17	1.51e-45	-1.3755	2.32e-48
ENSG00000109501.12	1.62e-45	-0.807702	2.52e-48
ENSG00000134352.18	2.12e-45	-1.07225	3.33e-48
ENSG00000188001.8	2.45e-45	-1.56099	3.88e-48
ENSG00000183888.4	2.93e-45	-1.33953	4.7e-48
ENSG00000105173.12	3.47e-45	1.06575	5.61e-48
ENSG00000127663.13	3.52e-45	-0.831296	5.76e-48
ENSG00000166106.3	4.04e-45	-1.65892	6.67e-48
ENSG00000173890.15	4.31e-45	-1.22711	7.19e-48
ENSG00000186868.14	4.47e-45	-1.83512	7.53e-48
ENSG00000137501.15	4.7e-45	-1.20079	8.01e-48
ENSG00000234899.8	5.24e-45	1.13391	9.01e-48
ENSG00000186409.13	6.72e-45	-0.730344	1.17e-47
ENSG00000163697.15	9.25e-45	-0.753562	1.62e-47
ENSG00000196177.11	1.87e-44	-1.10227	3.3e-47
ENSG00000143452.14	1.99e-44	1.05297	3.56e-47
ENSG00000112874.8	2.01e-44	-0.962065	3.62e-47
ENSG00000111319.11	3.25e-44	-1.40232	5.97e-47
ENSG00000139160.12	3.25e-44	-0.655751	5.97e-47
ENSG00000115163.13	3.61e-44	0.88869	6.68e-47
ENSG00000259459.4	4.23e-44	-1.06339	7.91e-47
ENSG00000116191.16	4.51e-44	-1.13767	8.51e-47
ENSG00000279010.1	4.9e-44	1.04764	9.32e-47
ENSG00000214530.6	6.16e-44	-1.0176	1.18e-46
ENSG00000163364.8	8.61e-44	-0.96694	1.67e-46
ENSG00000135912.9	2.07e-43	0.797061	4.04e-46
ENSG00000141854.6	2.73e-43	-0.897031	5.38e-46
ENSG00000068615.15	3.31e-43	-1.16886	6.57e-46
ENSG00000173013.5	3.33e-43	-0.740732	6.66e-46
ENSG00000184675.8	5.14e-43	0.67745	1.04e-45
ENSG00000148154.8	5.85e-43	-0.869484	1.19e-45
ENSG00000256612.6	5.95e-43	-1.9169	1.22e-45
ENSG00000269867.1	7.94e-43	-0.75786	1.64e-45
ENSG00000235687.7	8.4e-43	-1.44102	1.75e-45
ENSG00000184661.12	9.12e-43	0.94659	1.91e-45
ENSG00000147642.15	9.3e-43	-1.26706	1.97e-45
ENSG00000160188.8	9.67e-43	-0.852174	2.06e-45
ENSG00000249661.1	1.25e-42	-1.11494	2.69e-45
ENSG00000003989.15	1.56e-42	-1.95947	3.37e-45
ENSG00000073792.14	1.71e-42	1.1712	3.73e-45
ENSG00000164626.8	1.76e-42	1.27676	3.88e-45
ENSG00000260912.1	2.08e-42	-0.772129	4.62e-45
ENSG00000168993.13	3.93e-42	-0.82483	8.78e-45
ENSG00000156219.15	4.57e-42	1.10685	1.03e-44
ENSG00000134802.16	5.45e-42	0.776619	1.23e-44
ENSG00000128928.7	1.07e-41	-0.790757	2.44e-44
ENSG00000225362.7	1.2e-41	-0.790929	2.75e-44
ENSG00000177465.4	1.92e-41	-0.891649	4.44e-44
ENSG00000075275.15	2.1e-41	-1.04665	4.9e-44
ENSG00000168306.11	2.45e-41	-1.18579	5.76e-44
ENSG00000162078.10	3.07e-41	-1.31481	7.27e-44
ENSG00000162949.15	3.62e-41	-1.30525	8.61e-44
ENSG00000183323.11	3.87e-41	-0.812212	9.28e-44
ENSG00000153832.10	4.14e-41	-0.73681	9.99e-44
ENSG00000135374.8	4.18e-41	1.69558	1.02e-43
ENSG00000152977.8	5.16e-41	1.06507	1.26e-43
ENSG00000114547.8	6.07e-41	1.08713	1.49e-43
ENSG00000148219.15	7.65e-41	-1.03107	1.9e-43
ENSG00000167964.11	7.7e-41	-0.877014	1.92e-43
ENSG00000261857.5	7.95e-41	1.02491	2e-43
ENSG00000164938.12	9.84e-41	-0.807794	2.49e-43
ENSG00000144681.9	1.08e-40	0.856917	2.74e-43
ENSG00000167755.12	1.56e-40	1.43279	4e-43
ENSG00000146476.9	1.66e-40	-1.01361	4.27e-43
ENSG00000133069.13	1.98e-40	0.934813	5.15e-43
ENSG00000099256.17	2.22e-40	0.699088	5.79e-43
ENSG00000183943.5	2.48e-40	0.948485	6.53e-43
ENSG00000041353.8	2.68e-40	-1.12591	7.09e-43
ENSG00000047346.11	2.98e-40	-0.891061	7.94e-43
ENSG00000110169.9	3.14e-40	-1.1414	8.4e-43
ENSG00000166002.5	3.36e-40	0.75642	9.07e-43
ENSG00000141384.10	3.64e-40	0.723097	9.86e-43
ENSG00000171793.12	3.67e-40	0.70525	1e-42
ENSG00000197375.11	3.74e-40	-0.836678	1.03e-42
ENSG00000152455.14	3.76e-40	0.636384	1.04e-42
ENSG00000130005.10	5.4e-40	-1.14611	1.5e-42
ENSG00000106069.19	5.96e-40	-0.783328	1.67e-42
ENSG00000170500.11	5.96e-40	-1.32308	1.67e-42
ENSG00000166535.18	6.08e-40	1.18205	1.72e-42
ENSG00000149231.10	6.53e-40	0.703	1.86e-42
ENSG00000240800.1	6.7e-40	-1.22647	1.92e-42
ENSG00000073464.10	7.08e-40	0.899645	2.04e-42
ENSG00000111716.11	1.55e-39	1.05847	4.49e-42
ENSG00000084444.12	1.82e-39	-1.18473	5.3e-42
ENSG00000039139.9	1.9e-39	-1.08189	5.58e-42
ENSG00000165548.9	1.9e-39	-1.21532	5.59e-42
ENSG00000101311.14	2.18e-39	1.04318	6.45e-42
ENSG00000203709.8	2.49e-39	-0.94434	7.41e-42
ENSG00000181031.14	2.77e-39	-0.812121	8.29e-42
ENSG00000187266.12	3.12e-39	-0.671177	9.4e-42
ENSG00000163683.10	3.95e-39	-0.870771	1.19e-41
ENSG00000100139.12	4e-39	0.724344	1.22e-41
ENSG00000134215.14	5.45e-39	-1.10598	1.67e-41
ENSG00000163704.10	7.37e-39	-0.944289	2.27e-41
ENSG00000228639.5	9.91e-39	0.798561	3.07e-41
ENSG00000102316.15	1.04e-38	-0.900699	3.23e-41
ENSG00000197308.7	1.2e-38	-0.93985	3.75e-41
ENSG00000196917.5	1.49e-38	-1.22851	4.68e-41
ENSG00000163975.10	1.79e-38	1.05555	5.65e-41
ENSG00000174749.5	1.8e-38	-1.03068	5.71e-41
ENSG00000136457.8	1.83e-38	-1.41224	5.83e-41
ENSG00000186496.9	1.85e-38	-0.694933	5.94e-41
ENSG00000143674.9	2e-38	0.901145	6.45e-41
ENSG00000204019.4	2.46e-38	0.614878	7.98e-41
ENSG00000147889.15	2.8e-38	0.877633	9.13e-41
ENSG00000154127.8	3.06e-38	0.820016	1e-40
ENSG00000005513.9	3.26e-38	1.06391	1.07e-40
ENSG00000154645.12	3.37e-38	0.710976	1.12e-40
ENSG00000128606.11	3.56e-38	-0.969373	1.18e-40
ENSG00000136883.11	3.79e-38	-1.34755	1.27e-40
ENSG00000101871.13	3.87e-38	1.02466	1.3e-40
ENSG00000134690.9	5.26e-38	0.800051	1.77e-40
ENSG00000090539.14	6.31e-38	-1.1815	2.14e-40
ENSG00000119636.14	7.34e-38	-0.846306	2.5e-40
ENSG00000178999.11	1.01e-37	0.89323	3.46e-40
ENSG00000117115.11	1.02e-37	1.27952	3.51e-40
ENSG00000203688.4	1.24e-37	0.636394	4.28e-40
ENSG00000142973.11	1.28e-37	-1.15575	4.43e-40
ENSG00000251615.3	1.28e-37	-0.791517	4.45e-40
ENSG00000141294.8	1.55e-37	-0.728712	5.43e-40
ENSG00000136943.9	1.69e-37	1.0004	5.93e-40
ENSG00000182575.7	1.69e-37	-0.933759	5.98e-40
ENSG00000146281.5	1.72e-37	1.0434	6.13e-40
ENSG00000154548.8	1.91e-37	0.569697	6.8e-40
ENSG00000099812.7	2.14e-37	-1.38558	7.67e-40
ENSG00000204434.5	2.35e-37	-0.912679	8.46e-40
ENSG00000133019.10	2.36e-37	0.994071	8.54e-40
ENSG00000166446.13	2.43e-37	-0.984686	8.86e-40
ENSG00000258910.2	2.64e-37	0.617209	9.65e-40
ENSG00000134755.13	2.72e-37	1.04875	1e-39
ENSG00000001617.10	3.05e-37	-0.689642	1.12e-39
ENSG00000173210.18	3.67e-37	-1.17284	1.36e-39
ENSG00000164309.13	5.09e-37	-1.11923	1.89e-39
ENSG00000165731.16	5.78e-37	-1.54192	2.16e-39
ENSG00000168743.11	7.24e-37	-1.25272	2.72e-39
ENSG00000104332.10	8.33e-37	1.81005	3.14e-39
ENSG00000224559.2	1.04e-36	-0.910348	3.95e-39
ENSG00000105926.14	1.1e-36	0.839029	4.18e-39
ENSG00000092621.10	1.31e-36	1.15499	4.99e-39
ENSG00000165138.15	1.94e-36	0.781453	7.44e-39
ENSG00000230873.7	1.99e-36	-0.910621	7.66e-39
ENSG00000157303.9	2.16e-36	-1.45712	8.37e-39
ENSG00000152642.9	2.28e-36	-0.829472	8.88e-39
ENSG00000171962.16	2.28e-36	-0.757424	8.88e-39
ENSG00000131831.16	2.82e-36	-1.12664	1.1e-38
ENSG00000115556.12	2.95e-36	-0.717189	1.16e-38
ENSG00000143878.9	3.39e-36	-0.878707	1.34e-38
ENSG00000178467.16	3.53e-36	-0.86996	1.4e-38
ENSG00000162520.13	3.64e-36	-0.643276	1.45e-38
ENSG00000143578.14	3.68e-36	-0.792743	1.47e-38
ENSG00000172465.12	5.34e-36	-0.910895	2.15e-38
ENSG00000157578.12	5.93e-36	-0.648657	2.39e-38
ENSG00000168038.9	7.59e-36	-0.653339	3.07e-38
ENSG00000131773.12	9.63e-36	0.825905	3.92e-38
ENSG00000029725.15	1.04e-35	-0.705442	4.27e-38
ENSG00000213145.8	1.04e-35	-0.784403	4.28e-38
ENSG00000081923.9	1.14e-35	-0.770944	4.7e-38
ENSG00000103528.15	1.25e-35	-1.15048	5.15e-38
ENSG00000226200.5	1.52e-35	-0.628773	6.29e-38
ENSG00000234918.1	1.79e-35	-0.986288	7.45e-38
ENSG00000143653.9	1.99e-35	-0.774085	8.33e-38
ENSG00000145723.15	2.15e-35	-0.505331	9.03e-38
ENSG00000163491.15	2.15e-35	-1.07048	9.06e-38
ENSG00000007062.10	2.63e-35	1.72297	1.11e-37
ENSG00000092758.14	3.27e-35	1.24362	1.39e-37
ENSG00000154655.13	4.16e-35	0.887646	1.77e-37
ENSG00000131844.14	4.55e-35	-0.738532	1.95e-37
ENSG00000164430.14	4.88e-35	0.586916	2.1e-37
ENSG00000111344.10	4.89e-35	0.958285	2.11e-37
ENSG00000145220.12	4.97e-35	0.638705	2.16e-37
ENSG00000188542.8	5.59e-35	-0.586095	2.43e-37
ENSG00000157514.15	6.1e-35	-0.657302	2.66e-37
ENSG00000164434.10	6.16e-35	1.28255	2.7e-37
ENSG00000162755.12	6.34e-35	-0.779041	2.79e-37
ENSG00000188185.10	6.97e-35	-0.631357	3.08e-37
ENSG00000006652.12	7.38e-35	0.632999	3.27e-37
ENSG00000157388.12	7.77e-35	-1.10172	3.46e-37
ENSG00000196932.10	7.94e-35	-1.06635	3.54e-37
ENSG00000166780.9	8.26e-35	-1.09008	3.7e-37
ENSG00000166016.5	8.32e-35	0.847613	3.74e-37
ENSG00000143815.13	1.07e-34	0.720928	4.84e-37
ENSG00000007516.12	1.24e-34	-1.1181	5.61e-37
ENSG00000085831.14	1.25e-34	-1.00798	5.71e-37
ENSG00000102362.14	1.26e-34	-0.919682	5.73e-37
ENSG00000120149.8	1.38e-34	-0.886713	6.32e-37
ENSG00000144362.10	2.08e-34	-0.629837	9.54e-37
ENSG00000176887.6	2.67e-34	1.28888	1.23e-36
ENSG00000109586.10	2.67e-34	-0.842039	1.24e-36
ENSG00000137673.7	2.79e-34	1.41035	1.29e-36
ENSG00000232859.8	3.02e-34	-0.613358	1.41e-36
ENSG00000131781.11	3.04e-34	-1.03133	1.42e-36
ENSG00000111057.9	3.2e-34	-0.850319	1.5e-36
ENSG00000152582.11	3.26e-34	-0.826127	1.54e-36
ENSG00000134533.5	3.67e-34	-1.22327	1.73e-36
ENSG00000154654.13	3.72e-34	-1.10438	1.76e-36
ENSG00000026559.12	3.8e-34	0.937053	1.81e-36
ENSG00000147041.10	5.09e-34	-0.975443	2.43e-36
ENSG00000139629.14	5.13e-34	-1.05471	2.46e-36
ENSG00000197594.10	5.2e-34	-1.0301	2.5e-36
ENSG00000174132.8	5.28e-34	-0.748171	2.55e-36
ENSG00000100297.14	5.45e-34	0.671156	2.64e-36
ENSG00000171174.12	5.45e-34	-0.565846	2.65e-36
ENSG00000142945.11	5.94e-34	0.836526	2.9e-36
ENSG00000255455.2	7.14e-34	-0.553562	3.5e-36
ENSG00000099282.8	7.41e-34	-0.744867	3.64e-36
ENSG00000189157.12	7.71e-34	-0.593605	3.8e-36
ENSG00000145194.16	7.77e-34	0.701824	3.84e-36
ENSG00000231106.2	8.03e-34	0.757322	3.98e-36
ENSG00000186910.3	8.03e-34	-0.982882	4e-36
ENSG00000123124.12	8.22e-34	-0.711989	4.1e-36
ENSG00000196090.11	9.41e-34	-1.59802	4.72e-36
ENSG00000034053.13	1.08e-33	0.872829	5.43e-36
ENSG00000124126.12	1.25e-33	-0.939516	6.29e-36
ENSG00000164045.10	1.26e-33	0.770437	6.37e-36
ENSG00000111665.10	1.51e-33	0.779274	7.66e-36
ENSG00000110693.14	1.52e-33	0.937499	7.75e-36
ENSG00000157368.9	1.79e-33	0.883673	9.14e-36
ENSG00000166821.7	1.87e-33	-0.763515	9.56e-36
ENSG00000006071.10	2.19e-33	-0.905605	1.13e-35
ENSG00000273472.1	2.62e-33	-0.712212	1.35e-35
ENSG00000065978.16	2.75e-33	0.739809	1.42e-35
ENSG00000120647.8	3.65e-33	0.559653	1.9e-35
ENSG00000171791.11	4.05e-33	-0.989571	2.11e-35
ENSG00000185479.5	4.38e-33	1.6019	2.29e-35
ENSG00000050405.12	4.69e-33	-0.550968	2.46e-35
ENSG00000185442.11	5.06e-33	-0.876264	2.66e-35
ENSG00000111728.9	5.38e-33	0.882872	2.84e-35
ENSG00000164687.9	5.6e-33	0.875393	2.96e-35
ENSG00000164125.14	5.76e-33	-0.980389	3.05e-35
ENSG00000148143.11	6.87e-33	0.921536	3.66e-35
ENSG00000121270.14	7.99e-33	-1.34781	4.27e-35
ENSG00000119938.8	8.3e-33	-1.10906	4.45e-35
ENSG00000170871.10	8.77e-33	-0.660221	4.71e-35
ENSG00000069020.17	1.01e-32	-0.934245	5.46e-35
ENSG00000112742.8	1.02e-32	0.814331	5.53e-35
ENSG00000163093.10	1.03e-32	-0.526492	5.61e-35
ENSG00000123545.5	1.04e-32	0.581514	5.64e-35
ENSG00000129195.14	1.04e-32	0.781828	5.68e-35
ENSG00000151715.6	1.06e-32	-0.891274	5.81e-35
ENSG00000104783.10	1.07e-32	1.12422	5.89e-35
ENSG00000185924.6	1.12e-32	-1.02823	6.15e-35
ENSG00000165105.9	1.58e-32	-0.924394	8.74e-35
ENSG00000120254.14	1.92e-32	0.796919	1.06e-34
ENSG00000237649.6	2.07e-32	0.804054	1.15e-34
ENSG00000075218.17	2.08e-32	0.75786	1.16e-34
ENSG00000270804.1	2.14e-32	-0.67296	1.2e-34
ENSG00000161642.16	2.29e-32	-0.719651	1.28e-34
ENSG00000274173.1	2.34e-32	-0.930425	1.32e-34
ENSG00000164574.14	2.55e-32	-0.664994	1.44e-34
ENSG00000123191.12	2.78e-32	-1.01513	1.57e-34
ENSG00000166347.17	2.91e-32	-0.778393	1.66e-34
ENSG00000175183.8	2.91e-32	0.814158	1.66e-34
ENSG00000205464.10	2.94e-32	-0.530252	1.68e-34
ENSG00000152049.6	4.1e-32	-1.34103	2.34e-34
ENSG00000224389.7	4.58e-32	-1.42397	2.63e-34
ENSG00000152953.11	5.63e-32	-1.02611	3.24e-34
ENSG00000185634.10	5.77e-32	1.1296	3.33e-34
ENSG00000196557.9	5.91e-32	-1.13901	3.42e-34
ENSG00000183340.6	6.22e-32	0.66463	3.61e-34
ENSG00000085999.10	6.83e-32	0.719611	3.98e-34
ENSG00000156050.7	6.99e-32	-0.720158	4.08e-34
ENSG00000164124.9	6.99e-32	-0.793362	4.09e-34
ENSG00000081985.9	7.04e-32	0.785021	4.13e-34
ENSG00000139910.18	7.13e-32	-1.08653	4.2e-34
ENSG00000100302.6	7.37e-32	0.861397	4.35e-34
ENSG00000244731.6	7.65e-32	-1.3899	4.53e-34
ENSG00000141519.13	8.31e-32	-0.72553	4.93e-34
ENSG00000103534.15	8.92e-32	-1.37267	5.31e-34
ENSG00000123485.10	1.03e-31	0.746377	6.15e-34
ENSG00000197927.11	1.06e-31	-0.698247	6.33e-34
ENSG00000170743.15	1.2e-31	-0.883095	7.17e-34
ENSG00000196405.11	1.44e-31	-0.856522	8.69e-34
ENSG00000124243.16	1.5e-31	-0.891081	9.03e-34
ENSG00000111206.11	1.76e-31	0.867336	1.07e-33
ENSG00000160191.16	1.76e-31	0.812395	1.07e-33
ENSG00000186834.3	1.8e-31	-0.631175	1.1e-33
ENSG00000166851.13	1.83e-31	0.809	1.11e-33
ENSG00000013288.7	2e-31	-0.588335	1.23e-33
ENSG00000109846.6	2.03e-31	1.17143	1.25e-33
ENSG00000132031.11	2.09e-31	-1.03064	1.29e-33
ENSG00000088543.13	2.11e-31	-0.666971	1.3e-33
ENSG00000118849.8	2.35e-31	1.36689	1.45e-33
ENSG00000140545.13	2.44e-31	0.896118	1.51e-33
ENSG00000166451.12	2.46e-31	0.679335	1.53e-33
ENSG00000150995.16	2.48e-31	-0.938472	1.55e-33
ENSG00000187244.9	2.53e-31	-0.974247	1.58e-33
ENSG00000273045.4	2.57e-31	-0.561174	1.61e-33
ENSG00000005469.10	2.63e-31	-0.830029	1.66e-33
ENSG00000175895.3	2.81e-31	-0.739384	1.77e-33
ENSG00000181751.8	2.87e-31	-0.801095	1.81e-33
ENSG00000130513.6	2.89e-31	-0.993493	1.83e-33
ENSG00000188910.7	2.93e-31	0.780176	1.86e-33
ENSG00000128833.11	2.96e-31	-0.770031	1.89e-33
ENSG00000152700.12	3.16e-31	-0.578291	2.02e-33
ENSG00000235584.2	3.41e-31	-0.881393	2.18e-33
ENSG00000079337.14	3.62e-31	-0.733972	2.32e-33
ENSG00000280187.1	3.97e-31	-0.580784	2.55e-33
ENSG00000187741.13	4.07e-31	0.67745	2.63e-33
ENSG00000050628.19	5.36e-31	-1.21622	3.47e-33
ENSG00000169347.15	5.99e-31	-1.23096	3.88e-33
ENSG00000101210.9	6.01e-31	-1.62997	3.9e-33
ENSG00000167608.10	6.11e-31	-0.897618	3.98e-33
ENSG00000168268.9	6.2e-31	0.729705	4.05e-33
ENSG00000082196.19	6.81e-31	-0.844867	4.46e-33
ENSG00000175040.5	8.33e-31	0.720229	5.46e-33
ENSG00000107864.13	8.62e-31	-0.568369	5.67e-33
ENSG00000132164.8	8.98e-31	0.780886	5.92e-33
ENSG00000140534.12	9.7e-31	0.731793	6.42e-33
ENSG00000114737.14	1.01e-30	-0.863424	6.7e-33
ENSG00000133627.16	1.11e-30	0.583673	7.35e-33
ENSG00000111247.13	1.11e-30	0.70981	7.41e-33
ENSG00000198732.9	1.44e-30	1.14376	9.61e-33
ENSG00000126562.15	1.49e-30	-1.25868	9.98e-33
ENSG00000110171.17	1.6e-30	-0.753836	1.08e-32
ENSG00000135549.13	1.6e-30	-1.13475	1.08e-32
ENSG00000165304.6	1.62e-30	0.794953	1.09e-32
ENSG00000114654.7	1.68e-30	-0.757495	1.13e-32
ENSG00000135111.13	1.69e-30	-0.947988	1.14e-32
ENSG00000158457.5	1.7e-30	0.755853	1.16e-32
ENSG00000168301.11	1.78e-30	-0.774683	1.21e-32
ENSG00000203780.9	1.93e-30	-0.700497	1.32e-32
ENSG00000225449.3	1.99e-30	-0.635198	1.36e-32
ENSG00000129680.14	2.2e-30	0.586561	1.51e-32
ENSG00000080986.11	2.26e-30	0.789227	1.56e-32
ENSG00000214313.7	2.3e-30	-0.692135	1.58e-32
ENSG00000160307.8	2.42e-30	1.07383	1.67e-32
ENSG00000125508.3	2.87e-30	-0.641218	1.99e-32
ENSG00000156650.11	3.17e-30	-0.741441	2.2e-32
ENSG00000138764.12	3.27e-30	-0.658093	2.27e-32
ENSG00000105419.16	3.6e-30	-0.889358	2.51e-32
ENSG00000196466.9	3.61e-30	-0.514027	2.52e-32
ENSG00000104356.9	3.62e-30	0.597831	2.54e-32
ENSG00000152284.4	3.87e-30	0.883044	2.72e-32
ENSG00000180346.3	3.98e-30	0.545485	2.8e-32
ENSG00000134107.4	4.49e-30	-0.763778	3.17e-32
ENSG00000101213.6	5.72e-30	-0.719824	4.05e-32
ENSG00000112981.4	5.83e-30	-0.631529	4.13e-32
ENSG00000132819.15	6.02e-30	0.705169	4.28e-32
ENSG00000137502.8	6.92e-30	-0.948231	4.93e-32
ENSG00000085840.11	7.3e-30	0.707246	5.22e-32
ENSG00000158220.12	7.53e-30	0.583855	5.39e-32
ENSG00000100938.16	7.53e-30	-0.594598	5.41e-32
ENSG00000106571.11	7.74e-30	-0.888173	5.56e-32
ENSG00000006282.18	8.8e-30	-0.765096	6.35e-32
ENSG00000033170.15	9.54e-30	-0.70226	6.89e-32
ENSG00000196503.2	1.05e-29	0.560819	7.59e-32
ENSG00000107281.8	1.08e-29	-0.818993	7.86e-32
ENSG00000163694.13	1.13e-29	-0.582974	8.25e-32
ENSG00000196196.2	1.31e-29	0.783764	9.53e-32
ENSG00000143401.13	1.32e-29	0.62631	9.62e-32
ENSG00000260461.1	1.42e-29	-0.560434	1.04e-31
ENSG00000162814.9	1.47e-29	-0.647765	1.08e-31
ENSG00000181444.11	1.5e-29	-0.807956	1.11e-31
ENSG00000145604.14	1.55e-29	0.718476	1.14e-31
ENSG00000006634.6	1.59e-29	0.574065	1.17e-31
ENSG00000165879.8	1.76e-29	-0.534468	1.31e-31
ENSG00000165186.10	1.78e-29	0.885507	1.33e-31
ENSG00000196605.6	1.78e-29	-0.479599	1.33e-31
ENSG00000124942.12	1.86e-29	-0.648748	1.39e-31
ENSG00000197496.5	1.89e-29	-0.813155	1.41e-31
ENSG00000115257.14	1.94e-29	-0.646235	1.45e-31
ENSG00000119699.6	1.97e-29	-0.77747	1.48e-31
ENSG00000112208.11	2.39e-29	0.51054	1.8e-31
ENSG00000260219.2	2.39e-29	-0.625793	1.8e-31
ENSG00000186185.12	2.77e-29	0.723979	2.09e-31
ENSG00000124839.11	2.84e-29	-0.813621	2.15e-31
ENSG00000065328.15	2.88e-29	0.787179	2.18e-31
ENSG00000174371.15	2.96e-29	0.768795	2.25e-31
ENSG00000151466.10	3.05e-29	0.474491	2.32e-31
ENSG00000104133.13	3.08e-29	-0.551312	2.36e-31
ENSG00000154277.11	3.64e-29	1.00118	2.79e-31
ENSG00000075618.16	3.72e-29	0.807854	2.85e-31
ENSG00000154640.13	4.46e-29	0.760343	3.43e-31
ENSG00000124795.13	4.48e-29	0.454687	3.46e-31
ENSG00000164241.12	4.53e-29	-0.586987	3.5e-31
ENSG00000144749.12	4.65e-29	-0.66994	3.59e-31
ENSG00000103599.18	4.73e-29	-0.575048	3.67e-31
ENSG00000113739.9	5.27e-29	-1.2939	4.09e-31
ENSG00000163040.13	5.36e-29	-1.14575	4.17e-31
ENSG00000140025.14	5.52e-29	-0.584159	4.31e-31
ENSG00000164106.6	5.56e-29	0.797933	4.35e-31
ENSG00000153551.12	5.61e-29	0.874278	4.4e-31
ENSG00000163661.3	5.78e-29	0.837995	4.54e-31
ENSG00000185261.12	5.8e-29	-0.550481	4.56e-31
ENSG00000230487.6	5.85e-29	-0.608523	4.61e-31
ENSG00000268104.2	7.37e-29	1.08298	5.83e-31
ENSG00000187123.13	8.09e-29	-1.01169	6.41e-31
ENSG00000122694.14	8.52e-29	0.758782	6.77e-31
ENSG00000115758.11	8.74e-29	0.722266	6.95e-31
ENSG00000177076.5	1e-28	-0.632249	7.98e-31
ENSG00000165359.13	1.03e-28	0.614625	8.19e-31
ENSG00000117013.13	1.06e-28	0.733202	8.46e-31
ENSG00000137494.12	1.1e-28	-0.658863	8.81e-31
ENSG00000154153.12	1.11e-28	-1.02852	8.9e-31
ENSG00000075223.12	1.15e-28	-0.933222	9.22e-31
ENSG00000102554.12	1.21e-28	0.932279	9.77e-31
ENSG00000163235.14	1.23e-28	0.821445	9.93e-31
ENSG00000170017.11	1.23e-28	-0.767396	9.97e-31
ENSG00000247572.6	1.28e-28	-0.506577	1.04e-30
ENSG00000157456.6	1.28e-28	0.756927	1.04e-30
ENSG00000176678.5	1.32e-28	0.511067	1.08e-30
ENSG00000163751.3	1.33e-28	-0.990352	1.09e-30
ENSG00000233622.1	1.33e-28	-1.31954	1.09e-30
ENSG00000175063.15	1.44e-28	0.914412	1.18e-30
ENSG00000141639.10	1.49e-28	0.681747	1.22e-30
ENSG00000171385.8	1.5e-28	-1.10718	1.23e-30
ENSG00000231312.5	1.5e-28	-0.550684	1.23e-30
ENSG00000138670.15	1.54e-28	0.662197	1.27e-30
ENSG00000112379.8	1.68e-28	-0.803861	1.39e-30
ENSG00000066651.16	1.88e-28	0.480855	1.56e-30
ENSG00000260966.1	2.01e-28	-0.589845	1.67e-30
ENSG00000150556.15	2.09e-28	-0.967852	1.74e-30
ENSG00000081277.10	2.2e-28	1.20617	1.84e-30
ENSG00000168646.11	2.29e-28	-0.55563	1.91e-30
ENSG00000057593.12	2.29e-28	-0.727729	1.92e-30
ENSG00000149582.14	2.31e-28	-0.791882	1.94e-30
ENSG00000155666.10	2.33e-28	-0.529705	1.96e-30
ENSG00000068489.11	2.39e-28	0.770305	2.02e-30
ENSG00000163872.14	2.4e-28	0.575869	2.02e-30
ENSG00000137449.14	2.44e-28	-0.857758	2.07e-30
ENSG00000134222.15	2.67e-28	0.557677	2.26e-30
ENSG00000186666.5	2.85e-28	-0.417128	2.42e-30
ENSG00000134874.16	2.89e-28	0.64886	2.46e-30
ENSG00000148218.14	2.97e-28	-0.601855	2.54e-30
ENSG00000159348.11	3e-28	-0.550694	2.56e-30
ENSG00000168453.13	3.33e-28	0.981342	2.85e-30
ENSG00000254726.2	3.37e-28	0.87146	2.89e-30
ENSG00000142449.11	3.55e-28	0.768795	3.05e-30
ENSG00000167778.7	3.62e-28	-0.57372	3.12e-30
ENSG00000164331.8	3.75e-28	-0.622915	3.24e-30
ENSG00000182359.13	3.77e-28	-0.533202	3.26e-30
ENSG00000064225.11	3.94e-28	0.597324	3.41e-30
ENSG00000229124.5	4.02e-28	0.692855	3.49e-30
ENSG00000101425.11	4.54e-28	0.608513	3.95e-30
ENSG00000272620.1	4.62e-28	0.892328	4.03e-30
ENSG00000143409.14	5.08e-28	-0.738735	4.44e-30
ENSG00000172292.13	5.58e-28	-0.71733	4.88e-30
ENSG00000075461.5	5.61e-28	-1.39852	4.91e-30
ENSG00000168280.15	6.23e-28	-1.00158	5.47e-30
ENSG00000267795.4	6.59e-28	-1.06869	5.79e-30
ENSG00000103460.15	6.92e-28	-1.01351	6.1e-30
ENSG00000228672.3	6.99e-28	-0.616935	6.17e-30
ENSG00000198598.5	7.45e-28	-0.700486	6.59e-30
ENSG00000172216.5	7.47e-28	0.69097	6.62e-30
ENSG00000116885.17	7.72e-28	-0.557272	6.86e-30
ENSG00000212864.3	8.18e-28	-0.537793	7.28e-30
ENSG00000173894.9	8.98e-28	1.00231	8e-30
ENSG00000272335.1	1.04e-27	-0.951931	9.24e-30
ENSG00000163873.8	1.12e-27	-1.04073	1e-29
ENSG00000165533.17	1.21e-27	-0.560109	1.08e-29
ENSG00000143882.8	1.26e-27	0.807865	1.13e-29
ENSG00000239305.5	1.28e-27	-0.581149	1.15e-29
ENSG00000179627.9	1.31e-27	-0.747745	1.18e-29
ENSG00000116299.15	1.31e-27	-1.02275	1.18e-29
ENSG00000114861.17	1.34e-27	-0.561265	1.21e-29
ENSG00000186603.5	1.34e-27	0.63307	1.22e-29
ENSG00000168421.11	1.41e-27	-0.853218	1.28e-29
ENSG00000054392.11	1.45e-27	-0.724861	1.32e-29
ENSG00000140022.8	1.52e-27	-0.705463	1.38e-29
ENSG00000184154.11	1.6e-27	-0.644877	1.46e-29
ENSG00000103056.10	1.66e-27	-0.697628	1.52e-29
ENSG00000218416.4	1.66e-27	-0.757849	1.52e-29
ENSG00000276855.1	1.75e-27	-0.55866	1.61e-29
ENSG00000245556.2	1.8e-27	-0.502189	1.65e-29
ENSG00000110318.12	1.85e-27	-0.791862	1.7e-29
ENSG00000179476.6	1.88e-27	-0.508635	1.73e-29
ENSG00000102854.13	1.97e-27	1.24238	1.82e-29
ENSG00000141401.10	2.1e-27	0.819408	1.95e-29
ENSG00000099864.16	2.24e-27	-0.897892	2.07e-29
ENSG00000089177.16	2.49e-27	-0.752448	2.31e-29
ENSG00000141349.7	2.59e-27	-0.594426	2.41e-29
ENSG00000115596.3	2.67e-27	0.540651	2.49e-29
ENSG00000130653.14	2.69e-27	-0.660363	2.52e-29
ENSG00000198689.8	2.79e-27	0.627597	2.61e-29
ENSG00000090661.10	2.8e-27	-0.788416	2.62e-29
ENSG00000134324.10	2.86e-27	0.67146	2.68e-29
ENSG00000132254.11	2.86e-27	-0.520928	2.69e-29
ENSG00000167754.11	2.96e-27	1.20901	2.79e-29
ENSG00000183935.5	3.17e-27	-0.729006	2.99e-29
ENSG00000181617.5	3.23e-27	1.38168	3.05e-29
ENSG00000168026.15	3.47e-27	-0.516803	3.29e-29
ENSG00000046653.13	3.86e-27	0.788335	3.66e-29
ENSG00000103257.7	4.19e-27	0.959441	3.98e-29
ENSG00000011426.9	4.49e-27	0.811574	4.27e-29
ENSG00000119661.13	5.12e-27	-0.612537	4.88e-29
ENSG00000028839.8	5.47e-27	0.492054	5.22e-29
ENSG00000159239.10	5.58e-27	-0.566839	5.34e-29
ENSG00000076344.14	5.94e-27	-0.762978	5.7e-29
ENSG00000278621.1	6.4e-27	-0.683612	6.15e-29
ENSG00000172830.11	6.44e-27	-0.662278	6.19e-29
ENSG00000186260.15	6.67e-27	-0.591568	6.43e-29
ENSG00000188763.4	7.14e-27	0.511696	6.9e-29
ENSG00000251669.4	7.15e-27	-0.539657	6.92e-29
ENSG00000138190.15	7.17e-27	-0.613814	6.94e-29
ENSG00000166394.13	7.36e-27	0.70451	7.14e-29
ENSG00000236699.7	7.39e-27	-0.909131	7.19e-29
ENSG00000112242.13	7.77e-27	0.548738	7.56e-29
ENSG00000141449.13	7.81e-27	-0.970629	7.62e-29
ENSG00000125869.8	8.24e-27	-0.862785	8.05e-29
ENSG00000156042.16	8.44e-27	-0.600872	8.26e-29
ENSG00000214106.6	9.33e-27	-0.542343	9.15e-29
ENSG00000169570.8	9.47e-27	-0.587646	9.3e-29
ENSG00000171365.14	9.55e-27	0.570771	9.39e-29
ENSG00000163362.9	1.04e-26	0.978788	1.03e-28
ENSG00000165591.6	1.17e-26	-0.667548	1.15e-28
ENSG00000235750.8	1.22e-26	-0.64734	1.2e-28
ENSG00000072041.15	1.25e-26	0.709273	1.24e-28
ENSG00000101057.14	1.25e-26	0.967467	1.24e-28
ENSG00000135821.15	1.28e-26	-0.664153	1.27e-28
ENSG00000172159.14	1.4e-26	0.647269	1.39e-28
ENSG00000157193.13	1.42e-26	0.717878	1.42e-28
ENSG00000078081.6	1.46e-26	0.930364	1.45e-28
ENSG00000172915.17	1.46e-26	-0.811614	1.46e-28
ENSG00000277363.3	1.47e-26	-0.797649	1.47e-28
ENSG00000197748.11	1.65e-26	-0.569575	1.65e-28
ENSG00000127081.12	1.74e-26	-0.536698	1.75e-28
ENSG00000106003.11	1.81e-26	-0.899453	1.82e-28
ENSG00000069482.6	1.88e-26	0.713033	1.9e-28
ENSG00000078018.18	1.89e-26	0.824384	1.91e-28
ENSG00000180773.13	1.91e-26	0.552032	1.93e-28
ENSG00000158164.6	2.12e-26	0.704875	2.15e-28
ENSG00000113494.15	2.22e-26	-0.851404	2.25e-28
ENSG00000171492.13	2.22e-26	0.52254	2.26e-28
ENSG00000106537.7	2.44e-26	-0.777643	2.48e-28
ENSG00000025039.13	2.44e-26	0.715537	2.49e-28
ENSG00000187045.15	2.46e-26	-0.756593	2.51e-28
ENSG00000035141.6	2.5e-26	0.492237	2.56e-28
ENSG00000134202.9	2.51e-26	-1.03423	2.58e-28
ENSG00000169026.11	2.62e-26	-0.835725	2.69e-28
ENSG00000121775.16	2.7e-26	0.538391	2.78e-28
ENSG00000154099.16	2.99e-26	-0.56841	3.08e-28
ENSG00000071539.12	3.07e-26	0.723949	3.16e-28
ENSG00000141232.4	3.17e-26	-0.659268	3.28e-28
ENSG00000146242.7	3.17e-26	-0.616388	3.28e-28
ENSG00000152076.17	3.2e-26	-0.713834	3.33e-28
ENSG00000171865.8	3.2e-26	0.552458	3.33e-28
ENSG00000135773.11	3.48e-26	-0.701642	3.62e-28
ENSG00000206075.12	3.49e-26	1.22798	3.63e-28
ENSG00000170035.14	4.1e-26	0.755458	4.28e-28
ENSG00000148341.16	4.17e-26	-0.532938	4.36e-28
ENSG00000188868.12	4.21e-26	-0.55488	4.41e-28
ENSG00000174586.9	4.26e-26	-0.560353	4.47e-28
ENSG00000110484.6	4.72e-26	-2.04328	4.95e-28
ENSG00000165905.15	4.92e-26	0.785183	5.18e-28
ENSG00000100583.4	4.99e-26	-0.522327	5.25e-28
ENSG00000114812.11	5.35e-26	-0.698743	5.64e-28
ENSG00000105289.13	5.55e-26	-0.847025	5.87e-28
ENSG00000115507.8	5.57e-26	0.696433	5.9e-28
ENSG00000124107.5	5.57e-26	1.36546	5.9e-28
ENSG00000062038.12	5.6e-26	1.05541	5.95e-28
ENSG00000093009.8	5.91e-26	0.702199	6.28e-28
ENSG00000185904.10	6.51e-26	0.625094	6.93e-28
ENSG00000109062.8	7.02e-26	-0.742059	7.48e-28
ENSG00000117632.19	7.56e-26	0.639789	8.07e-28
ENSG00000251141.4	7.77e-26	-1.15923	8.31e-28
ENSG00000197892.11	8.18e-26	-0.733901	8.77e-28
ENSG00000179523.4	8.4e-26	-0.463201	9.01e-28
ENSG00000067057.15	8.75e-26	0.798105	9.4e-28
ENSG00000177614.8	8.82e-26	0.959086	9.49e-28
ENSG00000024526.15	8.87e-26	0.746387	9.56e-28
ENSG00000165568.16	9.31e-26	0.535533	1e-27
ENSG00000127084.16	9.46e-26	-0.960312	1.02e-27
ENSG00000165863.15	9.47e-26	-0.608392	1.03e-27
ENSG00000174233.10	9.62e-26	-0.583845	1.04e-27
ENSG00000029153.13	9.84e-26	0.747917	1.07e-27
ENSG00000088002.10	9.84e-26	-0.768552	1.07e-27
ENSG00000164199.14	1.01e-25	-1.07471	1.1e-27
ENSG00000165821.10	1.07e-25	-0.774612	1.16e-27
ENSG00000088727.11	1.09e-25	-0.47065	1.19e-27
ENSG00000173928.2	1.11e-25	-0.539475	1.21e-27
ENSG00000139644.11	1.13e-25	-0.547269	1.24e-27
ENSG00000105518.12	1.14e-25	-0.677166	1.25e-27
ENSG00000065361.13	1.18e-25	-0.67968	1.3e-27
ENSG00000124171.7	1.19e-25	-0.92184	1.31e-27
ENSG00000171236.9	1.19e-25	-1.23101	1.32e-27
ENSG00000146648.14	1.36e-25	1.0167	1.5e-27
ENSG00000213064.8	1.5e-25	0.535208	1.66e-27
ENSG00000204175.5	1.53e-25	0.659512	1.7e-27
ENSG00000250903.7	1.53e-25	-0.534448	1.7e-27
ENSG00000197647.10	1.55e-25	-0.423482	1.72e-27
ENSG00000161328.10	1.61e-25	-0.672626	1.79e-27
ENSG00000138180.14	1.65e-25	0.72107	1.84e-27
ENSG00000249992.1	1.91e-25	0.839475	2.13e-27
ENSG00000143178.11	1.96e-25	0.629644	2.19e-27
ENSG00000278834.1	2.03e-25	-0.55337	2.27e-27
ENSG00000184454.6	2.05e-25	0.87071	2.3e-27
ENSG00000183580.9	2.34e-25	-0.827161	2.63e-27
ENSG00000072954.5	2.41e-25	0.59849	2.71e-27
ENSG00000088826.16	2.91e-25	0.590402	3.28e-27
ENSG00000185686.16	3.08e-25	1.24665	3.47e-27
ENSG00000012660.12	3.11e-25	-0.683338	3.52e-27
ENSG00000113719.14	3.12e-25	-0.567974	3.53e-27
ENSG00000158186.11	3.27e-25	0.686075	3.7e-27
ENSG00000269516.5	3.33e-25	-0.673041	3.77e-27
ENSG00000163617.9	3.56e-25	-0.588558	4.05e-27
ENSG00000153914.14	3.74e-25	-0.511503	4.26e-27
ENSG00000167183.2	3.87e-25	-0.848171	4.41e-27
ENSG00000146013.9	3.96e-25	0.502463	4.51e-27
ENSG00000162415.6	4.3e-25	-0.644005	4.91e-27
ENSG00000107443.14	4.66e-25	0.506223	5.33e-27
ENSG00000169085.10	5.43e-25	0.750056	6.23e-27
ENSG00000259431.4	5.57e-25	-0.504439	6.39e-27
ENSG00000167695.13	5.7e-25	0.569859	6.55e-27
ENSG00000233621.1	6.27e-25	-0.492064	7.21e-27
ENSG00000205268.9	6.79e-25	0.592095	7.83e-27
ENSG00000118997.12	7.29e-25	-0.528154	8.41e-27
ENSG00000152763.15	7.51e-25	-0.594527	8.67e-27
ENSG00000254996.4	7.57e-25	-0.517239	8.76e-27
ENSG00000186951.15	7.6e-25	0.667477	8.81e-27
ENSG00000133048.11	7.99e-25	1.2556	9.27e-27
ENSG00000166225.7	8.25e-25	-0.643985	9.59e-27
ENSG00000236830.5	8.65e-25	-0.548079	1.01e-26
ENSG00000152457.16	8.68e-25	0.458883	1.01e-26
ENSG00000114805.15	8.75e-25	0.945252	1.02e-26
ENSG00000197299.9	9.5e-25	0.60825	1.11e-26
ENSG00000149554.11	9.55e-25	0.600507	1.12e-26
ENSG00000084207.14	9.67e-25	0.895936	1.13e-26
ENSG00000253125.1	9.9e-25	-0.673305	1.16e-26
ENSG00000108852.13	1e-24	-0.80378	1.18e-26
ENSG00000204852.14	1.04e-24	-0.547046	1.23e-26
ENSG00000148057.14	1.11e-24	-0.54512	1.31e-26
ENSG00000050344.8	1.12e-24	0.719439	1.32e-26
ENSG00000104883.6	1.12e-24	-0.567711	1.32e-26
ENSG00000107833.9	1.19e-24	0.581322	1.4e-26
ENSG00000162545.5	1.19e-24	-0.940711	1.41e-26
ENSG00000143013.11	1.2e-24	0.80222	1.42e-26
ENSG00000169679.13	1.21e-24	0.706628	1.43e-26
ENSG00000117479.11	1.21e-24	-0.709142	1.44e-26
ENSG00000138613.12	1.23e-24	-0.663636	1.47e-26
ENSG00000177679.15	1.23e-24	-0.568238	1.47e-26
ENSG00000214456.7	1.26e-24	-0.792105	1.51e-26
ENSG00000113583.7	1.26e-24	-0.470183	1.51e-26
ENSG00000140463.12	1.28e-24	-0.565025	1.54e-26
ENSG00000256916.1	1.31e-24	0.580004	1.57e-26
ENSG00000103121.7	1.33e-24	0.552093	1.6e-26
ENSG00000245849.5	1.34e-24	-0.515162	1.62e-26
ENSG00000170412.15	1.39e-24	-0.952863	1.68e-26
ENSG00000132964.10	1.44e-24	0.53758	1.74e-26
ENSG00000146670.8	1.53e-24	0.69022	1.84e-26
ENSG00000160179.17	1.56e-24	-0.68117	1.89e-26
ENSG00000172771.10	1.58e-24	-0.481352	1.91e-26
ENSG00000135540.10	1.59e-24	0.631347	1.93e-26
ENSG00000228638.1	1.76e-24	-0.416763	2.14e-26
ENSG00000144228.7	1.76e-24	-0.635026	2.15e-26
ENSG00000089685.13	1.8e-24	0.826543	2.2e-26
ENSG00000196275.12	2.07e-24	-0.521709	2.53e-26
ENSG00000049130.12	2.19e-24	-0.890504	2.68e-26
ENSG00000140451.11	2.3e-24	0.601591	2.81e-26
ENSG00000229891.1	2.39e-24	0.48874	2.92e-26
ENSG00000169035.10	2.41e-24	0.989125	2.96e-26
ENSG00000154928.15	2.46e-24	0.704236	3.02e-26
ENSG00000159763.3	2.51e-24	-1.44932	3.09e-26
ENSG00000169436.15	2.51e-24	0.750117	3.09e-26
ENSG00000106605.9	2.55e-24	-0.604723	3.15e-26
ENSG00000126878.11	2.61e-24	0.819905	3.22e-26
ENSG00000095321.15	2.62e-24	-0.888284	3.24e-26
ENSG00000184384.12	2.77e-24	0.763018	3.43e-26
ENSG00000231826.4	2.77e-24	0.694385	3.44e-26
ENSG00000183765.19	2.82e-24	0.524678	3.5e-26
ENSG00000145386.8	2.91e-24	0.689065	3.61e-26
ENSG00000073910.18	2.98e-24	-0.722742	3.71e-26
ENSG00000101343.13	3e-24	-0.531935	3.74e-26
ENSG00000140284.9	3e-24	-0.983703	3.74e-26
ENSG00000118193.10	3.37e-24	0.719408	4.21e-26
ENSG00000178409.12	3.46e-24	0.54209	4.33e-26
ENSG00000242110.6	3.68e-24	-0.505767	4.62e-26
ENSG00000163633.9	3.71e-24	-0.505675	4.66e-26
ENSG00000106462.9	3.74e-24	0.580845	4.7e-26
ENSG00000075340.21	3.74e-24	0.81879	4.71e-26
ENSG00000116711.9	3.74e-24	0.673112	4.73e-26
ENSG00000127720.6	3.74e-24	-0.451718	4.72e-26
ENSG00000204219.8	3.74e-24	-0.725834	4.73e-26
ENSG00000081791.7	3.89e-24	-0.511483	4.91e-26
ENSG00000071051.12	3.94e-24	0.563677	4.99e-26
ENSG00000145916.17	4.05e-24	-0.534975	5.14e-26
ENSG00000129295.7	4.26e-24	-0.697811	5.4e-26
ENSG00000126787.11	4.46e-24	0.662278	5.68e-26
ENSG00000012171.16	4.59e-24	-1.02508	5.84e-26
ENSG00000115042.8	4.94e-24	0.513652	6.29e-26
ENSG00000186684.11	5.02e-24	0.479244	6.4e-26
ENSG00000163808.15	5.07e-24	0.616935	6.48e-26
ENSG00000176485.9	5.16e-24	-0.823016	6.6e-26
ENSG00000006757.10	5.33e-24	-0.644107	6.82e-26
ENSG00000173917.10	5.36e-24	-1.05288	6.87e-26
ENSG00000099338.21	5.37e-24	-0.53982	6.9e-26
ENSG00000198863.6	5.71e-24	-0.565349	7.35e-26
ENSG00000171243.7	5.74e-24	0.856451	7.4e-26
ENSG00000143147.13	5.94e-24	0.709344	7.66e-26
ENSG00000125378.14	6.41e-24	-0.818841	8.28e-26
ENSG00000111846.14	6.44e-24	0.78643	8.32e-26
ENSG00000197776.6	6.54e-24	-0.475798	8.46e-26
ENSG00000129667.11	6.77e-24	0.515293	8.77e-26
ENSG00000153132.11	7.22e-24	-0.91953	9.37e-26
ENSG00000064886.12	7.32e-24	1.1644	9.52e-26
ENSG00000176809.9	8.01e-24	-0.563606	1.04e-25
ENSG00000187624.8	8.01e-24	-0.525317	1.05e-25
ENSG00000231367.4	8.01e-24	0.54513	1.04e-25
ENSG00000178149.15	8.25e-24	-0.570417	1.08e-25
ENSG00000135503.11	8.66e-24	-0.546002	1.13e-25
ENSG00000076351.11	8.74e-24	-0.63832	1.14e-25
ENSG00000225361.3	8.84e-24	-0.512202	1.16e-25
ENSG00000160460.14	9.48e-24	-0.565633	1.25e-25
ENSG00000172137.17	1e-23	0.962745	1.32e-25
ENSG00000121621.6	1.04e-23	0.611756	1.36e-25
ENSG00000140950.14	1.05e-23	0.577977	1.38e-25
ENSG00000114529.11	1.05e-23	-0.798693	1.39e-25
ENSG00000225302.2	1.13e-23	-0.531529	1.49e-25
ENSG00000186976.13	1.28e-23	-0.476872	1.69e-25
ENSG00000091490.9	1.29e-23	0.789176	1.71e-25
ENSG00000167771.5	1.3e-23	0.788223	1.73e-25
ENSG00000111052.6	1.49e-23	-0.918526	1.98e-25
ENSG00000109805.8	1.52e-23	0.660839	2.02e-25
ENSG00000196507.9	1.64e-23	-0.70904	2.18e-25
ENSG00000138092.9	1.74e-23	0.531935	2.32e-25
ENSG00000180777.12	1.74e-23	-0.779903	2.33e-25
ENSG00000120162.9	1.74e-23	0.662035	2.33e-25
ENSG00000138449.9	1.76e-23	-1.07614	2.35e-25
ENSG00000162104.8	1.99e-23	-0.615456	2.66e-25
ENSG00000083444.15	2e-23	0.578474	2.68e-25
ENSG00000121753.11	2.33e-23	-0.951221	3.13e-25
ENSG00000156113.19	2.5e-23	-0.823574	3.36e-25
ENSG00000121152.8	2.53e-23	0.628844	3.41e-25
ENSG00000168517.9	2.53e-23	-0.469251	3.41e-25
ENSG00000087053.17	2.58e-23	0.542627	3.47e-25
ENSG00000183696.12	2.67e-23	0.54585	3.61e-25
ENSG00000138131.3	2.73e-23	0.805959	3.7e-25
ENSG00000082269.15	2.87e-23	0.536445	3.88e-25
ENSG00000117480.14	2.93e-23	-0.708392	3.98e-25
ENSG00000130038.8	2.98e-23	-0.711726	4.04e-25
ENSG00000185100.9	3.28e-23	-0.467052	4.45e-25
ENSG00000181929.10	3.46e-23	-0.484879	4.71e-25
ENSG00000105810.8	3.49e-23	0.811685	4.75e-25
ENSG00000122863.5	3.61e-23	0.739799	4.93e-25
ENSG00000166246.12	3.71e-23	-0.508969	5.06e-25
ENSG00000197943.8	3.75e-23	0.687179	5.13e-25
ENSG00000010318.18	4.41e-23	-0.508098	6.04e-25
ENSG00000183421.10	4.46e-23	0.660859	6.12e-25
ENSG00000245571.5	4.53e-23	-0.431641	6.22e-25
ENSG00000158423.15	4.58e-23	-0.505746	6.29e-25
ENSG00000169891.16	4.77e-23	-0.852478	6.56e-25
ENSG00000186007.8	4.99e-23	0.398115	6.87e-25
ENSG00000103260.7	5.03e-23	-0.926067	6.93e-25
ENSG00000133808.4	5.51e-23	-0.555143	7.61e-25
ENSG00000108244.15	5.9e-23	1.22209	8.15e-25
ENSG00000245750.6	6.15e-23	-0.600598	8.51e-25
ENSG00000106780.8	6.26e-23	-0.666494	8.67e-25
ENSG00000147065.15	6.3e-23	0.593767	8.74e-25
ENSG00000164167.8	6.45e-23	0.388608	8.96e-25
ENSG00000178951.7	6.54e-23	-0.496787	9.1e-25
ENSG00000124570.16	6.76e-23	-0.478798	9.41e-25
ENSG00000150054.17	6.86e-23	-0.832543	9.57e-25
ENSG00000113048.15	7.06e-23	-0.490342	9.85e-25
ENSG00000243701.4	7.31e-23	-0.572565	1.02e-24
ENSG00000153944.9	7.45e-23	-0.503993	1.04e-24
ENSG00000109618.10	7.9e-23	-0.559978	1.11e-24
ENSG00000154198.13	7.93e-23	-0.702453	1.11e-24
ENSG00000260807.5	8.04e-23	0.689815	1.13e-24
ENSG00000163932.12	8.29e-23	-0.475565	1.16e-24
ENSG00000156968.8	8.42e-23	-0.933293	1.18e-24
ENSG00000099901.15	8.47e-23	0.532999	1.19e-24
ENSG00000109654.13	8.77e-23	0.817057	1.24e-24
ENSG00000182022.16	9.59e-23	-0.635654	1.35e-24
ENSG00000114670.12	9.9e-23	-0.619418	1.4e-24
ENSG00000260766.1	1.05e-22	-0.402605	1.48e-24
ENSG00000238045.8	1.07e-22	-0.463282	1.52e-24
ENSG00000125999.9	1.1e-22	-0.891548	1.55e-24
ENSG00000204228.3	1.13e-22	-0.614108	1.6e-24
ENSG00000089289.14	1.14e-22	-0.525925	1.62e-24
ENSG00000196152.9	1.19e-22	-0.391031	1.69e-24
ENSG00000184599.12	1.2e-22	0.365126	1.71e-24
ENSG00000111077.16	1.24e-22	-0.572545	1.77e-24
ENSG00000139117.12	1.26e-22	0.348201	1.8e-24
ENSG00000188488.12	1.27e-22	-1.32022	1.81e-24
ENSG00000141736.12	1.27e-22	-0.714108	1.82e-24
ENSG00000185046.17	1.27e-22	-0.584494	1.82e-24
ENSG00000159110.18	1.32e-22	0.551292	1.89e-24
ENSG00000215375.5	1.35e-22	-0.520949	1.94e-24
ENSG00000146386.7	1.4e-22	0.559836	2.01e-24
ENSG00000176058.10	1.44e-22	-0.66842	2.07e-24
ENSG00000088325.14	1.46e-22	0.654201	2.11e-24
ENSG00000163637.10	1.48e-22	-0.663272	2.14e-24
ENSG00000226419.5	1.5e-22	0.386997	2.16e-24
ENSG00000100105.16	1.5e-22	-0.453512	2.18e-24
ENSG00000112984.10	1.53e-22	0.702047	2.22e-24
ENSG00000137309.18	1.56e-22	0.528915	2.26e-24
ENSG00000254087.6	1.56e-22	0.602969	2.26e-24
ENSG00000113595.13	1.73e-22	-0.567153	2.51e-24
ENSG00000164611.11	1.79e-22	0.678575	2.6e-24
ENSG00000197208.5	1.81e-22	-0.572991	2.63e-24
ENSG00000101224.16	1.85e-22	0.617006	2.7e-24
ENSG00000020633.17	1.86e-22	0.701186	2.71e-24
ENSG00000169607.11	1.87e-22	0.622763	2.73e-24
ENSG00000166275.14	1.9e-22	-0.526756	2.78e-24
ENSG00000175287.17	1.91e-22	-1.0057	2.8e-24
ENSG00000146233.6	2.13e-22	0.641036	3.13e-24
ENSG00000143228.11	2.13e-22	0.686936	3.13e-24
ENSG00000159871.13	2.16e-22	0.628013	3.18e-24
ENSG00000147454.12	2.2e-22	0.648049	3.24e-24
ENSG00000065600.11	2.27e-22	0.501905	3.35e-24
ENSG00000157429.14	2.38e-22	-0.504682	3.52e-24
ENSG00000159214.11	2.38e-22	-0.601936	3.52e-24
ENSG00000132912.11	2.52e-22	-0.421688	3.73e-24
ENSG00000161798.6	2.68e-22	1.10889	3.96e-24
ENSG00000167646.12	2.68e-22	-0.52708	3.98e-24
ENSG00000112039.3	2.9e-22	0.449762	4.31e-24
ENSG00000205426.9	3.23e-22	1.39778	4.8e-24
ENSG00000097046.11	3.28e-22	0.577399	4.87e-24
ENSG00000127083.7	3.34e-22	-0.800193	4.97e-24
ENSG00000154229.10	3.35e-22	0.578676	4.99e-24
ENSG00000152939.13	3.39e-22	-0.541026	5.05e-24
ENSG00000090565.14	3.43e-22	-0.575322	5.11e-24
ENSG00000139631.17	3.53e-22	-0.700486	5.28e-24
ENSG00000104365.12	3.64e-22	-0.5323	5.46e-24
ENSG00000217128.10	3.64e-22	-0.52258	5.45e-24
ENSG00000105649.8	3.78e-22	-0.53536	5.67e-24
ENSG00000139354.9	3.89e-22	0.514391	5.84e-24
ENSG00000103355.11	3.93e-22	0.447421	5.91e-24
ENSG00000136928.4	4.04e-22	0.499949	6.07e-24
ENSG00000167513.7	4.38e-22	0.626959	6.6e-24
ENSG00000040275.15	4.44e-22	0.506567	6.7e-24
ENSG00000155380.10	4.56e-22	0.7872	6.89e-24
ENSG00000131669.8	4.57e-22	-0.502199	6.9e-24
ENSG00000164742.13	4.7e-22	-1.05422	7.11e-24
ENSG00000091651.7	4.8e-22	0.666363	7.27e-24
ENSG00000163053.9	4.82e-22	-0.549468	7.31e-24
ENSG00000107331.15	5.25e-22	-0.581778	7.96e-24
ENSG00000100605.15	5.51e-22	-0.488923	8.37e-24
ENSG00000157765.10	5.67e-22	1.28849	8.63e-24
ENSG00000105185.10	5.68e-22	0.524324	8.65e-24
ENSG00000156966.6	5.81e-22	0.735583	8.86e-24
ENSG00000043143.19	6.31e-22	-0.664326	9.63e-24
ENSG00000170011.12	6.34e-22	-0.555417	9.69e-24
ENSG00000197329.10	6.56e-22	0.632472	1e-23
ENSG00000179066.7	6.71e-22	0.391122	1.03e-23
ENSG00000152465.16	6.8e-22	0.537408	1.04e-23
ENSG00000111912.17	6.99e-22	0.705777	1.07e-23
ENSG00000172425.9	7.1e-22	-0.566707	1.09e-23
ENSG00000212766.8	7.39e-22	-0.667488	1.14e-23
ENSG00000080608.9	7.51e-22	0.464812	1.16e-23
ENSG00000118242.14	7.53e-22	-0.615456	1.16e-23
ENSG00000164663.12	7.75e-22	0.405463	1.2e-23
ENSG00000155957.15	8.44e-22	-0.562228	1.3e-23
ENSG00000101447.12	8.8e-22	0.715263	1.36e-23
ENSG00000100867.13	8.97e-22	-1.28101	1.39e-23
ENSG00000197872.10	9.13e-22	0.580085	1.41e-23
ENSG00000262919.6	9.38e-22	0.529411	1.46e-23
ENSG00000106809.9	9.47e-22	-0.861082	1.47e-23
ENSG00000039319.15	9.53e-22	-0.488892	1.48e-23
ENSG00000166578.8	1.01e-21	-0.474095	1.58e-23
ENSG00000235314.1	1.1e-21	-0.554079	1.71e-23
ENSG00000143365.15	1.12e-21	-0.849853	1.75e-23
ENSG00000086548.8	1.28e-21	-1.4495	2e-23
ENSG00000147862.13	1.29e-21	0.756562	2.02e-23
ENSG00000204160.10	1.32e-21	0.396858	2.07e-23
ENSG00000062282.13	1.42e-21	0.828904	2.23e-23
ENSG00000133818.11	1.43e-21	0.594335	2.24e-23
ENSG00000013588.5	1.45e-21	-0.86845	2.27e-23
ENSG00000136002.15	1.45e-21	0.658316	2.29e-23
ENSG00000134909.17	1.5e-21	-0.576051	2.36e-23
ENSG00000167232.12	1.53e-21	-0.64135	2.4e-23
ENSG00000198589.9	1.55e-21	-0.549549	2.44e-23
ENSG00000263142.4	1.58e-21	-0.507196	2.48e-23
ENSG00000171119.2	1.58e-21	0.391122	2.49e-23
ENSG00000115109.12	1.59e-21	-0.545617	2.52e-23
ENSG00000188938.14	1.6e-21	-0.507733	2.53e-23
ENSG00000108187.14	1.6e-21	-0.42556	2.54e-23
ENSG00000108106.12	1.68e-21	0.614746	2.67e-23
ENSG00000116157.5	1.71e-21	0.598014	2.72e-23
ENSG00000153721.16	1.73e-21	0.67071	2.75e-23
ENSG00000157827.18	1.9e-21	0.601449	3.02e-23
ENSG00000183401.10	1.95e-21	-0.591081	3.1e-23
ENSG00000154102.9	1.95e-21	-0.541543	3.11e-23
ENSG00000204392.9	2.05e-21	0.455306	3.26e-23
ENSG00000198740.7	2.21e-21	-0.536607	3.53e-23
ENSG00000167740.8	2.35e-21	-0.627952	3.76e-23
ENSG00000074800.12	2.4e-21	0.531043	3.84e-23
ENSG00000280202.1	2.41e-21	-0.496524	3.86e-23
ENSG00000275385.1	2.41e-21	0.90449	3.87e-23
ENSG00000198807.11	2.43e-21	-0.573913	3.9e-23
ENSG00000164758.6	2.53e-21	0.445353	4.07e-23
ENSG00000103005.10	2.54e-21	0.494568	4.08e-23
ENSG00000116815.14	2.74e-21	0.381798	4.42e-23
ENSG00000228623.3	2.76e-21	0.612973	4.45e-23
ENSG00000130294.13	2.81e-21	1.17692	4.53e-23
ENSG00000154839.8	2.94e-21	0.624313	4.75e-23
ENSG00000013619.12	3.07e-21	0.544178	4.96e-23
ENSG00000163820.13	3.07e-21	-0.538654	4.96e-23
ENSG00000101574.13	3.15e-21	0.363768	5.1e-23
ENSG00000112029.8	3.16e-21	0.488558	5.13e-23
ENSG00000159388.5	3.24e-21	-0.75638	5.25e-23
ENSG00000129595.11	3.54e-21	-0.729837	5.76e-23
ENSG00000166887.14	3.57e-21	-0.417472	5.81e-23
ENSG00000276600.3	3.63e-21	0.585669	5.91e-23
ENSG00000170919.14	3.69e-21	0.321557	6.02e-23
ENSG00000170915.8	3.83e-21	0.396139	6.25e-23
ENSG00000105497.6	3.89e-21	-0.5083	6.35e-23
ENSG00000160193.10	4.09e-21	0.429482	6.68e-23
ENSG00000249471.6	4.17e-21	-0.403669	6.82e-23
ENSG00000176890.14	4.27e-21	0.619844	7e-23
ENSG00000188312.12	4.6e-21	-0.478909	7.55e-23
ENSG00000109576.12	4.92e-21	0.659228	8.08e-23
ENSG00000112964.12	4.99e-21	-0.710033	8.2e-23
ENSG00000100167.18	5.08e-21	0.876193	8.37e-23
ENSG00000110436.10	5.08e-21	-0.775727	8.37e-23
ENSG00000125351.9	5.18e-21	0.51275	8.53e-23
ENSG00000198466.11	5.3e-21	-0.603253	8.74e-23
ENSG00000159166.12	5.37e-21	0.871531	8.87e-23
ENSG00000109814.10	5.44e-21	-0.625459	9e-23
ENSG00000125967.15	5.52e-21	-0.621091	9.14e-23
ENSG00000187535.12	5.55e-21	-0.583095	9.2e-23
ENSG00000152464.13	5.64e-21	0.461022	9.35e-23
ENSG00000174827.12	5.8e-21	-0.900851	9.62e-23
ENSG00000074527.10	6.25e-21	-0.940448	1.04e-22
ENSG00000172493.19	6.27e-21	-0.482102	1.04e-22
ENSG00000148488.14	6.32e-21	-0.810145	1.05e-22
ENSG00000176692.5	6.51e-21	0.573903	1.08e-22
ENSG00000146263.10	6.78e-21	0.568957	1.13e-22
ENSG00000185630.17	6.82e-21	-0.619692	1.14e-22
ENSG00000137699.15	6.83e-21	1.13469	1.14e-22
ENSG00000085365.16	7.2e-21	-0.486936	1.21e-22
ENSG00000126010.5	7.24e-21	-0.772464	1.21e-22
ENSG00000124496.11	7.79e-21	-0.667771	1.31e-22
ENSG00000070669.15	8.03e-21	0.578048	1.35e-22
ENSG00000143845.13	8.27e-21	-0.850228	1.39e-22
ENSG00000149573.7	8.32e-21	0.698997	1.4e-22
ENSG00000113522.12	8.41e-21	-0.460677	1.42e-22
ENSG00000105388.13	8.46e-21	-1.04	1.43e-22
ENSG00000173320.8	8.78e-21	0.642455	1.48e-22
ENSG00000186815.11	8.91e-21	-0.522692	1.5e-22
ENSG00000132640.13	8.92e-21	0.43155	1.51e-22
ENSG00000177359.16	9.07e-21	0.740732	1.53e-22
ENSG00000180530.8	9.1e-21	-0.606983	1.54e-22
ENSG00000173175.13	9.16e-21	-0.913246	1.55e-22
ENSG00000105711.9	9.26e-21	-0.570599	1.57e-22
ENSG00000128602.8	9.28e-21	0.652123	1.57e-22
ENSG00000145781.7	9.45e-21	-0.41954	1.61e-22
ENSG00000260267.1	9.55e-21	-0.417037	1.62e-22
ENSG00000111641.9	9.76e-21	0.507561	1.66e-22
ENSG00000168907.12	1.01e-20	-0.568248	1.73e-22
ENSG00000229544.8	1.05e-20	0.4346	1.79e-22
ENSG00000167840.12	1.07e-20	0.293676	1.82e-22
ENSG00000073008.13	1.07e-20	0.567042	1.83e-22
ENSG00000163507.12	1.08e-20	0.543336	1.84e-22
ENSG00000248008.2	1.13e-20	-0.508888	1.94e-22
ENSG00000066279.15	1.14e-20	0.73907	1.96e-22
ENSG00000136828.17	1.23e-20	-0.532735	2.11e-22
ENSG00000139625.11	1.33e-20	-0.567498	2.28e-22
ENSG00000204267.12	1.33e-20	0.615162	2.28e-22
ENSG00000151287.15	1.4e-20	0.393635	2.41e-22
ENSG00000261801.4	1.41e-20	-0.458366	2.42e-22
ENSG00000165113.11	1.43e-20	-0.364498	2.46e-22
ENSG00000109118.12	1.44e-20	-0.471156	2.48e-22
ENSG00000116151.12	1.44e-20	-0.481139	2.49e-22
ENSG00000172057.8	1.44e-20	-0.540215	2.49e-22
ENSG00000213085.8	1.51e-20	-0.580166	2.62e-22
ENSG00000176014.11	1.54e-20	0.623736	2.66e-22
ENSG00000071991.7	1.56e-20	0.597933	2.7e-22
ENSG00000179277.9	1.57e-20	-0.493108	2.73e-22
ENSG00000174428.15	1.59e-20	-0.429127	2.76e-22
ENSG00000103876.10	1.59e-20	-0.601125	2.77e-22
ENSG00000155886.10	1.61e-20	-0.584017	2.8e-22
ENSG00000068724.14	1.67e-20	0.492338	2.91e-22
ENSG00000126970.14	1.69e-20	0.496848	2.95e-22
ENSG00000174177.11	1.76e-20	0.46991	3.08e-22
ENSG00000112414.13	1.77e-20	0.773102	3.1e-22
ENSG00000197410.11	1.77e-20	0.538766	3.1e-22
ENSG00000068650.17	1.78e-20	0.616783	3.12e-22
ENSG00000099769.5	1.78e-20	-0.505828	3.12e-22
ENSG00000153404.12	1.88e-20	0.841674	3.3e-22
ENSG00000179348.10	1.89e-20	-0.788821	3.32e-22
ENSG00000164099.3	2.02e-20	0.671967	3.55e-22
ENSG00000090889.11	2.08e-20	0.633921	3.66e-22
ENSG00000007968.6	2.08e-20	0.612557	3.66e-22
ENSG00000006555.9	2.13e-20	0.712871	3.75e-22
ENSG00000145217.12	2.23e-20	-0.502797	3.93e-22
ENSG00000133321.9	2.28e-20	-0.895551	4.03e-22
ENSG00000111328.5	2.28e-20	0.446367	4.04e-22
ENSG00000113558.17	2.34e-20	-0.50378	4.15e-22
ENSG00000183196.7	2.37e-20	0.604996	4.19e-22
ENSG00000254231.1	2.39e-20	-0.467548	4.24e-22
ENSG00000007541.13	2.39e-20	-0.560718	4.25e-22
ENSG00000166987.13	2.47e-20	-0.431631	4.38e-22
ENSG00000145545.10	2.64e-20	0.630161	4.7e-22
ENSG00000099337.4	2.65e-20	-0.705108	4.72e-22
ENSG00000120334.14	2.71e-20	0.459603	4.83e-22
ENSG00000104044.14	2.78e-20	0.312324	4.95e-22
ENSG00000107551.19	3e-20	0.595814	5.36e-22
ENSG00000101098.11	3.02e-20	-1.03857	5.39e-22
ENSG00000266036.1	3.07e-20	-0.484494	5.49e-22
ENSG00000175879.8	3.11e-20	-0.655498	5.56e-22
ENSG00000266904.4	3.19e-20	-0.438593	5.72e-22
ENSG00000027869.10	3.21e-20	0.593868	5.76e-22
ENSG00000083838.14	3.25e-20	-0.48869	5.82e-22
ENSG00000148429.13	3.39e-20	0.447522	6.08e-22
ENSG00000019169.10	3.49e-20	0.790473	6.27e-22
ENSG00000196872.9	3.54e-20	-0.651971	6.37e-22
ENSG00000278133.1	3.55e-20	-0.391588	6.39e-22
ENSG00000272841.1	3.56e-20	-0.500922	6.41e-22
ENSG00000095015.5	3.92e-20	-0.594963	7.06e-22
ENSG00000138083.4	3.94e-20	0.629036	7.12e-22
ENSG00000156453.12	3.94e-20	-0.539657	7.12e-22
ENSG00000100890.14	4.14e-20	-0.388608	7.48e-22
ENSG00000197933.11	4.27e-20	-0.438026	7.72e-22
ENSG00000123473.14	4.33e-20	0.557657	7.84e-22
ENSG00000111490.11	4.36e-20	-0.644613	7.91e-22
ENSG00000124593.13	4.41e-20	-0.403142	8e-22
ENSG00000264522.4	4.67e-20	-0.489004	8.49e-22
ENSG00000146090.14	4.81e-20	0.292693	8.74e-22
ENSG00000136114.14	4.85e-20	-0.47896	8.82e-22
ENSG00000116667.11	5.06e-20	-0.62635	9.23e-22
ENSG00000066697.13	5.22e-20	0.505027	9.52e-22
ENSG00000138166.5	5.37e-20	-0.700537	9.79e-22
ENSG00000197497.9	5.39e-20	-0.476173	9.84e-22
ENSG00000105976.13	5.76e-20	0.810003	1.05e-21
ENSG00000105227.13	5.76e-20	-0.450106	1.06e-21
ENSG00000182700.4	5.85e-20	-0.47291	1.07e-21
ENSG00000150594.6	5.86e-20	-0.826948	1.07e-21
ENSG00000183814.14	6.01e-20	0.437995	1.1e-21
ENSG00000130045.14	6.02e-20	-0.481443	1.11e-21
ENSG00000206530.7	6.37e-20	-0.595662	1.17e-21
ENSG00000141753.6	6.64e-20	-0.688771	1.22e-21
ENSG00000170959.13	6.68e-20	-0.465035	1.23e-21
ENSG00000090020.9	7.23e-20	-0.46543	1.33e-21
ENSG00000165030.3	7.33e-20	0.617969	1.35e-21
ENSG00000145075.10	7.54e-20	-0.460829	1.39e-21
ENSG00000139734.16	7.69e-20	0.585031	1.42e-21
ENSG00000272602.4	7.74e-20	-0.344431	1.43e-21
ENSG00000136982.5	7.87e-20	0.552843	1.46e-21
ENSG00000138696.9	7.96e-20	-1.37187	1.48e-21
ENSG00000107159.11	7.98e-20	0.786713	1.48e-21
ENSG00000223547.8	8.1e-20	-0.565836	1.5e-21
ENSG00000172236.15	8.68e-20	-0.768815	1.61e-21
ENSG00000035499.11	8.83e-20	0.550096	1.64e-21
ENSG00000160602.12	9.25e-20	-0.425823	1.72e-21
ENSG00000198133.7	9.28e-20	-0.664873	1.73e-21
ENSG00000163032.10	9.32e-20	0.689875	1.74e-21
ENSG00000150527.15	9.37e-20	-0.433333	1.75e-21
ENSG00000171241.7	9.41e-20	0.593808	1.76e-21
ENSG00000168806.7	9.42e-20	-0.500466	1.76e-21
ENSG00000132975.7	9.67e-20	0.438005	1.81e-21
ENSG00000153214.8	9.83e-20	-0.464619	1.84e-21
ENSG00000144061.11	9.97e-20	-0.431732	1.87e-21
ENSG00000178075.18	1.02e-19	-0.452093	1.91e-21
ENSG00000170802.14	1.03e-19	0.499747	1.93e-21
ENSG00000137193.12	1.03e-19	0.581372	1.93e-21
ENSG00000182185.17	1.03e-19	0.300588	1.94e-21
ENSG00000032742.16	1.1e-19	-0.518212	2.08e-21
ENSG00000175348.9	1.11e-19	-0.466859	2.09e-21
ENSG00000137054.14	1.12e-19	0.419205	2.11e-21
ENSG00000164405.9	1.14e-19	-0.476467	2.15e-21
ENSG00000186197.11	1.14e-19	-0.775535	2.15e-21
ENSG00000132554.18	1.23e-19	-0.633587	2.32e-21
ENSG00000146072.6	1.23e-19	0.683632	2.32e-21
ENSG00000185761.9	1.25e-19	-0.501176	2.36e-21
ENSG00000013561.16	1.28e-19	-0.469545	2.43e-21
ENSG00000144891.16	1.29e-19	-0.914746	2.45e-21
ENSG00000149970.13	1.29e-19	0.345313	2.45e-21
ENSG00000196230.11	1.37e-19	0.495987	2.61e-21
ENSG00000084628.8	1.38e-19	-1.17254	2.62e-21
ENSG00000186416.11	1.39e-19	0.465329	2.64e-21
ENSG00000183474.14	1.43e-19	-0.476345	2.73e-21
ENSG00000115902.9	1.45e-19	-0.524962	2.76e-21
ENSG00000143416.19	1.59e-19	-0.610054	3.03e-21
ENSG00000166965.11	1.59e-19	0.43683	3.04e-21
ENSG00000184227.6	1.61e-19	-0.511321	3.07e-21
ENSG00000165868.11	1.66e-19	-0.487068	3.18e-21
ENSG00000281406.1	1.67e-19	0.357505	3.21e-21
ENSG00000127585.10	1.73e-19	-0.895105	3.32e-21
ENSG00000203952.8	1.87e-19	-0.458599	3.6e-21
ENSG00000162639.14	1.91e-19	0.586886	3.66e-21
ENSG00000267534.2	1.99e-19	0.499301	3.82e-21
ENSG00000171160.16	1.99e-19	-0.305787	3.83e-21
ENSG00000148459.14	1.99e-19	0.438299	3.84e-21
ENSG00000237940.3	1.99e-19	-0.77067	3.84e-21
ENSG00000196636.7	1.99e-19	0.533587	3.85e-21
ENSG00000105088.7	2.01e-19	0.68199	3.88e-21
ENSG00000134762.15	2.07e-19	0.993645	4e-21
ENSG00000111199.9	2.09e-19	0.52409	4.05e-21
ENSG00000184731.5	2.2e-19	-0.647198	4.26e-21
ENSG00000155367.14	2.21e-19	-0.656846	4.29e-21
ENSG00000257337.5	2.31e-19	-0.598074	4.48e-21
ENSG00000279382.1	2.31e-19	-0.452579	4.49e-21
ENSG00000116133.10	2.31e-19	-0.665106	4.49e-21
ENSG00000181513.13	2.33e-19	-0.548566	4.53e-21
ENSG00000149809.13	2.36e-19	-0.722986	4.59e-21
ENSG00000149292.15	2.4e-19	-0.540793	4.67e-21
ENSG00000149476.13	2.59e-19	-0.517574	5.06e-21
ENSG00000145860.10	2.81e-19	0.599098	5.48e-21
ENSG00000143179.11	2.98e-19	0.511219	5.82e-21
ENSG00000107807.11	3.06e-19	0.535806	5.99e-21
ENSG00000119787.12	3.17e-19	0.4594	6.2e-21
ENSG00000262406.2	3.17e-19	0.794416	6.21e-21
ENSG00000264230.6	3.2e-19	0.597659	6.27e-21
ENSG00000112996.8	3.22e-19	-0.687119	6.32e-21
ENSG00000137563.10	3.24e-19	0.714959	6.36e-21
ENSG00000116977.17	3.24e-19	-0.40753	6.37e-21
ENSG00000268895.4	3.33e-19	-0.4481	6.55e-21
ENSG00000109220.9	3.42e-19	0.369778	6.72e-21
ENSG00000179750.14	3.46e-19	0.622965	6.81e-21
ENSG00000166816.12	3.47e-19	-0.537053	6.84e-21
ENSG00000188002.9	3.47e-19	-0.368268	6.85e-21
ENSG00000118495.17	3.58e-19	0.577582	7.08e-21
ENSG00000205517.11	3.58e-19	-0.683744	7.07e-21
ENSG00000237943.5	3.69e-19	0.364407	7.3e-21
ENSG00000272323.1	3.77e-19	-0.413935	7.47e-21
ENSG00000257108.1	4.19e-19	-0.505473	8.3e-21
ENSG00000148832.13	4.25e-19	-0.40376	8.43e-21
ENSG00000130529.14	4.29e-19	-0.600953	8.52e-21
ENSG00000166928.9	4.41e-19	-0.604632	8.76e-21
ENSG00000197253.12	4.49e-19	-0.808361	8.92e-21
ENSG00000196730.11	4.52e-19	0.613662	8.99e-21
ENSG00000184349.11	4.71e-19	0.821222	9.38e-21
ENSG00000170921.13	4.86e-19	-0.648738	9.68e-21
ENSG00000083814.11	4.86e-19	-0.520563	9.7e-21
ENSG00000163923.8	5e-19	0.579092	9.97e-21
ENSG00000166426.7	5e-19	1.16535	9.98e-21
ENSG00000135045.6	5.09e-19	0.442424	1.02e-20
ENSG00000067836.11	5.14e-19	-0.543012	1.03e-20
ENSG00000205352.9	5.14e-19	-0.41577	1.03e-20
ENSG00000175592.7	5.28e-19	0.642384	1.06e-20
ENSG00000271976.1	5.33e-19	-0.453684	1.07e-20
ENSG00000183527.10	5.47e-19	0.497922	1.1e-20
ENSG00000125434.9	5.49e-19	-0.522408	1.1e-20
ENSG00000154917.9	5.49e-19	0.585669	1.1e-20
ENSG00000165480.14	5.52e-19	0.588081	1.11e-20
ENSG00000109680.9	5.58e-19	-0.396767	1.12e-20
ENSG00000104953.17	5.63e-19	-0.519915	1.14e-20
ENSG00000112983.16	5.67e-19	-0.458508	1.14e-20
ENSG00000198369.8	5.71e-19	-0.535877	1.15e-20
ENSG00000176896.8	5.77e-19	-0.416753	1.17e-20
ENSG00000182600.8	5.93e-19	0.661751	1.2e-20
ENSG00000159882.11	5.94e-19	-0.336343	1.2e-20
ENSG00000175985.9	5.94e-19	-0.565542	1.2e-20
ENSG00000173559.11	6.07e-19	0.531844	1.23e-20
ENSG00000163536.11	6.13e-19	-0.742303	1.24e-20
ENSG00000170962.11	6.62e-19	-0.664072	1.34e-20
ENSG00000198947.13	6.62e-19	0.729259	1.35e-20
ENSG00000121039.8	6.83e-19	0.876133	1.39e-20
ENSG00000169372.11	7.05e-19	-0.34514	1.43e-20
ENSG00000105855.8	7.16e-19	0.84208	1.46e-20
ENSG00000250742.1	7.33e-19	-0.52032	1.49e-20
ENSG00000173531.14	7.58e-19	-0.551657	1.55e-20
ENSG00000119403.12	7.7e-19	0.386308	1.57e-20
ENSG00000151575.13	7.7e-19	-0.454687	1.57e-20
ENSG00000214193.8	7.7e-19	-0.611239	1.58e-20
ENSG00000197977.3	7.89e-19	-1.1503	1.62e-20
ENSG00000089091.15	8.24e-19	-0.333212	1.69e-20
ENSG00000124935.3	8.56e-19	-1.44884	1.76e-20
ENSG00000181744.7	8.7e-19	0.620665	1.79e-20
ENSG00000120278.13	8.84e-19	0.598074	1.82e-20
ENSG00000119638.11	8.96e-19	-0.400709	1.84e-20
ENSG00000166262.14	9.22e-19	-0.471511	1.9e-20
ENSG00000160214.11	9.27e-19	0.464457	1.91e-20
ENSG00000237438.5	9.46e-19	0.62784	1.95e-20
ENSG00000246228.5	9.64e-19	0.335543	1.99e-20
ENSG00000100092.19	9.68e-19	0.478484	2e-20
ENSG00000136895.17	9.77e-19	-0.463393	2.02e-20
ENSG00000141040.13	9.99e-19	-0.409942	2.06e-20
ENSG00000145911.5	1.01e-18	-0.664822	2.09e-20
ENSG00000101670.10	1.01e-18	0.661559	2.1e-20
ENSG00000070404.8	1.02e-18	-0.631083	2.12e-20
ENSG00000148225.14	1.04e-18	-0.503294	2.15e-20
ENSG00000132481.5	1.06e-18	0.540559	2.19e-20
ENSG00000167191.10	1.12e-18	0.610773	2.33e-20
ENSG00000161647.17	1.13e-18	-0.453613	2.35e-20
ENSG00000180479.12	1.13e-18	-0.36996	2.35e-20
ENSG00000204542.2	1.27e-18	0.429938	2.65e-20
ENSG00000146143.16	1.29e-18	0.467376	2.68e-20
ENSG00000129465.14	1.32e-18	-0.581443	2.75e-20
ENSG00000106789.11	1.36e-18	-0.644684	2.84e-20
ENSG00000141448.7	1.42e-18	0.40603	2.97e-20
ENSG00000175662.16	1.51e-18	-0.540894	3.16e-20
ENSG00000107554.14	1.52e-18	-0.683734	3.19e-20
ENSG00000167371.15	1.54e-18	-0.543053	3.22e-20
ENSG00000103591.11	1.58e-18	-0.42482	3.31e-20
ENSG00000230551.4	1.59e-18	-0.546732	3.33e-20
ENSG00000162989.4	1.59e-18	-1.11162	3.34e-20
ENSG00000173011.11	1.6e-18	-0.474987	3.36e-20
ENSG00000135775.12	1.61e-18	-0.482528	3.38e-20
ENSG00000175544.12	1.63e-18	-0.491578	3.42e-20
ENSG00000155093.16	1.66e-18	-0.916925	3.5e-20
ENSG00000118655.4	1.68e-18	0.472768	3.53e-20
ENSG00000162775.13	1.7e-18	0.440945	3.59e-20
ENSG00000155329.10	1.75e-18	-0.455549	3.68e-20
ENSG00000175482.7	1.87e-18	-0.546985	3.94e-20
ENSG00000182318.5	1.89e-18	-0.300405	4e-20
ENSG00000157613.9	1.96e-18	-0.818425	4.14e-20
ENSG00000005884.16	1.97e-18	-0.596757	4.17e-20
ENSG00000110092.3	1.98e-18	-0.768167	4.19e-20
ENSG00000134757.4	1.98e-18	0.82029	4.2e-20
ENSG00000012124.13	2e-18	-0.405382	4.23e-20
ENSG00000181788.3	2.04e-18	-0.553461	4.32e-20
ENSG00000166123.12	2.08e-18	0.678443	4.41e-20
ENSG00000196597.10	2.09e-18	-0.397122	4.45e-20
ENSG00000175591.10	2.12e-18	-0.596331	4.51e-20
ENSG00000125744.10	2.18e-18	-0.603902	4.65e-20
ENSG00000154493.16	2.2e-18	0.277541	4.69e-20
ENSG00000011201.9	2.24e-18	-0.725935	4.79e-20
ENSG00000179023.8	2.27e-18	-0.92256	4.84e-20
ENSG00000130997.15	2.27e-18	-0.418597	4.84e-20
ENSG00000161558.9	2.39e-18	-0.389774	5.1e-20
ENSG00000028203.16	2.39e-18	-0.454667	5.11e-20
ENSG00000241106.5	2.46e-18	0.589845	5.27e-20
ENSG00000143850.11	2.51e-18	-0.573183	5.38e-20
ENSG00000270170.1	2.54e-18	0.466312	5.44e-20
ENSG00000196739.13	2.62e-18	0.706537	5.61e-20
ENSG00000159147.16	2.65e-18	0.497142	5.69e-20
ENSG00000077274.8	2.66e-18	0.75864	5.72e-20
ENSG00000132326.10	2.68e-18	-0.474511	5.76e-20
ENSG00000121957.11	2.71e-18	0.502676	5.84e-20
ENSG00000110660.13	2.72e-18	0.609466	5.85e-20
ENSG00000131080.13	2.72e-18	-0.472666	5.87e-20
ENSG00000092445.10	2.73e-18	0.455123	5.89e-20
ENSG00000124134.7	2.73e-18	0.340742	5.89e-20
ENSG00000215217.5	2.74e-18	-0.450066	5.92e-20
ENSG00000130940.13	2.77e-18	-0.573041	5.99e-20
ENSG00000240859.1	2.77e-18	0.43985	5.99e-20
ENSG00000105880.4	2.79e-18	0.493493	6.04e-20
ENSG00000129455.14	2.97e-18	0.518415	6.44e-20
ENSG00000131171.11	3.05e-18	-0.589652	6.63e-20
ENSG00000156049.6	3.24e-18	-0.57371	7.02e-20
ENSG00000131203.11	3.29e-18	0.925084	7.14e-20
ENSG00000187889.11	3.35e-18	-0.469788	7.29e-20
ENSG00000067798.12	3.39e-18	-0.648039	7.38e-20
ENSG00000172260.12	3.64e-18	-0.678464	7.92e-20
ENSG00000135919.11	3.65e-18	0.688031	7.95e-20
ENSG00000167981.5	3.88e-18	-0.389693	8.46e-20
ENSG00000137807.12	3.89e-18	0.586582	8.5e-20
ENSG00000168539.3	3.89e-18	0.616206	8.51e-20
ENSG00000139990.16	3.92e-18	-0.445971	8.58e-20
ENSG00000196502.10	4.07e-18	-0.628752	8.89e-20
ENSG00000165996.12	4.24e-18	0.524232	9.27e-20
ENSG00000176842.13	4.55e-18	-0.639039	9.96e-20
ENSG00000145741.14	4.57e-18	-0.4684	1e-19
ENSG00000162994.14	4.58e-18	-0.45115	1.01e-19
ENSG00000244274.6	4.59e-18	-0.507368	1.01e-19
ENSG00000187800.12	4.61e-18	-0.455934	1.01e-19
ENSG00000163913.10	4.64e-18	-0.464417	1.02e-19
ENSG00000228903.5	4.66e-18	-0.467102	1.03e-19
ENSG00000186615.9	4.69e-18	-0.448911	1.03e-19
ENSG00000129422.12	4.7e-18	-0.476092	1.04e-19
ENSG00000103187.7	4.77e-18	0.537712	1.05e-19
ENSG00000151148.12	4.89e-18	-0.440499	1.08e-19
ENSG00000067715.12	4.99e-18	-1.04557	1.1e-19
ENSG00000198721.11	5.2e-18	-0.571268	1.15e-19
ENSG00000197417.7	5.2e-18	-0.415314	1.15e-19
ENSG00000142910.14	5.26e-18	0.726776	1.16e-19
ENSG00000197857.12	5.29e-18	-0.485305	1.17e-19
ENSG00000121067.16	5.41e-18	-0.451171	1.2e-19
ENSG00000132570.13	5.58e-18	-0.410692	1.24e-19
ENSG00000253982.1	5.59e-18	-0.411392	1.24e-19
ENSG00000165816.11	5.61e-18	-0.840732	1.25e-19
ENSG00000104866.9	5.85e-18	-0.515972	1.3e-19
ENSG00000100968.12	6.04e-18	-0.69622	1.34e-19
ENSG00000204271.9	6.23e-18	-0.448029	1.39e-19
ENSG00000179979.8	6.75e-18	-0.436597	1.5e-19
ENSG00000174599.5	6.8e-18	-0.425986	1.52e-19
ENSG00000071967.10	6.82e-18	-0.712993	1.52e-19
ENSG00000198342.8	6.89e-18	-0.431063	1.54e-19
ENSG00000153714.5	6.93e-18	-0.762805	1.55e-19
ENSG00000167656.4	7.15e-18	0.691517	1.6e-19
ENSG00000123505.13	7.44e-18	0.476862	1.67e-19
ENSG00000180881.18	7.59e-18	-0.46765	1.7e-19
ENSG00000105821.13	7.64e-18	0.35114	1.71e-19
ENSG00000185522.7	7.71e-18	-0.475889	1.73e-19
ENSG00000136231.12	8.03e-18	0.351769	1.8e-19
ENSG00000160256.11	8.39e-18	0.447684	1.89e-19
ENSG00000122591.10	8.46e-18	0.567518	1.9e-19
ENSG00000145439.10	8.7e-18	-0.438279	1.96e-19
ENSG00000164220.6	8.81e-18	-0.909172	1.98e-19
ENSG00000127423.9	8.92e-18	0.499199	2.01e-19
ENSG00000238178.5	9.22e-18	-0.587686	2.08e-19
ENSG00000146410.10	9.3e-18	0.5278	2.1e-19
ENSG00000152256.12	9.3e-18	0.568663	2.1e-19
ENSG00000196218.10	9.31e-18	0.60524	2.1e-19
ENSG00000162998.4	9.33e-18	-0.399686	2.11e-19
ENSG00000176700.18	9.37e-18	-0.428296	2.12e-19
ENSG00000102900.11	9.45e-18	0.45341	2.14e-19
ENSG00000178882.12	9.63e-18	0.638056	2.18e-19
ENSG00000183317.15	9.79e-18	-0.464903	2.22e-19
ENSG00000114993.14	9.81e-18	0.453765	2.23e-19
ENSG00000186377.7	9.97e-18	-1.12047	2.26e-19
ENSG00000280099.1	1.01e-17	-0.510875	2.3e-19
ENSG00000185499.15	1.03e-17	-1.0648	2.35e-19
ENSG00000198125.11	1.04e-17	-0.391821	2.37e-19
ENSG00000135451.11	1.05e-17	0.570133	2.39e-19
ENSG00000182107.6	1.11e-17	-0.569484	2.53e-19
ENSG00000160445.9	1.11e-17	-0.397122	2.54e-19
ENSG00000122042.9	1.15e-17	-0.477339	2.62e-19
ENSG00000165630.12	1.17e-17	0.286855	2.66e-19
ENSG00000260852.1	1.18e-17	-0.453046	2.7e-19
ENSG00000133678.12	1.2e-17	-0.464964	2.74e-19
ENSG00000102935.10	1.22e-17	-0.560566	2.78e-19
ENSG00000167186.9	1.23e-17	-0.41578	2.83e-19
ENSG00000125037.11	1.25e-17	-0.432796	2.87e-19
ENSG00000256124.4	1.27e-17	0.48121	2.91e-19
ENSG00000164002.10	1.32e-17	0.252083	3.02e-19
ENSG00000183856.9	1.32e-17	0.626817	3.02e-19
ENSG00000165118.13	1.35e-17	-0.463636	3.11e-19
ENSG00000213866.3	1.35e-17	0.432523	3.11e-19
ENSG00000237517.7	1.35e-17	0.43083	3.12e-19
ENSG00000177191.2	1.4e-17	-0.453846	3.22e-19
ENSG00000204248.9	1.45e-17	0.592014	3.34e-19
ENSG00000118307.17	1.47e-17	-0.405148	3.39e-19
ENSG00000120875.7	1.47e-17	-0.905422	3.4e-19
ENSG00000078114.17	1.47e-17	-0.604936	3.41e-19
ENSG00000104763.16	1.48e-17	-0.549853	3.41e-19
ENSG00000168675.17	1.48e-17	-0.565643	3.44e-19
ENSG00000165795.19	1.49e-17	0.510672	3.45e-19
ENSG00000092929.10	1.56e-17	0.621648	3.62e-19
ENSG00000042445.12	1.56e-17	-0.36091	3.62e-19
ENSG00000179869.13	1.59e-17	0.491254	3.69e-19
ENSG00000170153.9	1.61e-17	0.558143	3.75e-19
ENSG00000261236.4	1.68e-17	0.557748	3.92e-19
ENSG00000169047.5	1.71e-17	-0.711837	3.98e-19
ENSG00000183248.10	1.71e-17	-0.736718	3.99e-19
ENSG00000110628.12	1.73e-17	-0.630283	4.03e-19
ENSG00000113361.11	1.84e-17	-0.4293	4.29e-19
ENSG00000180543.4	1.94e-17	0.792125	4.52e-19
ENSG00000253958.1	1.98e-17	0.480886	4.61e-19
ENSG00000235859.5	1.98e-17	-0.315658	4.62e-19
ENSG00000182580.2	1.99e-17	0.641198	4.66e-19
ENSG00000164855.14	2e-17	-0.532472	4.67e-19
ENSG00000129451.10	2.01e-17	0.980146	4.7e-19
ENSG00000131503.19	2.01e-17	-0.410925	4.7e-19
ENSG00000149633.10	2.06e-17	0.511077	4.82e-19
ENSG00000186665.8	2.06e-17	-0.583774	4.82e-19
ENSG00000026652.12	2.08e-17	0.442495	4.88e-19
ENSG00000110063.7	2.15e-17	0.448728	5.06e-19
ENSG00000160325.13	2.17e-17	-0.544816	5.11e-19
ENSG00000196584.2	2.18e-17	0.486521	5.13e-19
ENSG00000120279.6	2.32e-17	-0.417756	5.46e-19
ENSG00000114395.9	2.33e-17	-0.467315	5.5e-19
ENSG00000183833.15	2.34e-17	-0.53382	5.51e-19
ENSG00000144452.13	2.37e-17	-0.814635	5.6e-19
ENSG00000156030.11	2.38e-17	-0.483338	5.62e-19
ENSG00000206432.4	2.44e-17	0.472859	5.77e-19
ENSG00000250722.4	2.45e-17	-0.695632	5.79e-19
ENSG00000182253.13	2.45e-17	0.902757	5.8e-19
ENSG00000148773.11	2.47e-17	0.606132	5.84e-19
ENSG00000117228.9	2.47e-17	0.706294	5.86e-19
ENSG00000129151.7	2.5e-17	0.735066	5.92e-19
ENSG00000232434.2	2.53e-17	-0.495632	6.01e-19
ENSG00000273033.2	2.57e-17	-0.28122	6.11e-19
ENSG00000177576.9	2.65e-17	-0.281768	6.3e-19
ENSG00000179967.11	2.71e-17	0.467224	6.44e-19
ENSG00000178988.10	2.76e-17	-0.395956	6.56e-19
ENSG00000169122.10	2.83e-17	-0.688913	6.73e-19
ENSG00000171612.6	2.87e-17	0.358387	6.84e-19
ENSG00000246082.2	2.89e-17	-0.476163	6.89e-19
ENSG00000119711.11	2.91e-17	-0.542931	6.93e-19
ENSG00000168309.15	2.91e-17	0.656694	6.95e-19
ENSG00000134759.12	2.93e-17	-0.528489	6.99e-19
ENSG00000170464.8	2.93e-17	-0.302108	7.01e-19
ENSG00000152990.12	3.02e-17	0.474329	7.22e-19
ENSG00000137547.7	3.03e-17	0.457444	7.26e-19
ENSG00000214274.8	3.04e-17	-0.543184	7.27e-19
ENSG00000163535.16	3.04e-17	0.450897	7.28e-19
ENSG00000106484.13	3.12e-17	-0.131702	7.49e-19
ENSG00000174945.12	3.13e-17	-0.492024	7.51e-19
ENSG00000235609.7	3.19e-17	-0.443367	7.67e-19
ENSG00000126460.9	3.28e-17	-0.479183	7.88e-19
ENSG00000146021.13	3.44e-17	-0.46014	8.28e-19
ENSG00000015479.16	3.48e-17	-0.411645	8.38e-19
ENSG00000182648.10	3.52e-17	0.443032	8.48e-19
ENSG00000197935.6	3.64e-17	-0.445779	8.79e-19
ENSG00000280088.1	3.65e-17	-0.295206	8.81e-19
ENSG00000085465.12	3.66e-17	-0.459664	8.83e-19
ENSG00000134970.13	3.69e-17	-0.411381	8.92e-19
ENSG00000248905.7	3.72e-17	-0.654941	9e-19
ENSG00000105707.12	3.75e-17	-0.930719	9.08e-19
ENSG00000172167.6	3.75e-17	0.416854	9.08e-19
ENSG00000112562.17	3.76e-17	-0.74063	9.11e-19
ENSG00000088899.13	3.8e-17	0.599899	9.22e-19
ENSG00000132003.8	3.89e-17	0.445303	9.44e-19
ENSG00000134056.10	3.93e-17	-0.447836	9.53e-19
ENSG00000167749.10	4.13e-17	-0.404074	1e-18
ENSG00000112312.8	4.2e-17	0.487372	1.02e-18
ENSG00000172243.16	4.49e-17	0.548272	1.09e-18
ENSG00000101282.7	4.64e-17	0.344147	1.13e-18
ENSG00000161031.11	4.7e-17	-0.59925	1.14e-18
ENSG00000189164.13	4.7e-17	-0.186906	1.14e-18
ENSG00000068878.13	4.78e-17	0.37669	1.16e-18
ENSG00000106123.10	4.78e-17	0.666109	1.17e-18
ENSG00000100564.7	4.85e-17	-0.426492	1.18e-18
ENSG00000172201.9	4.88e-17	0.854312	1.19e-18
ENSG00000013810.17	4.88e-17	0.536698	1.19e-18
ENSG00000182165.16	5.05e-17	-0.530577	1.23e-18
ENSG00000205363.5	5.09e-17	-0.539364	1.25e-18
ENSG00000177839.6	5.12e-17	0.526644	1.25e-18
ENSG00000156970.11	5.16e-17	0.507895	1.27e-18
ENSG00000101222.11	5.31e-17	-0.389906	1.3e-18
ENSG00000124784.7	5.52e-17	0.372403	1.36e-18
ENSG00000213463.4	5.59e-17	-0.45266	1.37e-18
ENSG00000147697.7	5.6e-17	0.584473	1.38e-18
ENSG00000104419.13	5.61e-17	0.664528	1.38e-18
ENSG00000148400.9	5.65e-17	0.504409	1.39e-18
ENSG00000238105.6	6.13e-17	-0.509679	1.51e-18
ENSG00000183208.11	6.14e-17	-0.275575	1.51e-18
ENSG00000177098.7	6.15e-17	-0.547644	1.52e-18
ENSG00000171903.15	6.22e-17	-0.552285	1.54e-18
ENSG00000170549.3	6.32e-17	0.797	1.56e-18
ENSG00000136044.10	6.37e-17	-0.45186	1.58e-18
ENSG00000012822.14	6.53e-17	-0.438076	1.61e-18
ENSG00000243710.6	6.56e-17	-0.370092	1.62e-18
ENSG00000158234.11	6.6e-17	0.383572	1.63e-18
ENSG00000115825.8	6.62e-17	0.564498	1.64e-18
ENSG00000198718.11	6.72e-17	-0.461133	1.67e-18
ENSG00000248538.5	6.83e-17	0.416672	1.69e-18
ENSG00000136490.7	6.93e-17	0.592885	1.72e-18
ENSG00000146426.16	7.02e-17	0.34433	1.74e-18
ENSG00000110514.17	7.39e-17	-0.431357	1.84e-18
ENSG00000162804.12	7.54e-17	-0.622763	1.88e-18
ENSG00000230257.1	7.56e-17	0.427161	1.88e-18
ENSG00000130517.12	7.63e-17	-0.535735	1.9e-18
ENSG00000148346.10	7.63e-17	1.02101	1.9e-18
ENSG00000173598.12	7.68e-17	-0.452478	1.92e-18
ENSG00000179841.8	7.68e-17	-0.615425	1.92e-18
ENSG00000117335.17	7.74e-17	-0.460941	1.93e-18
ENSG00000168944.14	7.74e-17	-0.413621	1.94e-18
ENSG00000264112.1	7.81e-17	-0.548373	1.95e-18
ENSG00000173064.9	7.81e-17	-0.445698	1.95e-18
ENSG00000198944.5	7.83e-17	-0.678332	1.96e-18
ENSG00000142627.12	7.85e-17	0.415749	1.97e-18
ENSG00000100416.11	7.88e-17	0.444593	1.98e-18
ENSG00000178826.9	8.12e-17	0.566403	2.04e-18
ENSG00000136636.11	8.34e-17	-0.446012	2.09e-18
ENSG00000105402.6	8.59e-17	-0.303902	2.16e-18
ENSG00000133142.16	8.59e-17	-0.519874	2.16e-18
ENSG00000137310.10	8.6e-17	0.491274	2.17e-18
ENSG00000254615.2	8.9e-17	0.300132	2.24e-18
ENSG00000143621.15	9.05e-17	0.469261	2.28e-18
ENSG00000169908.9	9.13e-17	0.764305	2.3e-18
ENSG00000061455.10	9.15e-17	-0.428469	2.31e-18
ENSG00000109472.12	9.4e-17	-0.645971	2.37e-18
ENSG00000137842.5	9.5e-17	-0.487423	2.4e-18
ENSG00000156127.6	9.53e-17	-0.512618	2.41e-18
ENSG00000112559.12	9.75e-17	0.80229	2.47e-18
ENSG00000102287.15	9.78e-17	0.759886	2.48e-18
ENSG00000121933.16	1.02e-16	-0.447786	2.59e-18
ENSG00000163918.9	1.02e-16	0.466373	2.59e-18
ENSG00000018869.15	1.03e-16	-0.429188	2.6e-18
ENSG00000135049.14	1.03e-16	0.452589	2.61e-18
ENSG00000138778.10	1.03e-16	0.559086	2.62e-18
ENSG00000142235.7	1.04e-16	-0.574916	2.64e-18
ENSG00000261324.2	1.07e-16	-0.594436	2.72e-18
ENSG00000110315.5	1.1e-16	-0.446407	2.81e-18
ENSG00000139146.12	1.12e-16	0.571207	2.84e-18
ENSG00000172409.5	1.16e-16	0.392987	2.95e-18
ENSG00000179954.13	1.19e-16	-0.736516	3.04e-18
ENSG00000096093.13	1.2e-16	-0.485588	3.07e-18
ENSG00000172037.12	1.21e-16	-0.51507	3.09e-18
ENSG00000100142.13	1.21e-16	0.250917	3.09e-18
ENSG00000119471.13	1.22e-16	-0.475352	3.12e-18
ENSG00000107130.8	1.22e-16	0.531357	3.13e-18
ENSG00000242732.4	1.22e-16	-0.485173	3.13e-18
ENSG00000107282.6	1.23e-16	0.42028	3.15e-18
ENSG00000256060.2	1.26e-16	-0.338502	3.24e-18
ENSG00000126581.11	1.29e-16	-0.473031	3.31e-18
ENSG00000203950.6	1.29e-16	0.482913	3.32e-18
ENSG00000120093.10	1.3e-16	-0.808939	3.33e-18
ENSG00000149043.15	1.31e-16	0.76017	3.35e-18
ENSG00000254815.4	1.32e-16	-0.49095	3.4e-18
ENSG00000148484.16	1.34e-16	0.395632	3.44e-18
ENSG00000255561.5	1.34e-16	-0.40677	3.45e-18
ENSG00000060138.11	1.35e-16	0.53763	3.48e-18
ENSG00000136367.13	1.35e-16	-0.400618	3.49e-18
ENSG00000130724.7	1.36e-16	-0.37822	3.5e-18
ENSG00000174788.8	1.37e-16	-0.425499	3.53e-18
ENSG00000198522.12	1.4e-16	0.379193	3.63e-18
ENSG00000117724.11	1.42e-16	0.529117	3.66e-18
ENSG00000049759.15	1.51e-16	-0.48568	3.9e-18
ENSG00000049283.16	1.51e-16	-0.675768	3.91e-18
ENSG00000187187.12	1.51e-16	-0.408594	3.91e-18
ENSG00000165698.14	1.52e-16	-0.334661	3.93e-18
ENSG00000198826.9	1.56e-16	0.527881	4.04e-18
ENSG00000102445.17	1.62e-16	0.467802	4.2e-18
ENSG00000142731.9	1.62e-16	0.470721	4.2e-18
ENSG00000110195.10	1.62e-16	0.767336	4.21e-18
ENSG00000204514.8	1.62e-16	-0.51203	4.22e-18
ENSG00000187742.13	1.64e-16	-0.432685	4.28e-18
ENSG00000140332.14	1.72e-16	-0.328742	4.48e-18
ENSG00000088386.14	1.73e-16	0.534732	4.5e-18
ENSG00000138801.7	1.75e-16	0.306152	4.55e-18
ENSG00000113742.11	1.75e-16	-0.53908	4.56e-18
ENSG00000147872.8	1.75e-16	0.548698	4.57e-18
ENSG00000147996.15	1.75e-16	-0.443215	4.57e-18
ENSG00000130222.9	1.78e-16	-0.581463	4.65e-18
ENSG00000088881.19	1.79e-16	-0.647927	4.67e-18
ENSG00000233006.5	1.79e-16	-0.357363	4.68e-18
ENSG00000187607.14	1.81e-16	0.274055	4.73e-18
ENSG00000142694.6	1.82e-16	-0.684058	4.77e-18
ENSG00000178401.13	1.83e-16	-0.70304	4.79e-18
ENSG00000257743.7	1.86e-16	0.569423	4.87e-18
ENSG00000198353.7	1.86e-16	-0.549265	4.89e-18
ENSG00000106804.7	1.88e-16	-0.423219	4.93e-18
ENSG00000171552.11	2.22e-16	-0.310175	5.84e-18
ENSG00000168404.11	2.24e-16	0.38269	5.88e-18
ENSG00000169684.12	2.24e-16	0.438532	5.9e-18
ENSG00000196754.9	2.28e-16	0.945272	5.99e-18
ENSG00000261799.1	2.3e-16	-0.32255	6.07e-18
ENSG00000198901.12	2.34e-16	0.528712	6.16e-18
ENSG00000173295.6	2.34e-16	-0.488183	6.17e-18
ENSG00000151090.16	2.37e-16	-0.66166	6.26e-18
ENSG00000254343.2	2.4e-16	-0.405706	6.33e-18
ENSG00000203797.8	2.41e-16	-0.418334	6.36e-18
ENSG00000115457.8	2.53e-16	-0.783055	6.69e-18
ENSG00000152669.8	2.55e-16	-0.76764	6.75e-18
ENSG00000166167.16	2.58e-16	-0.428631	6.83e-18
ENSG00000161888.10	2.6e-16	0.517523	6.89e-18
ENSG00000104691.13	2.68e-16	-0.411756	7.1e-18
ENSG00000164659.13	2.68e-16	-0.65636	7.1e-18
ENSG00000140848.15	2.7e-16	0.42252	7.15e-18
ENSG00000102934.8	2.74e-16	-0.334924	7.27e-18
ENSG00000146232.13	2.74e-16	0.438228	7.29e-18
ENSG00000173207.11	2.79e-16	0.457657	7.4e-18
ENSG00000155792.8	2.87e-16	-0.57518	7.62e-18
ENSG00000130558.17	2.92e-16	-0.716499	7.77e-18
ENSG00000181143.14	2.93e-16	1.12294	7.8e-18
ENSG00000186160.4	2.97e-16	-1.08439	7.92e-18
ENSG00000165424.6	3.01e-16	-0.594102	8.03e-18
ENSG00000108733.8	3.05e-16	-0.401459	8.15e-18
ENSG00000102547.17	3.06e-16	-0.580014	8.16e-18
ENSG00000129625.11	3.12e-16	-0.478403	8.33e-18
ENSG00000128510.9	3.18e-16	0.654393	8.5e-18
ENSG00000198205.6	3.21e-16	-0.409131	8.58e-18
ENSG00000188916.7	3.22e-16	-0.681909	8.61e-18
ENSG00000196678.12	3.24e-16	-0.471795	8.67e-18
ENSG00000196542.7	3.47e-16	-0.822976	9.3e-18
ENSG00000163735.6	3.48e-16	0.444998	9.33e-18
ENSG00000144029.10	3.48e-16	0.338857	9.35e-18
ENSG00000188807.11	3.51e-16	0.417878	9.44e-18
ENSG00000106819.10	3.59e-16	-0.894274	9.66e-18
ENSG00000198894.6	3.63e-16	-0.445759	9.76e-18
ENSG00000163293.10	3.63e-16	0.568055	9.77e-18
ENSG00000100290.2	3.67e-16	-0.540053	9.88e-18
ENSG00000183837.9	3.67e-16	0.329624	9.88e-18
ENSG00000222014.5	3.67e-16	-0.320513	9.88e-18
ENSG00000115761.14	3.75e-16	0.349701	1.01e-17
ENSG00000236313.1	3.81e-16	-0.391071	1.03e-17
ENSG00000113716.11	3.81e-16	-0.412081	1.03e-17
ENSG00000157502.11	3.82e-16	-0.596392	1.03e-17
ENSG00000277534.1	3.88e-16	-0.438188	1.05e-17
ENSG00000183798.4	3.88e-16	0.431641	1.05e-17
ENSG00000197557.6	3.88e-16	-0.543144	1.05e-17
ENSG00000087586.16	3.93e-16	0.545536	1.06e-17
ENSG00000188338.13	3.95e-16	0.633952	1.07e-17
ENSG00000150551.10	4e-16	0.342353	1.08e-17
ENSG00000142606.14	4.02e-16	-0.435908	1.09e-17
ENSG00000182667.13	4.05e-16	-0.598966	1.1e-17
ENSG00000161395.11	4.05e-16	-0.609101	1.1e-17
ENSG00000127252.5	4.29e-16	0.465065	1.17e-17
ENSG00000140443.12	4.36e-16	-0.718628	1.18e-17
ENSG00000166135.12	4.39e-16	-0.414412	1.19e-17
ENSG00000132781.16	4.42e-16	0.373812	1.2e-17
ENSG00000227051.5	4.47e-16	-0.715172	1.22e-17
ENSG00000175906.4	4.52e-16	-0.414422	1.23e-17
ENSG00000166450.11	4.53e-16	-0.424881	1.23e-17
ENSG00000240280.5	4.56e-16	0.359745	1.24e-17
ENSG00000263072.4	4.7e-16	-0.266079	1.28e-17
ENSG00000110427.13	4.73e-16	0.590037	1.29e-17
ENSG00000121671.10	4.76e-16	-0.464853	1.3e-17
ENSG00000151552.10	5e-16	-0.545363	1.37e-17
ENSG00000197808.10	5.06e-16	-0.170234	1.39e-17
ENSG00000111845.4	5.28e-16	0.451495	1.45e-17
ENSG00000175920.14	5.32e-16	-0.65566	1.46e-17
ENSG00000133216.15	5.36e-16	0.373356	1.47e-17
ENSG00000166927.11	5.4e-16	-0.749194	1.48e-17
ENSG00000132681.15	5.71e-16	-0.479832	1.57e-17
ENSG00000256294.6	5.79e-16	-0.325945	1.59e-17
ENSG00000188549.11	5.82e-16	0.499392	1.6e-17
ENSG00000134470.18	5.84e-16	0.38117	1.61e-17
ENSG00000178718.6	5.86e-16	0.554434	1.61e-17
ENSG00000072195.13	5.94e-16	0.582497	1.64e-17
ENSG00000235978.5	6e-16	-0.540884	1.65e-17
ENSG00000064199.5	6.14e-16	-0.523107	1.69e-17
ENSG00000132881.10	6.35e-16	-0.423898	1.75e-17
ENSG00000157833.11	6.4e-16	0.362724	1.77e-17
ENSG00000198855.5	6.44e-16	-0.29477	1.78e-17
ENSG00000196378.10	6.45e-16	-0.262663	1.78e-17
ENSG00000272341.1	6.81e-16	-0.430536	1.88e-17
ENSG00000120332.14	6.82e-16	-0.669474	1.89e-17
ENSG00000131849.10	6.88e-16	-0.442019	1.91e-17
ENSG00000265190.5	6.89e-16	0.534904	1.91e-17
ENSG00000153922.9	7.04e-16	-0.460028	1.95e-17
ENSG00000167972.12	7.13e-16	-0.553552	1.98e-17
ENSG00000145687.14	7.28e-16	-0.480602	2.02e-17
ENSG00000197566.8	7.52e-16	-0.374977	2.09e-17
ENSG00000145740.17	7.65e-16	-0.412172	2.13e-17
ENSG00000245958.5	7.78e-16	-0.260606	2.16e-17
ENSG00000104998.3	7.78e-16	0.609283	2.16e-17
ENSG00000177873.11	7.88e-16	-0.410135	2.19e-17
ENSG00000275074.1	8.17e-16	-0.460343	2.28e-17
ENSG00000147324.9	8.24e-16	0.436343	2.3e-17
ENSG00000134873.8	8.26e-16	0.383683	2.3e-17
ENSG00000159713.9	8.3e-16	-0.568481	2.32e-17
ENSG00000164403.13	8.36e-16	-0.928094	2.33e-17
ENSG00000183840.6	8.51e-16	-0.447482	2.38e-17
ENSG00000117791.14	8.54e-16	-0.495439	2.39e-17
ENSG00000171867.15	8.63e-16	0.492014	2.41e-17
ENSG00000219545.8	8.64e-16	-0.474197	2.42e-17
ENSG00000223808.1	8.64e-16	-0.609648	2.42e-17
ENSG00000115112.7	8.78e-16	0.849711	2.46e-17
ENSG00000105514.6	8.8e-16	-0.525388	2.47e-17
ENSG00000118564.13	8.92e-16	-0.34137	2.5e-17
ENSG00000183508.4	9.02e-16	-0.638837	2.53e-17
ENSG00000145703.14	9.24e-16	-0.703122	2.59e-17
ENSG00000232098.3	9.27e-16	-0.373011	2.61e-17
ENSG00000158887.14	9.54e-16	0.456025	2.68e-17
ENSG00000101040.18	9.59e-16	-0.433779	2.7e-17
ENSG00000143256.4	9.85e-16	0.482102	2.77e-17
ENSG00000169762.15	9.86e-16	-0.451657	2.78e-17
ENSG00000102870.5	1.01e-15	-0.442901	2.85e-17
ENSG00000164296.6	1.02e-15	-0.297101	2.86e-17
ENSG00000267287.1	1.03e-15	0.224293	2.92e-17
ENSG00000133392.15	1.04e-15	-0.708939	2.94e-17
ENSG00000123908.10	1.04e-15	0.468988	2.95e-17
ENSG00000047188.14	1.07e-15	-0.408908	3.02e-17
ENSG00000132329.9	1.11e-15	-0.769454	3.14e-17
ENSG00000064102.13	1.12e-15	0.325418	3.17e-17
ENSG00000113231.12	1.16e-15	-0.564417	3.27e-17
ENSG00000142687.16	1.17e-15	-0.333759	3.32e-17
ENSG00000112394.15	1.18e-15	0.445171	3.34e-17
ENSG00000010292.11	1.18e-15	0.344076	3.36e-17
ENSG00000102882.10	1.18e-15	-0.386815	3.36e-17
ENSG00000187522.12	1.2e-15	0.286957	3.42e-17
ENSG00000130829.16	1.2e-15	0.367721	3.42e-17
ENSG00000171368.11	1.23e-15	-0.588973	3.49e-17
ENSG00000132613.13	1.26e-15	0.49551	3.59e-17
ENSG00000104368.16	1.31e-15	-0.792551	3.73e-17
ENSG00000109771.14	1.33e-15	-0.378433	3.79e-17
ENSG00000181467.3	1.33e-15	0.44364	3.79e-17
ENSG00000250565.5	1.34e-15	0.337793	3.82e-17
ENSG00000160051.10	1.34e-15	-0.256471	3.83e-17
ENSG00000168994.12	1.35e-15	0.514949	3.85e-17
ENSG00000151338.17	1.36e-15	-0.500892	3.89e-17
ENSG00000122483.16	1.38e-15	0.371876	3.94e-17
ENSG00000129951.17	1.39e-15	-0.604642	3.97e-17
ENSG00000260711.2	1.41e-15	-0.478271	4.04e-17
ENSG00000128422.14	1.42e-15	1.17491	4.07e-17
ENSG00000159212.11	1.43e-15	-1.16967	4.09e-17
ENSG00000181090.16	1.43e-15	-0.363951	4.09e-17
ENSG00000136542.7	1.43e-15	-0.768562	4.11e-17
ENSG00000006007.10	1.43e-15	-0.300851	4.12e-17
ENSG00000280237.1	1.46e-15	-0.426492	4.21e-17
ENSG00000143870.11	1.49e-15	0.430465	4.28e-17
ENSG00000147650.10	1.49e-15	0.515709	4.28e-17
ENSG00000246922.7	1.49e-15	-0.399777	4.3e-17
ENSG00000095002.11	1.52e-15	0.404551	4.37e-17
ENSG00000175697.9	1.52e-15	0.366646	4.38e-17
ENSG00000225031.1	1.54e-15	-0.4248	4.43e-17
ENSG00000131089.12	1.56e-15	0.368096	4.51e-17
ENSG00000157796.16	1.57e-15	-0.447056	4.54e-17
ENSG00000184007.16	1.59e-15	-0.452417	4.58e-17
ENSG00000141076.16	1.63e-15	0.391923	4.71e-17
ENSG00000185352.8	1.63e-15	-0.687848	4.71e-17
ENSG00000265519.1	1.67e-15	-0.35862	4.83e-17
ENSG00000059758.6	1.68e-15	-0.417959	4.86e-17
ENSG00000141428.15	1.68e-15	0.389217	4.87e-17
ENSG00000167987.9	1.68e-15	-0.438867	4.87e-17
ENSG00000166682.9	1.83e-15	0.255579	5.29e-17
ENSG00000137497.16	1.86e-15	-0.460667	5.38e-17
ENSG00000276291.3	1.86e-15	-0.349873	5.4e-17
ENSG00000160401.13	1.86e-15	-0.455012	5.4e-17
ENSG00000131351.13	1.87e-15	0.334104	5.45e-17
ENSG00000050130.16	1.91e-15	-0.382193	5.55e-17
ENSG00000179588.7	1.96e-15	-0.419449	5.69e-17
ENSG00000132603.12	1.97e-15	0.370883	5.73e-17
ENSG00000113658.15	2.03e-15	-0.413246	5.9e-17
ENSG00000143248.11	2.1e-15	-0.575433	6.12e-17
ENSG00000120727.11	2.16e-15	-0.383399	6.31e-17
ENSG00000131876.15	2.17e-15	0.359035	6.34e-17
ENSG00000168661.13	2.18e-15	-0.309547	6.37e-17
ENSG00000154864.10	2.25e-15	-0.675261	6.57e-17
ENSG00000100749.6	2.31e-15	0.40678	6.74e-17
ENSG00000101945.15	2.35e-15	0.400963	6.87e-17
ENSG00000243660.8	2.48e-15	-0.402939	7.26e-17
ENSG00000177337.6	2.49e-15	-0.396585	7.28e-17
ENSG00000109255.10	2.55e-15	0.381615	7.46e-17
ENSG00000145868.15	2.56e-15	-0.3639	7.5e-17
ENSG00000099330.7	2.58e-15	-0.493919	7.56e-17
ENSG00000112280.14	2.63e-15	0.382517	7.71e-17
ENSG00000133195.10	2.65e-15	-0.468927	7.76e-17
ENSG00000182606.13	2.75e-15	-0.382771	8.09e-17
ENSG00000075643.5	2.76e-15	0.368227	8.11e-17
ENSG00000163220.10	2.76e-15	1.15487	8.12e-17
ENSG00000227038.2	2.76e-15	-0.354495	8.13e-17
ENSG00000185262.8	2.78e-15	0.401703	8.18e-17
ENSG00000176055.9	2.87e-15	-0.370873	8.44e-17
ENSG00000144278.13	2.94e-15	0.517604	8.67e-17
ENSG00000151778.9	2.98e-15	-0.364984	8.79e-17
ENSG00000166432.13	3e-15	-0.558995	8.85e-17
ENSG00000163815.5	3e-15	-0.477258	8.86e-17
ENSG00000166289.5	3.11e-15	0.439809	9.17e-17
ENSG00000197785.12	3.12e-15	0.484666	9.21e-17
ENSG00000143867.6	3.16e-15	0.643975	9.33e-17
ENSG00000124177.13	3.25e-15	-0.409223	9.62e-17
ENSG00000176619.9	3.28e-15	0.400932	9.69e-17
ENSG00000243056.1	3.28e-15	-0.456279	9.71e-17
ENSG00000184216.10	3.29e-15	0.384311	9.75e-17
ENSG00000140519.11	3.37e-15	0.376325	9.99e-17
ENSG00000016864.15	3.43e-15	-0.40902	1.02e-16
ENSG00000164209.15	3.45e-15	-0.408108	1.02e-16
ENSG00000245532.5	3.46e-15	-0.618547	1.03e-16
ENSG00000100599.14	3.46e-15	0.447461	1.03e-16
ENSG00000096063.13	3.49e-15	0.380582	1.04e-16
ENSG00000156398.11	3.51e-15	-0.54209	1.04e-16
ENSG00000158545.14	3.51e-15	0.388517	1.04e-16
ENSG00000223745.6	3.58e-15	-0.398845	1.07e-16
ENSG00000165071.13	3.63e-15	0.474572	1.08e-16
ENSG00000204390.9	3.66e-15	-0.396645	1.09e-16
ENSG00000164187.6	3.69e-15	-0.506598	1.1e-16
ENSG00000104738.15	3.73e-15	0.451191	1.11e-16
ENSG00000135916.14	3.91e-15	0.614594	1.17e-16
ENSG00000155760.2	3.95e-15	0.576771	1.18e-16
ENSG00000132749.9	3.95e-15	-0.554373	1.18e-16
ENSG00000214050.6	4.05e-15	-0.435107	1.21e-16
ENSG00000166508.16	4.23e-15	0.323087	1.27e-16
ENSG00000197905.7	4.36e-15	0.465856	1.31e-16
ENSG00000144063.3	4.42e-15	0.365927	1.32e-16
ENSG00000070190.11	4.49e-15	0.418182	1.35e-16
ENSG00000091947.8	4.51e-15	-0.314766	1.35e-16
ENSG00000204338.7	4.6e-15	-0.409993	1.38e-16
ENSG00000198053.10	4.61e-15	0.477247	1.38e-16
ENSG00000128944.12	4.62e-15	0.428286	1.39e-16
ENSG00000123739.9	4.69e-15	-0.451414	1.41e-16
ENSG00000090975.11	4.77e-15	0.439617	1.43e-16
ENSG00000186897.4	4.82e-15	0.258447	1.45e-16
ENSG00000147536.10	4.82e-15	0.522824	1.45e-16
ENSG00000253276.2	5.03e-15	0.464305	1.52e-16
ENSG00000169189.15	5.13e-15	-0.443894	1.55e-16
ENSG00000205133.10	5.14e-15	-0.528398	1.55e-16
ENSG00000155761.12	5.15e-15	-0.432857	1.55e-16
ENSG00000196782.11	5.16e-15	-0.496422	1.56e-16
ENSG00000048162.18	5.33e-15	0.455265	1.61e-16
ENSG00000107758.14	5.35e-15	-0.404277	1.62e-16
ENSG00000185201.15	5.37e-15	-0.491608	1.62e-16
ENSG00000100003.16	5.58e-15	-0.691912	1.69e-16
ENSG00000180667.9	5.68e-15	0.518486	1.72e-16
ENSG00000065054.12	5.69e-15	-0.509	1.72e-16
ENSG00000185187.11	5.73e-15	-0.557535	1.74e-16
ENSG00000169857.6	5.75e-15	0.340823	1.74e-16
ENSG00000154330.11	5.81e-15	-0.473852	1.76e-16
ENSG00000007944.13	5.91e-15	-0.450684	1.79e-16
ENSG00000103269.12	5.99e-15	-0.473832	1.82e-16
ENSG00000162385.9	6.04e-15	0.335107	1.84e-16
ENSG00000163141.17	6.06e-15	-0.788335	1.84e-16
ENSG00000124102.4	6.09e-15	0.672423	1.85e-16
ENSG00000111266.7	6.12e-15	-0.427516	1.86e-16
ENSG00000149050.8	6.12e-15	-0.374491	1.86e-16
ENSG00000071073.11	6.15e-15	-0.526655	1.88e-16
ENSG00000019991.14	6.2e-15	-0.410469	1.89e-16
ENSG00000150687.10	6.32e-15	-0.595368	1.93e-16
ENSG00000280119.1	6.52e-15	-0.425053	1.99e-16
ENSG00000171302.15	6.63e-15	-0.361559	2.03e-16
ENSG00000164109.12	6.66e-15	0.522226	2.04e-16
ENSG00000183569.16	6.8e-15	-0.603497	2.08e-16
ENSG00000175938.6	6.93e-15	-0.465673	2.12e-16
ENSG00000175354.17	6.93e-15	0.313854	2.12e-16
ENSG00000070882.11	7.02e-15	0.507358	2.15e-16
ENSG00000083857.12	7.19e-15	0.640985	2.2e-16
ENSG00000214376.5	7.3e-15	0.296635	2.24e-16
ENSG00000134240.10	7.45e-15	-0.983257	2.29e-16
ENSG00000135828.10	7.55e-15	-0.469717	2.32e-16
ENSG00000277258.3	7.57e-15	-0.469525	2.32e-16
ENSG00000145331.12	7.66e-15	-0.328469	2.36e-16
ENSG00000167693.15	7.66e-15	0.571511	2.36e-16
ENSG00000267106.4	7.67e-15	-0.335269	2.36e-16
ENSG00000078053.15	7.7e-15	-0.561082	2.37e-16
ENSG00000258056.2	7.77e-15	-0.389054	2.39e-16
ENSG00000144455.12	7.97e-15	-0.461376	2.46e-16
ENSG00000138074.13	8.17e-15	0.395804	2.52e-16
ENSG00000153002.10	8.32e-15	-1.26037	2.57e-16
ENSG00000173457.9	8.81e-15	0.490139	2.72e-16
ENSG00000143786.6	9.08e-15	-0.407611	2.8e-16
ENSG00000121068.12	9.1e-15	-0.27442	2.81e-16
ENSG00000165997.4	9.31e-15	0.381707	2.88e-16
ENSG00000166173.10	9.39e-15	0.346752	2.9e-16
ENSG00000181004.8	9.67e-15	-0.350147	2.99e-16
ENSG00000181019.11	9.81e-15	-0.689652	3.04e-16
ENSG00000177082.11	9.92e-15	-0.28794	3.07e-16
ENSG00000127955.14	1.01e-14	0.511057	3.12e-16
ENSG00000145555.13	1.01e-14	0.545992	3.14e-16
ENSG00000113163.14	1.03e-14	-0.421192	3.19e-16
ENSG00000167113.9	1.04e-14	-0.421648	3.24e-16
ENSG00000112837.15	1.04e-14	-0.0455154	3.24e-16
ENSG00000090534.16	1.05e-14	-0.332259	3.28e-16
ENSG00000129946.9	1.07e-14	-0.594132	3.31e-16
ENSG00000107954.9	1.12e-14	-0.656927	3.48e-16
ENSG00000163431.12	1.12e-14	-0.596118	3.5e-16
ENSG00000029993.13	1.13e-14	0.496595	3.5e-16
ENSG00000205420.9	1.13e-14	0.922074	3.51e-16
ENSG00000187957.7	1.13e-14	0.453512	3.54e-16
ENSG00000113441.14	1.14e-14	-0.405453	3.55e-16
ENSG00000177640.14	1.17e-14	-0.379244	3.66e-16
ENSG00000272405.1	1.17e-14	-0.618719	3.66e-16
ENSG00000021300.12	1.18e-14	0.725469	3.68e-16
ENSG00000188725.6	1.19e-14	-0.394416	3.73e-16
ENSG00000170442.10	1.2e-14	0.625347	3.75e-16
ENSG00000159733.12	1.22e-14	-0.36845	3.81e-16
ENSG00000165060.10	1.22e-14	0.171846	3.81e-16
ENSG00000268225.1	1.22e-14	-0.300162	3.83e-16
ENSG00000197147.11	1.22e-14	0.420351	3.83e-16
ENSG00000046889.17	1.24e-14	-0.480774	3.88e-16
ENSG00000092203.12	1.24e-14	-0.291345	3.88e-16
ENSG00000183283.14	1.28e-14	-0.398176	4.02e-16
ENSG00000168826.14	1.28e-14	-0.340195	4.03e-16
ENSG00000197291.7	1.31e-14	-0.467376	4.1e-16
ENSG00000198440.8	1.34e-14	-0.405088	4.2e-16
ENSG00000183684.7	1.35e-14	0.459674	4.23e-16
ENSG00000165490.11	1.36e-14	0.442414	4.28e-16
ENSG00000261188.1	1.36e-14	-0.428114	4.29e-16
ENSG00000167555.12	1.39e-14	-0.516236	4.39e-16
ENSG00000138780.13	1.42e-14	-0.522428	4.46e-16
ENSG00000162004.15	1.44e-14	-0.557849	4.54e-16
ENSG00000104312.7	1.44e-14	0.41426	4.56e-16
ENSG00000198300.11	1.46e-14	0.213966	4.61e-16
ENSG00000130202.8	1.46e-14	-0.441097	4.62e-16
ENSG00000135093.11	1.5e-14	-0.391021	4.75e-16
ENSG00000148814.16	1.52e-14	-0.375383	4.8e-16
ENSG00000266208.1	1.53e-14	-0.44214	4.85e-16
ENSG00000136451.7	1.54e-14	-0.410652	4.87e-16
ENSG00000110148.8	1.58e-14	0.325682	4.99e-16
ENSG00000197696.8	1.59e-14	0.508604	5.03e-16
ENSG00000168781.20	1.61e-14	-0.444157	5.09e-16
ENSG00000008517.15	1.65e-14	0.557606	5.23e-16
ENSG00000261116.1	1.67e-14	0.605959	5.3e-16
ENSG00000146038.10	1.71e-14	-0.555336	5.42e-16
ENSG00000115107.18	1.74e-14	0.526827	5.53e-16
ENSG00000260565.5	1.74e-14	-0.407277	5.52e-16
ENSG00000130775.14	1.75e-14	0.507175	5.58e-16
ENSG00000113296.13	1.86e-14	-0.876295	5.91e-16
ENSG00000272686.1	1.88e-14	-0.378291	5.98e-16
ENSG00000235123.4	1.91e-14	-0.683257	6.1e-16
ENSG00000137266.13	1.94e-14	-0.517705	6.18e-16
ENSG00000167106.10	1.98e-14	-0.384342	6.32e-16
ENSG00000125637.14	2.01e-14	-0.410925	6.4e-16
ENSG00000042317.15	2.12e-14	-0.261589	6.77e-16
ENSG00000053702.13	2.12e-14	-0.352103	6.77e-16
ENSG00000238083.6	2.12e-14	-0.405615	6.77e-16
ENSG00000134480.12	2.13e-14	-0.291527	6.79e-16
ENSG00000151743.9	2.17e-14	-0.387798	6.95e-16
ENSG00000162702.7	2.19e-14	-0.45867	7.01e-16
ENSG00000135116.8	2.23e-14	0.399007	7.15e-16
ENSG00000169862.17	2.24e-14	-0.74211	7.18e-16
ENSG00000197044.9	2.24e-14	-0.388892	7.17e-16
ENSG00000263961.5	2.24e-14	0.546559	7.17e-16
ENSG00000003147.16	2.24e-14	-0.472748	7.18e-16
ENSG00000188818.11	2.32e-14	-0.382396	7.45e-16
ENSG00000112290.11	2.35e-14	0.434874	7.56e-16
ENSG00000117016.8	2.38e-14	0.480713	7.65e-16
ENSG00000083817.8	2.42e-14	-0.253157	7.77e-16
ENSG00000140263.12	2.43e-14	-0.53836	7.81e-16
ENSG00000167394.11	2.43e-14	-0.338137	7.82e-16
ENSG00000155542.10	2.44e-14	-0.371572	7.86e-16
ENSG00000179913.9	2.49e-14	0.650167	8.02e-16
ENSG00000263335.1	2.51e-14	-0.398885	8.09e-16
ENSG00000140104.12	2.54e-14	-0.466849	8.18e-16
ENSG00000000460.15	2.56e-14	0.387159	8.26e-16
ENSG00000006756.14	2.6e-14	-0.405828	8.39e-16
ENSG00000136425.11	2.6e-14	0.534965	8.39e-16
ENSG00000187164.16	2.61e-14	-0.406263	8.44e-16
ENSG00000141582.13	2.68e-14	-0.463241	8.65e-16
ENSG00000082781.10	2.7e-14	-0.492652	8.72e-16
ENSG00000138771.13	2.71e-14	-0.450208	8.77e-16
ENSG00000232810.3	2.83e-14	0.425175	9.15e-16
ENSG00000117643.13	2.83e-14	-0.561508	9.18e-16
ENSG00000112096.15	2.86e-14	0.494811	9.26e-16
ENSG00000170469.9	2.91e-14	-0.359248	9.43e-16
ENSG00000170786.11	2.93e-14	-0.704814	9.52e-16
ENSG00000127080.8	3.09e-14	-0.337337	1e-15
ENSG00000261061.1	3.15e-14	0.451242	1.02e-15
ENSG00000094804.8	3.15e-14	0.413307	1.02e-15
ENSG00000172382.8	3.15e-14	0.432776	1.02e-15
ENSG00000280798.1	3.24e-14	0.320118	1.05e-15
ENSG00000114473.12	3.24e-14	0.43007	1.06e-15
ENSG00000141562.16	3.24e-14	0.401155	1.06e-15
ENSG00000082556.9	3.27e-14	0.234691	1.07e-15
ENSG00000047578.11	3.29e-14	-0.389358	1.07e-15
ENSG00000159200.16	3.41e-14	0.617553	1.11e-15
ENSG00000076003.4	3.44e-14	0.405513	1.12e-15
ENSG00000224383.6	3.46e-14	-0.368217	1.13e-15
ENSG00000165943.4	3.47e-14	-0.376984	1.13e-15
ENSG00000155085.14	3.48e-14	-0.295835	1.14e-15
ENSG00000080839.10	3.57e-14	0.450076	1.17e-15
ENSG00000143514.15	3.64e-14	0.447563	1.19e-15
ENSG00000167088.9	3.66e-14	0.415658	1.2e-15
ENSG00000270547.4	3.67e-14	0.572991	1.2e-15
ENSG00000126249.6	3.67e-14	0.18423	1.2e-15
ENSG00000136514.2	3.68e-14	0.455052	1.21e-15
ENSG00000108950.10	3.72e-14	0.535269	1.22e-15
ENSG00000116691.9	3.74e-14	0.429533	1.23e-15
ENSG00000130518.15	3.74e-14	-0.468197	1.23e-15
ENSG00000163739.4	3.77e-14	0.436658	1.24e-15
ENSG00000029364.10	3.82e-14	-0.27818	1.26e-15
ENSG00000139410.13	3.98e-14	-0.493635	1.31e-15
ENSG00000113924.10	4.01e-14	-0.590575	1.32e-15
ENSG00000165516.9	4.13e-14	-0.3526	1.36e-15
ENSG00000115896.14	4.15e-14	-0.625388	1.37e-15
ENSG00000196371.3	4.19e-14	0.297456	1.38e-15
ENSG00000175274.17	4.24e-14	-0.355559	1.4e-15
ENSG00000125249.6	4.25e-14	0.443194	1.4e-15
ENSG00000172361.5	4.31e-14	-0.350461	1.42e-15
ENSG00000181826.8	4.31e-14	-0.452985	1.42e-15
ENSG00000106211.8	4.31e-14	-0.604024	1.42e-15
ENSG00000078070.10	4.41e-14	0.367376	1.46e-15
ENSG00000165125.16	4.44e-14	0.819114	1.47e-15
[truncated: 9,522 more rows]
