# Supplementary material for: Multiplatform biomarker identification using a data-driven approach enables single-sample classification
Source: BMC Bioinformatics. 2019 Nov 21;20:601. doi: 10.1186/s12859-019-3140-7 (PMC6868758; doi:10.1186/s12859-019-3140-7)
Supplement: Supplementary file 4 — Additional file 4 The table contains reference genes and DEGs identified by DDR in prostate cancer microarray data from GEO (Accession: GSE62872). [file 12859_2019_3140_MOESM4_ESM.xlsx]

## Sheet: Prostate_microarray_reference
NEIL2
BRD4
EWSR1
UBC

## Sheet: Prostate_microarray (FDR<0.2)
Genes	adjusted p-value	p-value	ED
SLC14A1	1.06053e-17	5.23615e-22	-0.689773
AMACR	3.42226e-17	3.37935e-21	0.664583
GCNT1	6.52131e-17	9.65929e-21	0.50322
MEIS2	8.60497e-17	1.69941e-20	-0.480114
TDRD1	2.478e-16	6.11731e-20	0.608902
MYO6	1.37705e-15	4.07935e-19	0.491856
LUZP2	4.11423e-14	1.42192e-17	0.415341
ARHGEF38	6.36759e-14	2.51509e-17	0.503977
HPN	7.76454e-14	3.45022e-17	0.324811
BICD1	3.17535e-13	1.56776e-16	0.424621
SNORA74A	8.31645e-13	5.74851e-16	0.446023
REPS2	8.31645e-13	5.74384e-16	0.415341
TPM2	8.31645e-13	5.60192e-16	-0.417235
NEFH	8.31645e-13	5.45955e-16	-0.69375
RGS10	1.30711e-12	9.68039e-16	0.389015
ERG	1.716e-12	1.35558e-15	0.480682
HOXC6	3.02979e-12	2.54302e-15	0.418182
MSMB	3.96414e-12	3.52298e-15	-0.659091
KRT6C	5.33566e-12	5.00888e-15	-0.361174
SPOCK3	5.33566e-12	5.26875e-15	-0.403598
SNORA71D	7.21399e-12	7.4797e-15	0.372348
PARM1	1.57298e-11	1.70858e-14	-0.385038
TERC	1.83339e-11	2.08195e-14	0.399811
ACSM1	2.572e-11	3.0477e-14	0.299811
RALGAPA2	4.49134e-11	5.54377e-14	0.388258
KRT15	6.24598e-11	8.01795e-14	-0.441288
OR51E2	6.96539e-11	9.28535e-14	0.687121
BCAM	7.79713e-11	1.07791e-13	0.375379
TRIB1	1.25204e-10	1.79269e-13	0.434091
GJB1	2.01582e-10	2.98581e-13	0.303788
GOLM1	2.57821e-10	3.9461e-13	0.393561
C10orf116	2.65417e-10	4.19341e-13	-0.311364
UAP1	3.84915e-10	6.27145e-13	0.306439
DNAJC10	5.21175e-10	9.21769e-13	0.300947
GSTM2	5.21175e-10	8.96189e-13	-0.345644
MYL9	5.21175e-10	9.2635e-13	-0.351326
MYH11	5.38906e-10	9.84473e-13	-0.39697
TRIM36	5.62006e-10	1.05442e-12	0.3625
C10orf137	7.01675e-10	1.35111e-12	0.235038
SH3RF1	9.28621e-10	1.8798e-12	0.336174
TP63	9.28621e-10	1.85037e-12	-0.331439
CCT3	9.37802e-10	1.94469e-12	0.347159
CANT1	1.28933e-09	2.7373e-12	0.334091
DST	1.64672e-09	3.57735e-12	-0.354356
TARP	2.07161e-09	4.70495e-12	0.480114
PLA2G7	2.07161e-09	4.67284e-12	0.403598
NEK5	2.19499e-09	5.30965e-12	0.379167
PDLIM5	2.19499e-09	5.40131e-12	0.346023
ZNF204P	2.19499e-09	5.36323e-12	-0.280303
DES	2.19499e-09	5.41865e-12	-0.377841
SNAI2	2.24788e-09	5.6602e-12	-0.2875
KCNH8	2.32698e-09	6.03392e-12	0.292235
EFEMP1	2.32698e-09	6.08916e-12	-0.380114
KRT14	2.36411e-09	6.30304e-12	-0.338447
GNL3	2.41596e-09	6.56058e-12	0.326326
BRP44	2.42799e-09	6.71312e-12	0.327652
ACACA	2.54342e-09	7.15784e-12	0.329924
P4HB	2.57831e-09	7.38332e-12	0.313068
GALNT7	3.39336e-09	9.88488e-12	0.328409
LSAMP	3.57928e-09	1.06032e-11	-0.297727
GPR160	3.88292e-09	1.16944e-11	0.424432
LPHN2	4.97667e-09	1.52342e-11	-0.342045
NRK	5.51727e-09	1.71615e-11	-0.254545
SVIL	5.70734e-09	1.80344e-11	-0.326326
SNORA24	7.09552e-09	2.27713e-11	0.304167
PRAC	7.15757e-09	2.33238e-11	0.308144
SNORA71A	7.33842e-09	2.42754e-11	0.35928
MAML2	7.40268e-09	2.48535e-11	-0.261932
ATP11B	8.22262e-09	2.80123e-11	0.301894
EIF2AK1	8.53925e-09	2.95126e-11	0.314962
SLC35E1	8.83002e-09	3.09534e-11	0.302083
TRPS1	9.35928e-09	3.32709e-11	-0.294129
KIAA1244	1.14775e-08	4.15476e-11	0.353598
ABCC4	1.14775e-08	4.19341e-11	0.352083
TAF1D	1.17577e-08	4.35385e-11	0.327841
CALD1	1.25769e-08	4.71928e-11	-0.317424
PGM5P2	1.51416e-08	5.75642e-11	-0.291288
CRISP3	1.67554e-08	6.45265e-11	0.689583
KRT5	1.74977e-08	6.82493e-11	-0.268561
WIF1	1.81355e-08	7.16323e-11	-0.285417
TCEAL2	2.18088e-08	8.7218e-11	-0.377462
TSPAN1	2.20861e-08	8.94176e-11	0.313447
STEAP4	2.26428e-08	9.27894e-11	0.441477
PAWR	2.43038e-08	1.01996e-10	0.316856
GSTM5	2.43038e-08	1.00859e-10	-0.267803
MYC	2.65139e-08	1.1258e-10	0.332576
SNORD44	2.92704e-08	1.25729e-10	0.332765
SMG5	3.01687e-08	1.31078e-10	0.210985
CAMKK2	3.02568e-08	1.32954e-10	0.313826
TIMP3	3.22844e-08	1.43458e-10	-0.358144
OR5E1P	3.26455e-08	1.46674e-10	-0.24053
VGLL3	3.64123e-08	1.65396e-10	-0.23125
JAZF1	3.88255e-08	1.78275e-10	-0.221023
DNAH5	4.44437e-08	2.0846e-10	0.375189
NDRG2	4.44437e-08	2.06776e-10	-0.302273
CADM1	4.47133e-08	2.11932e-10	0.305114
TP53INP1	4.66133e-08	2.25541e-10	0.319508
RBMS3	4.66133e-08	2.24017e-10	-0.313826
ZNF577	5.46401e-08	2.68799e-10	0.307008
ACTG2	5.46401e-08	2.69774e-10	-0.342992
SNORD78	5.8631e-08	2.92373e-10	0.401326
FASN	5.92451e-08	2.98361e-10	0.356818
TSPAN13	5.98443e-08	3.04333e-10	0.229924
CENPN	6.05401e-08	3.1086e-10	0.326894
BMP5	6.22929e-08	3.22936e-10	-0.396212
MAP7	6.49785e-08	3.40067e-10	0.301326
KIAA1467	7.61724e-08	4.02412e-10	0.312879
SGCB	8.15367e-08	4.34776e-10	-0.280871
ODC1	8.47168e-08	4.55917e-10	0.296212
C17orf28	8.62294e-08	4.68314e-10	0.30928
CPNE4	8.96518e-08	4.95754e-10	0.329356
CRISPLD2	8.96518e-08	4.92511e-10	-0.350568
PHF12	9.10083e-08	5.12242e-10	0.271402
ST14	9.10083e-08	5.12242e-10	0.271402
SNORD74	1.0372e-07	5.88913e-10	0.32197
CLU	1.05694e-07	6.05336e-10	-0.316856
ANGPT1	1.22761e-07	7.09145e-10	-0.310038
PTBP1	1.2328e-07	7.18228e-10	0.28447
MAL2	1.26974e-07	7.4602e-10	0.32822
SLC18A2	1.35959e-07	8.05522e-10	-0.22803
SNORD47	1.373e-07	8.23329e-10	0.331061
SERINC5	1.373e-07	8.27024e-10	0.304356
GLYATL1	1.40587e-07	8.53767e-10	0.290341
HYOU1	1.60396e-07	9.89905e-10	0.311174
TGM4	1.60396e-07	9.8508e-10	-0.397159
ESRP1	1.612e-07	1.00282e-09	0.30947
SFRP4	1.65863e-07	1.04002e-09	0.377462
UGDH	1.79194e-07	1.13246e-09	0.32822
FLNA	1.81678e-07	1.15713e-09	-0.360038
ITGA2	1.97695e-07	1.2689e-09	-0.278409
OR51T1	1.99173e-07	1.28823e-09	0.303788
PSMB7	2.06175e-07	1.34369e-09	0.291288
PPP3CA	2.17615e-07	1.44904e-09	0.236553
ARHGAP32	2.17615e-07	1.45048e-09	0.203598
ATP2B4	2.17615e-07	1.449e-09	-0.284091
RPL13A	2.2874e-07	1.53592e-09	0.274242
SMOC1	2.33454e-07	1.5791e-09	-0.26875
THOC2	2.77906e-07	1.90723e-09	0.229167
CHRDL1	2.77906e-07	1.89895e-09	-0.305114
NAALADL2	3.05596e-07	2.11235e-09	0.290341
SOX4	3.12135e-07	2.17296e-09	0.281629
TRAF7	3.20203e-07	2.24493e-09	0.253598
FLNC	3.2665e-07	2.30626e-09	-0.320265
MS4A8B	3.49659e-07	2.48597e-09	0.345833
CCT5	3.82068e-07	2.74752e-09	0.296212
MME	3.82068e-07	2.75412e-09	-0.332576
MYLK	3.88336e-07	2.81848e-09	-0.287879
ADRA1A	4.1614e-07	3.04082e-09	-0.173485
MAP4K4	4.27964e-07	3.14835e-09	0.173106
GDF15	4.64636e-07	3.44107e-09	0.3375
TRGV3	4.87189e-07	3.63215e-09	-0.250947
C15orf54	4.98662e-07	3.76692e-09	-0.210606
RND3	4.98662e-07	3.7481e-09	-0.340909
GPR126	5.05472e-07	3.84332e-09	-0.271212
RPN2	5.81413e-07	4.47225e-09	0.27178
C6orf186	5.81413e-07	4.47815e-09	-0.251136
RPL36A	5.96592e-07	4.62451e-09	0.26553
FAM84B	6.0038e-07	4.68352e-09	0.288068
SNORD36C	6.43965e-07	5.06099e-09	0.238068
ARFIP2	6.43965e-07	5.08711e-09	0.20625
IARS	6.94128e-07	5.55192e-09	0.246023
SEC16A	6.94128e-07	5.52199e-09	0.17822
NET1	7.29484e-07	5.87074e-09	0.262879
TMEM87A	7.31771e-07	5.92527e-09	0.281629
OR51G2	9.30454e-07	7.62592e-09	0.245455
PTCH2	9.30454e-07	7.5883e-09	-0.299432
EIF4A2	9.40697e-07	7.75632e-09	0.283712
FAM83B	9.5336e-07	7.90779e-09	-0.271591
SLC39A6	9.64805e-07	8.05037e-09	0.29678
RPL6	9.97232e-07	8.37017e-09	0.229356
SCGB1A1	9.99781e-07	8.44092e-09	-0.296402
CREB3L4	1.00877e-06	8.56661e-09	0.268182
C14orf166	1.00923e-06	8.62037e-09	0.261932
NAT15	1.03639e-06	8.90349e-09	0.235795
ENTPD5	1.05645e-06	9.12799e-09	0.292614
EDIL3	1.15372e-06	1.00254e-08	-0.216667
EIF4G3	1.26827e-06	1.11808e-08	0.270265
GUSB	1.26827e-06	1.12086e-08	0.258902
PDLIM1	1.26827e-06	1.1089e-08	-0.300379
STAC	1.29664e-06	1.15874e-08	-0.147348
ANXA2	1.29664e-06	1.15553e-08	-0.199811
OR51S1	1.35878e-06	1.22098e-08	0.227841
ST5	1.37708e-06	1.24423e-08	-0.271023
DKK3	1.39856e-06	1.27054e-08	-0.283712
PRDM8	1.43389e-06	1.30972e-08	-0.277273
AIMP2	1.4358e-06	1.31855e-08	0.179545
PMPCB	1.52363e-06	1.40673e-08	0.211364
C15orf51	1.52731e-06	1.41767e-08	-0.384659
HSPB8	1.5314e-06	1.43659e-08	-0.242424
CD177	1.5314e-06	1.43376e-08	-0.302273
SEC61A1	1.71904e-06	1.6211e-08	0.264205
SNORD36B	1.81417e-06	1.71976e-08	0.317614
CLDN8	1.82698e-06	1.74995e-08	0.272159
KCNG3	1.82698e-06	1.74241e-08	0.17822
NTN4	1.86001e-06	1.79076e-08	-0.248864
KDELR2	1.9851e-06	1.9265e-08	0.281061
FLJ41484	1.9851e-06	1.93984e-08	0.280114
FKBP4	1.9851e-06	1.9416e-08	0.268939
CCT2	1.9851e-06	1.9504e-08	0.210227
SNORD80	2.15424e-06	2.12722e-08	0.28125
WSB2	2.16621e-06	2.14974e-08	0.175758
PAQR6	2.72243e-06	2.71517e-08	0.180871
LARS	2.81903e-06	2.82543e-08	0.266098
GUCY1A3	2.87893e-06	2.89968e-08	0.280492
FNBP1L	2.97335e-06	3.0158e-08	0.265909
PPAP2A	2.97335e-06	3.02415e-08	0.2
S100A16	3.0012e-06	3.06728e-08	-0.274432
MAML3	3.00289e-06	3.08384e-08	0.145265
TGFB3	3.08821e-06	3.18671e-08	-0.32803
SLC43A1	3.18123e-06	3.2984e-08	0.161742
TRIM29	3.27793e-06	3.41484e-08	-0.167235
ITPR2	3.28719e-06	3.44072e-08	0.219697
SNORD49B	3.32367e-06	3.49531e-08	0.30625
C9orf152	3.41437e-06	3.60756e-08	0.268182
PLA1A	3.45442e-06	3.66693e-08	0.241667
THBS4	3.69607e-06	3.9417e-08	0.296023
COPB1	3.72963e-06	3.9959e-08	0.273864
ZNF483	3.91959e-06	4.21877e-08	-0.24697
ATP11A	3.99715e-06	4.32199e-08	0.1875
LMOD1	4.14592e-06	4.50332e-08	-0.248674
RAB11A	4.72442e-06	5.15501e-08	0.264394
NCRNA00161	4.96311e-06	5.43997e-08	-0.269697
PDIA6	5.08501e-06	5.6489e-08	0.267992
PTPRN2	5.08501e-06	5.64518e-08	0.2
PRRT2	5.08501e-06	5.643e-08	-0.230682
LCLAT1	5.1558e-06	5.753e-08	0.178409
ARHGEF26	5.4524e-06	6.14149e-08	0.266667
VCL	5.4524e-06	6.1647e-08	-0.277273
SNORD114-3	5.4524e-06	6.13205e-08	-0.280303
FBP1	5.57908e-06	6.33548e-08	0.22197
SLC19A2	5.67097e-06	6.46783e-08	0.272159
PRR16	5.86184e-06	6.73898e-08	0.322538
ROBO1	5.86184e-06	6.7434e-08	-0.222727
LRIG1	5.87792e-06	6.79092e-08	0.264205
FAM117B	6.0379e-06	7.00556e-08	0.238826
OR51F1	6.11225e-06	7.122e-08	0.207386
ICA1	6.41945e-06	7.51165e-08	0.191856
SNORD75	6.46879e-06	7.60133e-08	0.308333
C12orf75	6.65186e-06	7.84929e-08	-0.235038
SCN7A	7.06344e-06	8.36983e-08	-0.180682
MTCH2	7.09225e-06	8.47401e-08	0.24072
PAK3	7.09225e-06	8.47401e-08	-0.24072
PTPLB	7.23315e-06	8.67806e-08	0.246212
GTF3C6	7.23599e-06	8.71719e-08	0.212879
TBC1D4	7.3129e-06	8.87536e-08	0.273295
STOM	7.3129e-06	8.88207e-08	-0.26572
PM20D2	7.31856e-06	8.93736e-08	0.224621
SIM2	7.31856e-06	8.96121e-08	0.208902
EIF4G1	8.60199e-06	1.05752e-07	0.258523
FGFR1	8.6493e-06	1.0676e-07	-0.163447
PRR15L	8.7989e-06	1.09041e-07	0.165909
CYorf15A	9.34026e-06	1.16211e-07	0.222538
PTPN13	9.92472e-06	1.23973e-07	0.263826
SNORA6	1.01118e-05	1.26809e-07	0.201894
NONO	1.02178e-05	1.28643e-07	0.260417
GSTM3	1.03178e-05	1.30411e-07	-0.256061
E2F5	1.07339e-05	1.36731e-07	0.273106
FERMT2	1.07339e-05	1.36332e-07	-0.268371
SLC25A39	1.10352e-05	1.41114e-07	0.241667
ZNF652	1.11179e-05	1.4272e-07	0.262121
BPHL	1.11194e-05	1.43289e-07	0.133902
SNORA21	1.1833e-05	1.53068e-07	0.251705
RPL22L1	1.1929e-05	1.54899e-07	0.211553
CYP3A5	1.19498e-05	1.55759e-07	-0.269318
PRDX4	1.25498e-05	1.64332e-07	0.198674
ALCAM	1.25498e-05	1.6482e-07	0.172348
ESRP2	1.34275e-05	1.77009e-07	0.257955
PHF8	1.3578e-05	1.79663e-07	0.180871
PLCL1	1.40721e-05	1.86897e-07	-0.201515
SYNM	1.46996e-05	1.95955e-07	-0.214205
ANAPC5	1.48492e-05	1.98684e-07	0.117424
SLC38A11	1.49177e-05	2.00337e-07	0.303788
NEXN	1.49898e-05	2.02045e-07	-0.279735
TMEM144	1.54758e-05	2.09359e-07	0.175947
MTHFD1L	1.54865e-05	2.10269e-07	0.235606
ATP5B	1.71974e-05	2.35647e-07	0.218371
MCCC2	1.71974e-05	2.34979e-07	0.188447
STRN	1.71974e-05	2.36047e-07	0.156818
GSPT1	1.72514e-05	2.38491e-07	0.227462
PUS7	1.72514e-05	2.37969e-07	0.130114
CBX3	1.73487e-05	2.40692e-07	0.257008
MEIS1	1.74324e-05	2.42715e-07	-0.260795
CRISPLD1	1.74479e-05	2.43792e-07	0.164773
IMPDH2	1.84288e-05	2.58407e-07	0.237311
F5	1.91624e-05	2.6964e-07	0.332386
ZMPSTE24	1.92745e-05	2.72169e-07	0.138636
POSTN	1.94316e-05	2.76168e-07	0.312689
BAMBI	1.94316e-05	2.76306e-07	0.187689
ACLY	2.00184e-05	2.85638e-07	0.246591
MOSC1	2.05156e-05	2.93745e-07	0.182765
GSTP1	2.07231e-05	2.9774e-07	-0.199053
EVC2	2.07589e-05	2.99279e-07	-0.23428
SRM	2.13938e-05	3.09488e-07	0.247348
PIK3R1	2.15775e-05	3.14276e-07	-0.244886
CCDC80	2.15775e-05	3.1402e-07	-0.283523
HIST1H2BK	2.20882e-05	3.22806e-07	0.282576
ZNF660	2.21636e-05	3.25001e-07	-0.102462
CPLX3	2.27785e-05	3.35143e-07	-0.272159
FNIP2	2.29386e-05	3.38631e-07	0.206818
PRKG1	2.31522e-05	3.42928e-07	-0.163258
PALLD	2.33721e-05	3.47339e-07	-0.200379
REXO2	2.3983e-05	3.57602e-07	0.193939
CAV1	2.41594e-05	3.61424e-07	-0.214205
OCLN	2.44841e-05	3.67492e-07	0.284848
C4orf31	2.47791e-05	3.73143e-07	-0.247917
TRIM22	2.52056e-05	3.8081e-07	-0.269318
MRPL17	2.62762e-05	3.99053e-07	0.251894
PPP1R1B	2.62762e-05	3.99579e-07	0.208144
CACNA1D	2.64745e-05	4.03902e-07	0.288447
TRAF4	2.66565e-05	4.07994e-07	0.247159
PPP1R14B	2.69057e-05	4.13137e-07	0.248295
CCT7	2.76593e-05	4.26074e-07	0.241288
EIF3B	2.77357e-05	4.28621e-07	0.227652
KIAA0319L	2.80001e-05	4.34088e-07	0.243561
SFXN2	2.80094e-05	4.35615e-07	0.223295
LOC100127980	2.98998e-05	4.66492e-07	0.197538
PABPC1	3.04372e-05	4.76428e-07	0.135227
OGN	3.04372e-05	4.77882e-07	-0.281629
AATF	3.2467e-05	5.11355e-07	0.168371
NEDD4L	3.25701e-05	5.14586e-07	0.2875
BUB3	3.33919e-05	5.29219e-07	0.128788
ENC1	3.42e-05	5.43715e-07	0.229924
LOC138412	3.46101e-05	5.52697e-07	0.25
COPA	3.46101e-05	5.53652e-07	0.24375
SNORA33	3.83916e-05	6.17608e-07	0.273864
CDC42EP3	3.83916e-05	6.17935e-07	-0.217803
RABEP1	3.90276e-05	6.301e-07	0.248295
YPEL2	4.02373e-05	6.51616e-07	0.122538
LIG3	4.05585e-05	6.58821e-07	0.117235
RANBP2	4.0663e-05	6.62526e-07	0.230114
CRYAB	4.08744e-05	6.67987e-07	-0.298864
MBOAT2	4.10771e-05	6.73329e-07	0.193182
MYL6	4.14554e-05	6.81577e-07	-0.226515
SNORA64	4.42291e-05	7.3258e-07	0.271591
TMC5	4.42291e-05	7.38098e-07	0.270455
SNORD32B	4.42291e-05	7.3683e-07	0.233902
PGAP1	4.42291e-05	7.34048e-07	-0.191477
CTTNBP2	4.42291e-05	7.31001e-07	-0.219508
TXN	4.56808e-05	7.6458e-07	0.229356
LARP1	4.64287e-05	7.81681e-07	0.230303
SNORD60	4.64287e-05	7.80371e-07	0.188068
HDAC1	4.70631e-05	7.94686e-07	0.164583
AFAP1L2	4.76281e-05	8.06578e-07	-0.235038
CSRP1	4.77143e-05	8.10394e-07	-0.267992
HOXD10	4.86998e-05	8.29537e-07	-0.193939
RAB3B	5.22763e-05	8.93039e-07	0.327462
RAB17	5.29107e-05	9.06487e-07	0.245076
BIRC5	5.36075e-05	9.21073e-07	0.240341
ALG3	5.41903e-05	9.33762e-07	0.211174
ALDH18A1	5.5061e-05	9.51484e-07	0.241856
MIOS	5.50681e-05	9.54326e-07	0.219886
MIR145	5.54958e-05	9.64478e-07	-0.222159
SRPRB	5.57728e-05	9.72046e-07	0.133712
CAV2	5.66112e-05	9.89453e-07	-0.201705
UTRN	5.74403e-05	1.00678e-06	0.176136
RPSA	5.97566e-05	1.05033e-06	0.238826
MYO5C	6.15066e-05	1.08716e-06	0.205871
ZNF649	6.15066e-05	1.08535e-06	0.174432
NSF	6.61422e-05	1.17236e-06	0.136553
RPS6	6.71615e-05	1.19375e-06	0.165909
SLC4A4	6.7688e-05	1.20645e-06	0.264205
MEG3	6.86349e-05	1.22671e-06	-0.242614
JTB	6.90781e-05	1.23805e-06	0.242235
FAM96A	6.96731e-05	1.25215e-06	0.235227
COX16	7.0349e-05	1.26777e-06	0.155114
IQGAP2	7.07245e-05	1.27803e-06	0.201705
RBP1	7.15612e-05	1.29668e-06	-0.190152
MICAL2	7.51039e-05	1.36499e-06	0.220644
GATA3	7.51039e-05	1.36829e-06	-0.21553
TDRKH	7.58309e-05	1.38528e-06	0.239205
MGC72080	7.96877e-05	1.45967e-06	0.240152
SND1	8.01849e-05	1.47274e-06	0.22197
PGM5	8.03631e-05	1.47998e-06	-0.242803
OR51F2	8.09931e-05	1.49558e-06	0.247727
ARSJ	8.13369e-05	1.50594e-06	-0.228788
TRAP1	8.15005e-05	1.51299e-06	0.221591
RPL7A	8.19551e-05	1.52548e-06	0.222917
VSNL1	8.22807e-05	1.5356e-06	-0.111174
SNORD5	8.27839e-05	1.54908e-06	0.235417
PABPC3	8.50197e-05	1.59512e-06	0.210795
ENO1	8.69828e-05	1.63624e-06	0.227841
SCO2	9.26564e-05	1.74754e-06	0.15322
SYVN1	9.35914e-05	1.7698e-06	0.235606
SEL1L3	9.41165e-05	1.78437e-06	0.192992
GALNT1	9.67832e-05	1.84407e-06	0.236742
ACOX2	9.67832e-05	1.84449e-06	-0.208333
HS2ST1	9.82801e-05	1.87787e-06	0.151894
C19orf46	9.97026e-05	1.90997e-06	0.200758
AS3MT	0.000101993	1.96045e-06	-0.167992
COL14A1	0.000101993	1.96392e-06	-0.193561
ACTA2	0.000102369	1.97622e-06	-0.211932
SNORD79	0.000104132	2.0154e-06	0.192424
MYB	0.000104176	2.02138e-06	0.235417
ATP2C1	0.000105991	2.06184e-06	0.223485
PCP4	0.000107781	2.10198e-06	-0.236932
SMPDL3B	0.00010895	2.13015e-06	0.229735
STEAP1	0.000110157	2.1639e-06	0.301136
TPM1	0.000110157	2.16464e-06	-0.224432
SNX10	0.000110653	2.17984e-06	0.230871
ZNF146	0.000110992	2.192e-06	0.217803
TRIO	0.000111033	2.1983e-06	0.22178
SLC35B1	0.000111092	2.20496e-06	0.234091
FRK	0.000113187	2.25211e-06	0.252083
CXXC5	0.000115354	2.30093e-06	0.235795
ERBB3	0.00011605	2.32054e-06	0.152841
OR51G1	0.00011819	2.37701e-06	0.213068
PRMT1	0.00011819	2.37835e-06	0.213068
USP9Y	0.00011819	2.38083e-06	0.164962
IKBKB	0.000119288	2.40884e-06	0.20303
FLRT3	0.000122872	2.4873e-06	-0.239773
NDUFB9	0.000123777	2.51171e-06	0.242614
CANX	0.000123855	2.51941e-06	0.195644
C6orf115	0.000123883	2.5261e-06	0.241856
C5orf30	0.000126068	2.5792e-06	0.257955
MAP9	0.000126068	2.58311e-06	0.163447
OR52R1	0.000126707	2.60246e-06	0.223106
CYTH3	0.000127774	2.6363e-06	0.231818
RPS28	0.000127774	2.63699e-06	0.181439
PDIA5	0.000129382	2.68294e-06	0.133902
SLC39A9	0.000129382	2.67977e-06	0.0984848
SNORA70	0.00013635	2.84274e-06	0.3
SNORA1	0.00013635	2.84764e-06	0.244318
CSTA	0.00013635	2.84541e-06	-0.109848
SNORD76	0.000137825	2.91926e-06	0.258144
FGFRL1	0.000137825	2.9171e-06	0.223295
PI4KA	0.000137825	2.91499e-06	0.15322
KIAA0100	0.000137825	2.89869e-06	0.111174
TBL1X	0.000137825	2.91809e-06	-0.138447
VEGFA	0.000137825	2.91423e-06	-0.16875
FAM38A	0.000140241	2.97736e-06	0.233523
FLJ36840	0.000141715	3.01567e-06	-0.250758
HSPE1	0.000144358	3.0909e-06	0.214205
OR51A7	0.000144358	3.09074e-06	0.126326
ARHGAP18	0.000144358	3.09328e-06	0.118561
SNORD22	0.000144835	3.11065e-06	0.131061
BUD31	0.000146242	3.14809e-06	0.182765
RNF44	0.000149146	3.21798e-06	0.176326
NBL1	0.000151619	3.27881e-06	-0.120076
POLD2	0.000156254	3.38676e-06	0.239015
PREP	0.000164503	3.57367e-06	0.216477
SLMO2	0.000166926	3.64279e-06	0.23125
SNORA69	0.000166926	3.6389e-06	0.186174
SLC8A1	0.00016801	3.67475e-06	-0.205682
C6orf108	0.000171046	3.7496e-06	0.134091
SNORD49A	0.000173748	3.81742e-06	0.227273
BCCIP	0.000174046	3.83256e-06	0.229167
TMEM45B	0.000175297	3.86876e-06	0.252841
GCNT2	0.000178931	3.95779e-06	-0.205871
TJP1	0.000182309	4.04152e-06	0.154356
SYNPO2	0.000184023	4.08858e-06	-0.228598
ENTPD6	0.000188532	4.19808e-06	0.180303
C17orf63	0.000189334	4.2253e-06	0.20322
AGR2	0.000189806	4.25457e-06	0.412689
GLI3	0.000189806	4.25278e-06	-0.161364
ALG8	0.000191293	4.29735e-06	0.218182
SEL1L	0.000197238	4.44063e-06	0.141667
TUBB2A	0.000198265	4.47354e-06	0.281439
BLNK	0.000198403	4.48645e-06	0.094697
SNORD45A	0.000200534	4.56434e-06	0.300568
WIPI1	0.000200534	4.54912e-06	0.232576
VCP	0.000200534	4.56288e-06	0.211553
DOPEY2	0.000201539	4.59717e-06	0.142803
CBS	0.000207501	4.74341e-06	0.107386
RBPMS	0.000208274	4.77135e-06	-0.180682
C20orf11	0.000209275	4.80463e-06	0.195833
SAMD5	0.000212655	4.89273e-06	0.136932
HMGN5	0.000216854	5.00004e-06	-0.194697
C14orf104	0.000218877	5.0575e-06	0.221023
SYNGR2	0.000220007	5.09445e-06	0.168182
KIAA1147	0.000220014	5.1055e-06	0.207955
EIF3M	0.000220901	5.13698e-06	0.197159
ATP8A2	0.000222506	5.18528e-06	0.142803
GDEP	0.000223718	5.22459e-06	-0.452462
PSD3	0.000227114	5.3263e-06	0.123674
EPAS1	0.000227114	5.31853e-06	-0.187879
PAICS	0.000228026	5.35897e-06	0.188068
MRPL20	0.000229459	5.40396e-06	0.180303
MICALCL	0.000230925	5.4499e-06	0.251326
ARFGAP3	0.000231732	5.48038e-06	0.227083
MIR224	0.00023389	5.54296e-06	-0.0935606
CPA6	0.000237034	5.62917e-06	-0.0924242
ADRBK1	0.000246254	5.87246e-06	0.130303
ZDHHC18	0.000246254	5.87246e-06	0.130303
CDK7	0.000246697	5.89519e-06	0.225568
FAM50A	0.00025636	6.13878e-06	0.202462
IQCA1	0.000266218	6.38797e-06	-0.167803
SNORA9	0.000267471	6.43123e-06	0.221591
AADAT	0.000272012	6.55385e-06	0.143182
KIAA0182	0.000280481	6.77176e-06	0.162311
SRSF6	0.000281015	6.79852e-06	0.145644
C15orf48	0.000283721	6.892e-06	0.173295
XBP1	0.000283721	6.88312e-06	0.14072
NPEPPS	0.000286727	6.97919e-06	0.224621
BZW2	0.000287296	7.00723e-06	0.22822
FAM189A2	0.000299844	7.32807e-06	0.0806818
ITGB6	0.000300952	7.37e-06	-0.222159
COLEC12	0.000301099	7.38849e-06	0.193371
BDH2	0.000302413	7.45058e-06	-0.117235
FAT4	0.000302413	7.45058e-06	-0.117235
LOC100130872	0.000303121	7.48298e-06	0.121402
LMAN1L	0.00030315	7.49867e-06	-0.188636
SEC23IP	0.00030321	7.53004e-06	0.215909
KRT23	0.00030321	7.5301e-06	-0.248295
SMYD3	0.000311047	7.74009e-06	0.19697
TLR3	0.000312253	7.78552e-06	-0.176326
DAB2	0.000313445	7.83071e-06	0.157197
MIR205	0.000318398	7.97017e-06	-0.172538
PDE1C	0.000325501	8.16404e-06	-0.145644
CNDP2	0.000336427	8.45468e-06	0.21553
CUTA	0.000341322	8.59456e-06	0.215909
GNAL	0.000352489	8.89316e-06	-0.182386
SNORD28	0.000358504	9.08032e-06	0.266098
MPZL2	0.000358504	9.07566e-06	-0.146212
TKT	0.00036109	9.16363e-06	0.126515
ZCCHC6	0.000370945	9.43205e-06	0.183902
SLC45A2	0.000373599	9.51797e-06	0.141477
APOBEC3C	0.000377821	9.64419e-06	-0.214773
HMG20B	0.000380279	9.72571e-06	0.220644
SNORD29	0.000382629	9.80656e-06	0.252462
TLN1	0.000382629	9.82359e-06	-0.191098
RIPK2	0.000384616	9.89359e-06	0.0933712
COL6A1	0.000390226	1.00572e-05	-0.106061
EEF2	0.000406483	1.04962e-05	0.214583
TIMM13	0.000406589	1.0519e-05	0.136742
ZNF217	0.000408939	1.06135e-05	0.225947
PCSK6	0.000408939	1.06202e-05	0.195644
DNAJB4	0.000413145	1.07702e-05	-0.166477
TTC22	0.000413145	1.07702e-05	-0.166477
C7	0.000413312	1.0795e-05	-0.306629
SNORD15B	0.000417053	1.09133e-05	0.233712
AOX1	0.000418163	1.0963e-05	-0.204735
TNS3	0.00042276	1.11253e-05	0.219508
EFS	0.00042276	1.11253e-05	-0.219508
PPP1R9A	0.00042364	1.11902e-05	0.145076
NCAM1	0.00042364	1.11778e-05	-0.222727
S100A6	0.000425287	1.12547e-05	-0.232008
TRHDE	0.00043412	1.15099e-05	-0.0899621
NDUFV2	0.000440809	1.17091e-05	0.207197
ARMCX4	0.000444013	1.18161e-05	-0.21875
PCDH7	0.00044645	1.1903e-05	-0.208144
BCL11A	0.000451474	1.20592e-05	-0.216667
LTBR	0.000451746	1.20888e-05	0.193561
ATRNL1	0.000453912	1.21692e-05	-0.254167
BRD3	0.000460667	1.2373e-05	0.210985
SNORD54	0.000461028	1.24055e-05	0.204924
TBC1D30	0.000464191	1.25135e-05	0.0871212
ABCC1	0.000466692	1.26039e-05	0.0998106
C16orf70	0.000470182	1.27214e-05	0.196212
MPP6	0.000471272	1.27742e-05	0.239962
SERP1	0.000480389	1.3045e-05	0.201515
F2R	0.00048592	1.32192e-05	0.14697
RPL13AP5	0.000490148	1.33584e-05	0.125
GPR89A	0.000493745	1.34808e-05	0.10322
SS18L2	0.00049806	1.36233e-05	0.185227
SNORD34	0.000509637	1.39651e-05	0.251705
CCDC136	0.000509662	1.39909e-05	-0.19072
SPOCK1	0.000511244	1.40847e-05	0.252083
SLC35F5	0.000511244	1.40848e-05	0.135227
HSPA4L	0.000516027	1.42421e-05	-0.0861742
DOCK4	0.000518087	1.43245e-05	0.104356
LOC100131581	0.000525946	1.45678e-05	-0.198295
NSMCE1	0.000525969	1.45944e-05	0.143182
C16orf13	0.000527044	1.46502e-05	0.216288
RC3H2	0.000535773	1.49458e-05	0.2125
EML4	0.000535773	1.4935e-05	0.120076
SNORD116-16	0.000536709	1.49984e-05	0.245076
NSUN7	0.000538582	1.50773e-05	0.185795
C8orf4	0.000540649	1.51852e-05	0.238258
MAGED1	0.000540649	1.51886e-05	0.134091
ZDHHC9	0.000546696	1.53854e-05	0.105871
TRIM33	0.000547498	1.5435e-05	0.216098
DSC3	0.000553186	1.56227e-05	-0.19697
TCTN3	0.000553327	1.5654e-05	0.149242
VSTM2L	0.000562829	1.59692e-05	0.193371
IL33	0.000562829	1.59784e-05	-0.167614
SEC24D	0.000563436	1.60235e-05	0.132955
FTSJ3	0.000573066	1.63256e-05	0.136932
TMED4	0.000577597	1.65403e-05	0.188447
YWHAG	0.000577597	1.65403e-05	0.188447
ITGB3	0.000577597	1.65286e-05	-0.139394
SLC9A2	0.000603247	1.73046e-05	0.148485
AGFG1	0.000613056	1.76162e-05	0.206061
SNORD114-2	0.000617866	1.77849e-05	-0.185227
MIPEP	0.000619834	1.79028e-05	0.274811
AKT1	0.000619834	1.79016e-05	0.211742
PKN1	0.000619853	1.79339e-05	0.200379
QSOX2	0.000620702	1.79981e-05	0.208523
GOLGA8IP	0.000620702	1.80198e-05	-0.226894
SSBP1	0.000624195	1.8152e-05	0.222348
LBH	0.000626629	1.82537e-05	0.19697
SCARNA9L	0.000629318	1.83631e-05	0.174811
C20orf3	0.000633634	1.85204e-05	0.113826
SEC24A	0.000639502	1.8755e-05	0.170265
ROR2	0.000639502	1.8755e-05	-0.170265
CKS2	0.000644097	1.89343e-05	0.239962
IGF1	0.000644097	1.89534e-05	-0.295265
GSTM1	0.000650361	1.91698e-05	-0.188447
SMAP2	0.000658927	1.94548e-05	0.189583
SNORA56	0.000663446	1.9621e-05	0.188258
C14orf156	0.000673383	1.99481e-05	0.211553
CSNK2A1	0.000683082	2.02692e-05	0.211553
SEC11C	0.000686278	2.04657e-05	0.253977
TC2N	0.000686278	2.04245e-05	0.220644
GGT3P	0.000686278	2.04642e-05	0.0960227
PA2G4	0.000694669	2.07845e-05	0.2125
SLC12A7	0.000694669	2.07845e-05	0.2125
GOLGA2	0.000695905	2.08902e-05	0.204545
RPN1	0.000695905	2.08902e-05	0.204545
TMSB15A	0.000702604	2.1126e-05	0.229356
ITGBL1	0.000704974	2.12321e-05	0.195076
EPCAM	0.000710393	2.14304e-05	0.20303
TMEFF2	0.000714704	2.1631e-05	0.275189
TMEM181	0.000714704	2.16266e-05	0.204735
NDUFB10	0.000726638	2.20483e-05	0.205871
SEC23B	0.000726638	2.20639e-05	0.118939
PTPRJ	0.000726961	2.21096e-05	0.157386
RIOK1	0.000727644	2.21663e-05	0.192045
MON1B	0.000739393	2.25972e-05	0.168371
PELO	0.000739393	2.25609e-05	-0.141856
PLAGL1	0.000741852	2.2709e-05	-0.171591
PAGE4	0.000743509	2.27964e-05	-0.205871
SNORA27	0.000744119	2.28519e-05	0.230871
MYO1D	0.000762367	2.34876e-05	0.13428
RALBP1	0.000762367	2.34876e-05	0.13428
ILF2	0.00076667	2.36958e-05	0.206061
TAGLN	0.00076667	2.36918e-05	-0.262121
RUVBL1	0.000773574	2.39474e-05	0.180303
LRCH2	0.000774326	2.40089e-05	-0.209659
ZFAND1	0.000776249	2.41069e-05	0.163636
MTOR	0.000781505	2.43087e-05	0.129167
GOLGA5	0.000782865	2.44136e-05	0.164583
SPARCL1	0.000782865	2.44283e-05	-0.250189
RMI1	0.000787493	2.46141e-05	0.197538
PMM2	0.000787493	2.46505e-05	0.166288
YTHDF1	0.000788126	2.47092e-05	0.209091
RPL37	0.000788596	2.47629e-05	0.187311
HIP1	0.000789103	2.48177e-05	0.201136
CYP4Z2P	0.000797193	2.51115e-05	-0.216667
SLC25A6	0.000800984	2.52916e-05	0.207576
C10orf18	0.000800984	2.54287e-05	0.195265
H2AFY	0.000800984	2.53983e-05	0.188068
SSR2	0.000800984	2.53983e-05	0.188068
NETO2	0.000800984	2.5379e-05	0.0909091
C21orf63	0.000819893	2.60695e-05	-0.158712
CCDC6	0.000827007	2.63365e-05	0.203409
SNORD15A	0.000831717	2.65275e-05	0.181439
CNN1	0.000832837	2.66044e-05	-0.251515
GPR110	0.000838123	2.68146e-05	0.160606
ZKSCAN1	0.000847697	2.71628e-05	0.20625
SPRY2	0.000851575	2.73291e-05	-0.111742
SLC7A1	0.000853877	2.74451e-05	0.1
SEMA3E	0.000854526	2.75082e-05	-0.181061
STX19	0.000858097	2.76655e-05	0.193371
PHKB	0.000861536	2.78189e-05	0.130492
MKNK2	0.000863448	2.79233e-05	0.147917
HEY2	0.000863488	2.79672e-05	0.217045
2018-09-11	0.0008664	2.81043e-05	0.120833
SELS	0.000877187	2.84975e-05	0.182008
PDE3B	0.000879204	2.86065e-05	0.119129
LMBR1	0.00088934	2.89802e-05	0.110038
PPP2R2D	0.000893303	2.91534e-05	0.14072
PSMA7	0.000894013	2.92207e-05	0.185606
CORO1B	0.000896459	2.93449e-05	0.198674
CD2AP	0.000909797	2.98265e-05	0.203977
ITPA	0.000911641	3.0022e-05	0.206629
SEMA3D	0.000911641	3.00077e-05	-0.102273
SLITRK6	0.000911641	3.00077e-05	-0.102273
SNORD113-4	0.000916477	3.02584e-05	-0.0922348
TNS4	0.000916477	3.02717e-05	-0.169886
SUV420H1	0.000917102	3.03829e-05	0.193939
SCPEP1	0.000917102	3.03733e-05	-0.0986742
FAM190A	0.000919183	3.05022e-05	0.210606
RAD23B	0.000919183	3.05426e-05	0.199811
TRO	0.000925623	3.08023e-05	-0.208144
UBE2R2	0.000926796	3.09786e-05	0.205492
SLC12A2	0.000926796	3.08961e-05	0.196402
ASCL2	0.000926796	3.09786e-05	-0.205492
CBR4	0.000934726	3.12998e-05	0.218371
CASD1	0.000934726	3.1336e-05	0.148485
CAB39	0.000941685	3.16158e-05	0.204356
SCARNA17	0.000950816	3.19693e-05	-0.213068
MOGS	0.000957644	3.22461e-05	0.138068
LGALS3BP	0.000958179	3.23115e-05	-0.189583
YPEL1	0.000972566	3.28446e-05	0.180871
THSD1P1	0.000979782	3.31367e-05	0.0922348
KRT17	0.000985065	3.3364e-05	-0.183712
CFL2	0.000996231	3.37914e-05	-0.185606
DIAPH1	0.00100064	3.40396e-05	0.115152
MTA2	0.00100064	3.40396e-05	0.115152
GFPT1	0.00100567	3.4314e-05	0.182576
PRPS1	0.00100567	3.42867e-05	0.161364
PDGFC	0.00100567	3.43599e-05	-0.148295
KRT13	0.00100596	3.44195e-05	-0.154356
ACSF2	0.00100678	3.44971e-05	-0.207197
DAPK1	0.00100794	3.45865e-05	0.135985
LOC646851	0.00100944	3.46879e-05	0.183523
SMYD2	0.00101799	3.50823e-05	0.203788
ZSCAN16	0.00101799	3.50823e-05	0.203788
ZBED4	0.00102549	3.53914e-05	0.191477
LAYN	0.00102675	3.54855e-05	-0.191477
SLC22A23	0.0010328	3.57457e-05	0.190152
LSR	0.00103616	3.59133e-05	0.1875
LASS4	0.0010432	3.62086e-05	0.1125
TMED3	0.00104894	3.65113e-05	0.120265
TACC1	0.00104894	3.65113e-05	-0.120265
MARS	0.00104912	3.67249e-05	0.125379
SHANK2	0.00104912	3.67249e-05	0.125379
SNORD113-3	0.00104912	3.65889e-05	-0.155492
ID4	0.00104912	3.66289e-05	-0.168371
STK33	0.00105301	3.69132e-05	-0.177083
HIST3H2BB	0.00107189	3.76279e-05	0.202462
TUFT1	0.00107745	3.78764e-05	0.203977
TBC1D3B	0.00107907	3.79864e-05	0.201894
EVL	0.00108332	3.81895e-05	0.200758
CLIP3	0.00108989	3.84749e-05	-0.198295
DDX26B	0.00109139	3.85817e-05	-0.18428
LOC100128816	0.00111461	3.94575e-05	0.0511364
MTFR1	0.00113476	4.03391e-05	0.173106
LMAN2	0.00113476	4.03391e-05	0.173106
MTG1	0.00113476	4.03391e-05	0.173106
SNORA41	0.00114593	4.07929e-05	0.200189
EIF2AK4	0.00117113	4.18054e-05	0.126705
TNS1	0.00117113	4.17665e-05	-0.155871
ATR	0.0011743	4.19766e-05	0.148106
GSTM4	0.00118547	4.24342e-05	-0.164015
ACPP	0.00119182	4.27204e-05	-0.300758
PRICKLE2	0.00119268	4.28102e-05	-0.199811
MYH10	0.0011967	4.30135e-05	0.136932
IFNAR1	0.00120028	4.32609e-05	0.15625
WDR12	0.00120028	4.32609e-05	0.15625
C7orf46	0.00120448	4.34715e-05	0.185417
SSR4	0.00124075	4.4903e-05	0.192992
EPHA3	0.00124075	4.48893e-05	-0.200947
DIO2	0.00124296	4.5106e-05	0.210227
KANK2	0.00124296	4.5106e-05	-0.210227
MARK2	0.00126313	4.59626e-05	0.177083
ZNF610	0.00126313	4.59626e-05	0.177083
PSMD3	0.00127013	4.63429e-05	0.149811
TMEM30B	0.00127013	4.63429e-05	0.149811
GRIN3A	0.00127161	4.64595e-05	0.111174
TBC1D3C	0.00129297	4.73037e-05	0.178409
KLK2	0.00129439	4.74197e-05	0.19072
IGF2	0.00130588	4.79049e-05	-0.279545
AMY1A	0.00130683	4.80042e-05	-0.166098
C11orf76	0.00133078	4.89499e-05	0.157576
C1orf103	0.00135299	4.98338e-05	0.185038
ZNF664	0.00136387	5.03017e-05	0.192424
FAM3B	0.00137275	5.06972e-05	0.158333
CXADR	0.00140176	5.18377e-05	0.163826
RCC2	0.00141038	5.22262e-05	0.193561
MARVELD2	0.00141157	5.23399e-05	0.128598
SLC25A33	0.00141809	5.26517e-05	0.207576
SNORD32A	0.00142955	5.31475e-05	0.213258
CYP2J2	0.00143544	5.35084e-05	0.088447
ZMYND8	0.00143544	5.35084e-05	0.088447
TPD52	0.0014535	5.42534e-05	0.194508
KHDRBS3	0.00146597	5.47912e-05	0.0833333
MSL3L2	0.00147867	5.54047e-05	0.22178
BIK	0.00147867	5.54119e-05	0.193182
NSUN6	0.00148493	5.57196e-05	0.203409
DSC2	0.00150017	5.63658e-05	0.179924
WFDC1	0.00150818	5.67411e-05	-0.200379
PPYR1	0.00152871	5.75887e-05	0.0757576
MYBPC1	0.00154722	5.84392e-05	0.167045
GBP2	0.00154722	5.84093e-05	-0.1625
FABP5	0.00156201	5.90746e-05	0.228409
LMNB1	0.00156916	5.94226e-05	0.170644
PDE11A	0.00158235	6.00001e-05	-0.208333
HIST2H4A	0.00160194	6.08222e-05	0.147159
TMEM2	0.00160587	6.10506e-05	0.175568
MMP16	0.00163282	6.21558e-05	-0.150379
ARMCX1	0.00165762	6.31817e-05	-0.133144
VWA5A	0.00166253	6.34509e-05	-0.119508
SNORD58A	0.00166949	6.39821e-05	0.227841
LASS2	0.00166949	6.42021e-05	0.204356
SNORA65	0.00166949	6.40639e-05	0.199242
HNRNPK	0.00166949	6.40208e-05	0.173295
ADAM9	0.00166949	6.42937e-05	0.117235
AZIN1	0.00166949	6.42144e-05	0.113826
CDH10	0.00166949	6.40068e-05	-0.129356
UBA1	0.00167081	6.4427e-05	0.195644
OAZ1	0.00167438	6.47092e-05	0.170833
SDF4	0.00167438	6.47298e-05	0.12197
SURF4	0.00168718	6.5308e-05	0.161553
SPP1	0.00171642	6.67599e-05	0.279735
PLEKHB1	0.00171642	6.71177e-05	0.175947
MPHOSPH10	0.00171642	6.71177e-05	0.175947
ACAD8	0.00171642	6.67927e-05	0.153598
CLPP	0.00171642	6.68363e-05	0.0960227
AHNAK2	0.00171642	6.68363e-05	-0.0960227
ZFP36L1	0.00171642	6.70665e-05	-0.190341
TCF21	0.00171642	6.69285e-05	-0.217424
LIPH	0.0017708	6.93315e-05	0.192045
PBOV1	0.00178976	7.01623e-05	0.224242
REPIN1	0.00181462	7.12265e-05	0.12803
CYFIP2	0.00181525	7.13409e-05	0.145455
DPT	0.00187642	7.38378e-05	-0.157008
CCNG2	0.00187672	7.39422e-05	0.162689
ZNF615	0.0018789	7.4174e-05	0.185417
UPK1A	0.0018789	7.42134e-05	-0.103598
MTHFD2	0.00188274	7.45512e-05	0.14678
CHRM3	0.00188274	7.44715e-05	0.143182
VEZT	0.00188795	7.48508e-05	0.164205
FAM21A	0.00191992	7.63075e-05	0.190909
TRPC1	0.00191992	7.62334e-05	-0.17197
SNORD116-22	0.00195317	7.77257e-05	0.238636
SLC25A13	0.00203545	8.11003e-05	0.185038
MTIF3	0.002036	8.12227e-05	0.140909
B2M	0.00205291	8.19986e-05	-0.101136
TMEM49	0.00207087	8.29687e-05	0.165341
LDHA	0.00207087	8.29239e-05	0.139394
C4orf43	0.00207087	8.3023e-05	0.127083
RPS6KC1	0.00207628	8.33425e-05	0.179545
XPOT	0.00207767	8.35006e-05	0.178788
ZNF799	0.00207953	8.36781e-05	0.213826
ZNF613	0.00208046	8.38183e-05	0.171591
ATP7B	0.00209493	8.4608e-05	0.156439
APCDD1	0.00209493	8.4608e-05	-0.156439
SPG21	0.00210389	8.50739e-05	0.0935606
MAPK9	0.00210624	8.5273e-05	0.0782197
KCNAB1	0.0021417	8.68141e-05	-0.169508
CRABP2	0.00215515	8.74659e-05	-0.140341
SMAD3	0.00215978	8.77604e-05	-0.173106
ALS2CR4	0.00218168	8.8758e-05	-0.169508
FARP1	0.00218569	8.91371e-05	0.151326
TLCD1	0.00218569	8.91371e-05	0.151326
DCN	0.00219137	8.94767e-05	-0.199811
PVRL3	0.00219393	8.99007e-05	0.188447
C10orf81	0.00219393	8.99063e-05	0.181629
GABRE	0.00219393	8.97426e-05	-0.14697
GOLGA3	0.00219871	9.05364e-05	0.195076
SLC25A3	0.00219871	9.05364e-05	0.195076
RNF144A	0.00219871	9.05318e-05	0.191856
SNORA68	0.00219871	9.03105e-05	0.186742
KIAA1370	0.00219985	9.11742e-05	0.195833
TXNL4A	0.00219985	9.11742e-05	0.195833
CLTA	0.00219985	9.1235e-05	0.189583
MFSD3	0.00219985	9.12045e-05	0.181439
SNORA62	0.00219985	9.07896e-05	0.159659
GLB1L2	0.00219985	9.10819e-05	0.149811
DNAJC2	0.00223284	9.27136e-05	0.180114
SNORD26	0.0022729	9.45721e-05	0.228598
GNPNAT1	0.0022729	9.46013e-05	0.174811
SEMA6D	0.00227615	9.48488e-05	-0.157386
GDPD1	0.00228335	9.54872e-05	0.0719697
CALR	0.00228335	9.54872e-05	0.0719697
EYA4	0.00228335	9.53195e-05	-0.163068
EDEM3	0.00228865	9.58217e-05	0.0984848
PXDN	0.0023171	9.71274e-05	0.0982955
CDC42SE1	0.00235095	9.86623e-05	0.167045
AP3D1	0.00235592	9.89873e-05	0.174242
KCTD3	0.00236397	9.94422e-05	0.158902
ARL5B	0.00237663	0.000100092	0.0895833
PCDHB5	0.00244897	0.00010326	0.132386
ATXN2L	0.00245119	0.000103474	0.184848
POLR3E	0.00247736	0.000104701	0.124242
CHN2	0.00247842	0.000104991	0.0808712
CHN1	0.00247842	0.000104881	-0.132955
RRS1	0.0024785	0.000105116	0.205303
SPON2	0.0025001	0.000106156	0.124432
SRP72	0.00253423	0.00010773	0.189394
BDH1	0.00254192	0.000108349	0.188258
CBWD1	0.00254192	0.000108349	0.188258
GGT1	0.00254192	0.000108559	0.0986742
ITM2C	0.00254192	0.000108559	-0.0986742
COL4A6	0.00255842	0.00010939	-0.192614
DNMBP	0.00257552	0.000110249	0.130492
SSR3	0.00257989	0.000110563	0.192992
SEC61G	0.00259223	0.00011122	0.14678
C12orf23	0.00260265	0.000111835	0.193371
TSFM	0.00260265	0.000111924	0.105871
GNB2	0.00260983	0.00011249	0.193182
GTF3C1	0.00260983	0.00011249	0.193182
SET	0.00262297	0.000113186	0.197917
SNORD6	0.00262469	0.00011339	0.186364
SC4MOL	0.00264994	0.000114612	-0.180682
NOP56	0.00265836	0.000115107	0.138258
C16orf88	0.00266091	0.000115612	0.130682
ZNF542	0.00266091	0.000115612	0.130682
IP6K2	0.00266091	0.000115563	0.119129
PNMA1	0.00266675	0.000115997	-0.163636
ODZ3	0.00269384	0.000117308	-0.152462
BEX1	0.00270231	0.000117811	-0.132765
ANPEP	0.00270355	0.000117998	-0.292235
PCBD1	0.00270778	0.00011845	0.103598
CXCL10	0.00270778	0.00011845	0.0660985
UBAP2	0.00270782	0.000118853	0.180303
USP3	0.00270782	0.000118853	0.180303
HAT1	0.00270782	0.000118642	0.152652
SNORD8	0.00271389	0.000119388	0.189962
NOB1	0.00271389	0.000119274	0.180492
CHST9	0.0027145	0.000119548	-0.125568
SPG20	0.00272584	0.000120183	-0.129545
TGM2	0.00273466	0.000120706	0.195455
ZNF124	0.00274591	0.000121339	0.120076
FAM53C	0.0027551	0.000122017	0.103788
RBFOX3	0.0027551	0.000122017	-0.103788
ASPN	0.00275919	0.000122334	0.180114
SNORD116-8	0.00276403	0.000122685	0.112121
PDZRN4	0.00277168	0.000123162	-0.123106
LRRN1	0.00278951	0.000124091	0.177462
MYOF	0.00279721	0.000124572	-0.14375
TOR1B	0.00280154	0.000124903	0.183523
COL12A1	0.00280642	0.000125259	0.186364
PPP2CA	0.00281646	0.000125846	0.120644
RAB18	0.00281957	0.000126403	0.184091
AIG1	0.00281957	0.000126348	0.172917
ZNF663	0.00281957	0.000126302	-0.108902
MATR3	0.00282223	0.000126662	0.162121
GRINA	0.00282578	0.000127204	0.184659
DCAF12	0.00282578	0.000127045	0.153788
NPY	0.00282578	0.00012724	0.122159
NDUFS6	0.0028309	0.000127855	0.186932
PITPNA	0.0028309	0.000127855	0.186932
BGN	0.0028309	0.000128023	0.171023
CCDC50	0.0028309	0.000128029	0.153977
COL28A1	0.00286254	0.000129601	0.200758
NUCB2	0.00286894	0.000130033	0.105114
ATP8A1	0.00288823	0.00013105	0.146212
ZNF121	0.00290914	0.000132286	0.190341
SERPINB11	0.00290914	0.000132146	-0.316856
DAPL1	0.00292498	0.00013315	-0.208523
RAB3D	0.00293253	0.000133639	0.0897727
ENOPH1	0.00294777	0.000134479	0.125568
TMEM183A	0.00297256	0.000135904	0.138447
ODZ1	0.00297256	0.000135884	-0.102273
GUF1	0.00297933	0.00013636	0.107197
MRP63	0.00298514	0.000136773	0.155303
DECR1	0.00299264	0.000137265	0.126894
DTX3L	0.00300307	0.000137892	0.157576
BACE2	0.00301429	0.000138556	0.146212
SCARNA12	0.00303385	0.000139604	0.14053
SKAP2	0.00303852	0.000139969	0.185985
C7orf42	0.0030416	0.000140412	0.132008
EEF1E1	0.0030416	0.000140412	0.132008
PIK3C2G	0.0030794	0.000142309	-0.0573864
SNORD24	0.00311218	0.000143977	0.215909
PTDSS1	0.00313139	0.000145184	0.194886
C15orf63	0.00313139	0.000145179	0.1875
EDA2R	0.00313139	0.000145329	-0.170455
RHOJ	0.00313169	0.000145498	-0.122538
NOX4	0.00314464	0.000146255	0.180492
LOC401109	0.00315054	0.000146685	-0.0897727
ADAMTS5	0.00315097	0.000146861	-0.188258
ALDH3B2	0.00315528	0.000147218	0.18125
DPYSL3	0.00315855	0.000147526	-0.159091
ETS2	0.00316466	0.000147968	-0.204735
TEC	0.00317151	0.000148444	0.184659
TMEM209	0.00317723	0.000149026	0.166856
CFD	0.00317723	0.000148957	-0.170833
POLB	0.00318431	0.000149515	0.197917
ADSL	0.00320308	0.000150555	0.0948864
TIMM9	0.00322072	0.000151543	0.074053
C1QTNF9B	0.00322534	0.000151919	0.252273
MAPKAPK3	0.00323178	0.000152382	0.147538
CXCL12	0.00325423	0.000153601	-0.168371
SNORD115-33	0.0032818	0.000155065	0.274432
ZNF532	0.00333803	0.000157887	-0.0956439
DDX56	0.0033386	0.000158078	0.0681818
PSMD8	0.00335923	0.000159387	0.171591
PRPSAP1	0.00335923	0.000159387	0.171591
FUCA2	0.00337065	0.000160095	0.134091
CCND2	0.00337485	0.000160461	-0.150379
GPNMB	0.00339688	0.000161676	0.158712
AKAP1	0.00347543	0.000165587	0.148864
ROMO1	0.00349252	0.000166573	0.184848
EIF2B3	0.00352556	0.000168497	0.160795
SNORA71C	0.00352556	0.000168497	0.160795
WASF3	0.00352914	0.000169017	0.173864
RPL18AP3	0.00352914	0.000168993	0.0770833
HSD17B11	0.0035423	0.000170346	0.181818
SNORA10	0.0035423	0.000170079	0.177841
MRPL37	0.0035423	0.0001702	0.115341
RPL9	0.0035423	0.0001702	0.115341
SNORD116-25	0.003581	0.000172384	0.18447
RPL27A	0.00360049	0.0001735	0.121591
SGMS1	0.00362627	0.000174922	0.130871
PTGDS	0.00366238	0.000176845	-0.168561
C14orf109	0.00367448	0.00017761	0.183144
MGAT4A	0.0036751	0.000177929	0.141667
ZNF334	0.0036751	0.000178003	-0.150189
YWHAE	0.0036857	0.000178698	0.182008
HIST1H4K	0.00368925	0.000179053	0.156061
ZNF737	0.00369438	0.000179543	0.239773
ARV1	0.00369438	0.000179849	0.173106
KRT8	0.00369438	0.000179737	0.103409
HEXA	0.00369538	0.00018008	0.0683712
TMLHE	0.00372068	0.000181496	-0.154735
ACSM3	0.00372488	0.000182069	0.143939
GPR89B	0.00372488	0.000181956	0.0818182
TMTC4	0.0037489	0.000183429	0.107765
RNF103	0.00377709	0.000185181	0.1
RORC	0.00377709	0.000185181	0.1
IFT74	0.00381136	0.000187049	0.0973485
CCZ1	0.00381311	0.000187323	0.186932
TGFB2	0.00381871	0.000187787	-0.210606
CSGALNACT1	0.00382618	0.000188343	0.187311
ACBD5	0.00383032	0.000189289	0.185227
NOLC1	0.00383032	0.000189492	0.151515
PTP4A3	0.00383032	0.00018912	0.116477
TMEM190	0.00383032	0.000189363	0.105114
PLEKHH2	0.00383032	0.000189289	-0.185227
ALDH1A3	0.00383402	0.000189865	0.132955
TPMT	0.00385667	0.000191177	0.16553
CDC42SE2	0.00386526	0.000191794	0.0920455
ZMIZ1	0.00390141	0.00019378	0.145076
C6orf174	0.0039074	0.000194271	-0.126705
NWD1	0.00390852	0.000194519	0.120644
DDX21	0.00395698	0.000197126	0.0943182
CCDC41	0.00396	0.000197472	0.176705
LRP2BP	0.00397933	0.000198632	0.183712
ARPC3	0.00403457	0.000201589	0.183144
LRRC59	0.00404811	0.000202665	0.0706439
PSME4	0.00404811	0.000202665	0.0706439
GGCT	0.00405279	0.0002031	0.0973485
CATSPER2	0.00405419	0.000203802	0.152273
CCDC90A	0.00405419	0.000203971	0.114773
APLF	0.00405419	0.000203886	-0.0785985
F10	0.00405419	0.000203886	-0.0785985
PDIA3P	0.00405767	0.000204346	0.161364
DOK4	0.00408082	0.000205713	-0.177273
XPO6	0.00412367	0.000208077	0.142045
MEMO1	0.00413705	0.00020916	0.0859848
NUPR1	0.00413705	0.00020916	0.0859848
RBFOX2	0.00414596	0.000209816	-0.180682
ANXA6	0.00423528	0.000214545	-0.203598
LIG4	0.0042385	0.000214918	0.106061
PDK4	0.00424648	0.000215532	-0.21553
SNORA19	0.00424768	0.000215802	0.209659
TSC22D3	0.00424998	0.000216129	-0.183902
FADS2	0.00425251	0.000216468	-0.150568
PLP2	0.00425456	0.000216782	-0.197538
UBR4	0.00428716	0.000218655	0.163068
PDLIM7	0.00433566	0.000221343	-0.193371
LPCAT3	0.00435963	0.000222781	0.177083
PTPRT	0.00436049	0.000223419	0.183902
EIF3J	0.00436049	0.000223463	0.171402
FAS	0.00436049	0.000223472	-0.0909091
SPOPL	0.00436199	0.000223957	0.181061
RRP12	0.00436199	0.000223979	0.172538
FHL1	0.0043785	0.000225043	-0.163447
TMEM135	0.00438099	0.000225387	0.122159
JHDM1D	0.00447848	0.000230624	0.144318
APOBEC3G	0.00449757	0.000231829	-0.178598
NPLOC4	0.00454159	0.000234322	0.15947
FGF10	0.0046085	0.00023823	-0.102083
PGR	0.0046085	0.00023823	-0.102083
POLR1B	0.00462865	0.0002395	0.123106
ZNF432	0.0046708	0.000241911	0.136174
RAP1GAP	0.00467821	0.000242526	0.0907197
PRKRIR	0.0046853	0.000243125	0.107765
AUTS2	0.0046891	0.000243554	-0.153409
ATP1B1	0.00469152	0.000243911	-0.190909
ABCE1	0.0047162	0.000245427	0.196212
C10orf118	0.00471657	0.000245679	0.182576
C1orf54	0.00473891	0.000247077	-0.132765
CYorf15B	0.00476771	0.000248814	0.134091
PCDHB16	0.00477196	0.000249507	0.111553
CELF1	0.00477196	0.000249507	0.111553
GULP1	0.0048103	0.000251749	0.11553
CLIC6	0.00481729	0.000252353	-0.183144
RAB11FIP2	0.00482166	0.000252961	-0.0859848
CACNA2D1	0.00482166	0.000253057	-0.186742
KDM6A	0.00485469	0.000255031	0.082197
DNAJC7	0.00487216	0.000256189	0.088447
PTPN18	0.004873	0.000256714	0.0910985
ZNF30	0.004873	0.000256714	0.0910985
SNORD14C	0.00489857	0.000258303	0.195265
PPFIA2	0.00492876	0.000260139	0.248295
ACSS1	0.00494595	0.00026129	0.0643939
WDYHV1	0.00503579	0.000266285	0.16572
FMO2	0.00503917	0.000266712	-0.0710227
FBXO32	0.00507347	0.000268778	-0.189205
CPD	0.00511483	0.000271222	0.0732955
RPS6KA3	0.0051323	0.000272401	0.132008
UQCRH	0.00514894	0.000273539	0.125
SERINC2	0.00515721	0.000274233	0.115909
MTRR	0.00516014	0.000274644	0.12803
NUP93	0.00517571	0.000275728	0.0795455
AHCY	0.00517586	0.000275991	0.174053
MYO19	0.00519597	0.00027732	0.138826
KIAA0368	0.0052025	0.000277926	0.156061
MYOCD	0.00522982	0.000279643	-0.151894
PPA1	0.00523508	0.000280183	0.186553
RPUSD4	0.00524116	0.000280767	0.178598
CLDN3	0.0052432	0.000281135	0.0712121
APOC1	0.0052556	0.000282606	0.202462
CRCP	0.0052556	0.000282629	0.101326
SPINT1	0.0052556	0.000282629	0.101326
PER3	0.0052556	0.000282838	-0.177841
PIGY	0.00528421	0.000284639	0.0924242
CUL4A	0.00530866	0.000286218	0.124432
RPS27	0.00531419	0.000286778	0.150379
SNORD83B	0.00536459	0.000289763	0.150947
SDK1	0.00542418	0.00029325	0.0979167
ZNF75A	0.00545219	0.000295302	0.159659
ADNP2	0.00545219	0.000295114	0.139962
MASP1	0.00546237	0.000296123	-0.180303
JUB	0.00561341	0.000304589	-0.180492
MGST3	0.00562061	0.000305257	-0.136364
NFIA	0.00563887	0.000306527	-0.139015
GANAB	0.00564131	0.000306938	0.180682
METTL3	0.00566419	0.000308463	0.148485
HNF1B	0.00573327	0.000313074	0.164962
SPDEF	0.00573327	0.000312832	0.157386
NELL2	0.00573327	0.00031265	-0.183902
CD151	0.00580519	0.000317817	0.163636
IGF2R	0.00580519	0.000318147	0.155682
SIPA1L3	0.00580519	0.000318147	0.155682
FAM190B	0.00580519	0.000318147	-0.155682
DCAF7	0.00585871	0.00032137	0.162311
VPS13B	0.00590045	0.000323951	0.158333
PDE7B	0.00590282	0.000324373	-0.176515
SNORD37	0.00592402	0.000326123	0.082197
PRKDC	0.00592402	0.000326123	0.082197
HIVEP1	0.00593011	0.000327043	0.17178
UBE2G1	0.00593011	0.000327043	0.17178
SRPX	0.00594799	0.000328323	-0.176705
RLF	0.00597831	0.000330292	0.0763258
MIA3	0.00599911	0.000331737	0.188447
VCAN	0.00601155	0.000332722	0.0674242
TBC1D15	0.00601502	0.000333211	0.0986742
NAT9	0.00604478	0.000335158	0.133902
LTA4H	0.00613057	0.000340217	0.148864
SPG11	0.00616172	0.00034225	0.119318
AGBL5	0.0063506	0.000353369	0.0732955
RIMS1	0.0063506	0.000353369	0.0732955
TXNDC11	0.00636393	0.000354738	0.169129
PAPD5	0.00636393	0.000354432	0.120455
TNFSF10	0.00640499	0.000357383	0.174432
PDS5A	0.00640499	0.00035766	0.173295
KLRAQ1	0.00640904	0.000358202	0.06875
C4orf42	0.00643166	0.000359784	0.134091
PYGM	0.00644335	0.000360756	-0.0587121
C16orf87	0.00644617	0.000361551	0.173864
RBM47	0.00644617	0.000361551	0.1625
COPB2	0.00644877	0.000362015	0.147727
TRPM8	0.00645771	0.000362961	0.285985
SLC33A1	0.00645771	0.000363155	0.101326
HPGDS	0.00647205	0.00036428	-0.0859848
PCTP	0.00648604	0.000365388	0.178409
BAIAP2L1	0.00650686	0.000367826	0.196212
MB	0.00650686	0.000367497	0.15322
NRD1	0.00650686	0.000367497	0.15322
HSD17B13	0.00650686	0.000367846	-0.0424242
SNORA40	0.00655798	0.00037106	0.178788
PACS1	0.00660528	0.000374062	0.174811
C7orf13	0.00662649	0.000375917	0.145265
PEX10	0.00662649	0.000375911	0.134848
FOLH1B	0.00664028	0.000377356	0.280682
UFD1L	0.00664028	0.000377274	0.17197
EMB	0.006759	0.000384436	0.135417
EIF4E3	0.00678368	0.000386175	-0.172159
RCL1	0.00679842	0.00038735	0.148674
NCEH1	0.00681537	0.000388689	0.158333
TPSAB1	0.00681537	0.000388988	-0.168561
PPM1H	0.00684116	0.000391136	0.146591
UBE2Q1	0.00684116	0.000391136	0.146591
NCRNA00260	0.00684238	0.000391543	-0.1375
PFKL	0.00684951	0.000392289	0.0873106
ACOX3	0.00685854	0.000393145	0.0657197
C1orf27	0.0068608	0.000393759	0.177273
CHD9	0.0068608	0.000393952	-0.142424
SNORD115-42	0.0068991	0.000396776	0.210038
PHF14	0.0068991	0.000396833	0.170644
GOLPH3	0.00690035	0.000397246	0.11553
GATAD2A	0.00690333	0.000398661	0.173485
DAP	0.00690333	0.00039878	0.170833
TACSTD2	0.00690333	0.00039811	0.157955
BCOR	0.00690333	0.00039825	0.102652
ELL3	0.0069905	0.000404161	0.147917
PLA2G12A	0.00700512	0.000405698	0.120644
SDHA	0.00700512	0.000405698	0.120644
MBNL2	0.00701023	0.00040634	-0.10625
ARID1A	0.00704724	0.000408833	0.147159
RASA4	0.00717662	0.000416693	-0.148674
FAT2	0.00717895	0.000417183	-0.113068
ABHD12	0.00723096	0.000420919	0.0924242
PIAS1	0.00723096	0.000420919	-0.0924242
HLA-DMB	0.00724954	0.000422359	0.111364
CYBRD1	0.00727787	0.000424369	-0.173864
INTS12	0.00735184	0.000431169	0.158523
BCL9	0.00735184	0.000431169	0.158523
RPL24	0.00735184	0.000431169	0.158523
EZH2	0.00735184	0.000431223	0.0606061
IMP4	0.00735184	0.000431223	0.0606061
MAN2B1	0.00735184	0.000431223	0.0606061
GPX7	0.00735184	0.000431223	-0.0606061
MCC	0.00735367	0.000431693	-0.115909
EIF3I	0.0073733	0.000433574	0.141098
FARSB	0.0073733	0.000433574	0.141098
POLE	0.00738666	0.000435453	0.110606
VKORC1L1	0.00738666	0.000435453	0.110606
PPP2R1A	0.00738666	0.000435453	0.110606
KPNB1	0.00742015	0.000438893	0.175947
APOA1BP	0.00742015	0.000438732	0.164962
COPG	0.00742015	0.00043844	0.146591
NOS1	0.00742015	0.000438732	-0.164962
CNTN1	0.00744471	0.000440713	-0.181629
ZNF350	0.00755819	0.000447804	0.222159
C9orf85	0.00763353	0.000452645	0.147538
ITGAV	0.00772105	0.00045897	0.166288
SSBP2	0.00772105	0.000458457	-0.0551136
CCDC68	0.00772105	0.000459359	-0.0723485
SERPINB5	0.00772105	0.000459359	-0.0723485
TMEM205	0.00772628	0.000460691	0.0984848
LTBP4	0.00772628	0.000460815	-0.160227
GATA6	0.00772628	0.000460784	-0.167235
RAB34	0.00774162	0.000462112	-0.173864
MRPS24	0.00778217	0.000464917	0.138826
SNORA35	0.00778496	0.000465468	-0.0780303
MAPK6	0.00782432	0.000468833	0.100568
PIGM	0.00782432	0.00046898	0.0897727
CYP4B1	0.00782432	0.00046859	-0.151705
SERTAD4	0.00789709	0.000473732	-0.10322
ZEB2	0.00794816	0.000477188	-0.1625
FAM40A	0.00794982	0.00047768	0.0982955
HIST1H2BC	0.0079826	0.000480044	0.129735
ADPGK	0.00800328	0.000481683	0.0988636
FMNL2	0.00803881	0.000484218	0.0630682
LETM1	0.00812347	0.000489718	0.140152
SPTBN2	0.00814816	0.000491609	0.0856061
SCARNA22	0.00817569	0.000493674	0.165341
C4A	0.0082228	0.000496924	0.179545
KIAA1210	0.00824711	0.000498801	-0.183902
CHMP4C	0.00824967	0.000499363	0.124242
CCDC58	0.00825912	0.000500729	0.176705
MRPS33	0.00825912	0.000500751	0.0982955
EBF2	0.00832016	0.000505684	0.162689
CD24	0.00832016	0.000505576	0.122917
RUNX2	0.00832016	0.000505684	-0.162689
NPAS2	0.00832681	0.000506499	0.0784091
EDNRB	0.00833772	0.000507574	-0.162879
G3BP1	0.00841152	0.000512897	0.121591
LCA5	0.00841152	0.000512897	-0.121591
AP1AR	0.00854413	0.000521406	0.114583
NOC2L	0.00856485	0.000523806	0.163636
LEF1	0.00856485	0.000523766	0.0962121
RARB	0.00856485	0.000523938	-0.170455
SNORD30	0.00858725	0.000525733	0.157008
AHSA1	0.00861256	0.000528558	0.103977
CHML	0.00861256	0.000528558	0.103977
NUDT4P1	0.00861256	0.000528558	0.103977
PODN	0.00863028	0.000530072	-0.141288
ABCG2	0.00864299	0.000531279	-0.0808712
RPS13	0.00868716	0.000534423	0.103409
ACACB	0.00869162	0.000535126	-0.160038
ATP5EP2	0.00879296	0.0005418	0.168182
MRPL51	0.00882424	0.000544163	0.173106
PLEKHH1	0.00885617	0.000546569	0.149811
MCTP2	0.00887522	0.000548183	0.0772727
GRHL2	0.00894286	0.000552925	0.170076
ANGPTL1	0.00894286	0.000553244	-0.119129
EFR3A	0.0090356	0.000560443	0.168371
KIAA1522	0.0090356	0.000560643	0.132386
CCDC159	0.0090356	0.000561106	0.0708333
CHKA	0.0090356	0.000562104	0.0695076
IFRD1	0.0090356	0.000562104	0.0695076
LGALS8	0.0090356	0.000562104	0.0695076
NIPSNAP1	0.0090356	0.000562104	0.0695076
FSCN2	0.00908723	0.000565765	0.171402
GART	0.00918378	0.000572229	0.116856
SNORA2A	0.009187	0.000572883	0.158712
PCDH9	0.00919038	0.000573548	-0.0748106
RIMS2	0.00927491	0.000579591	0.167235
DGKH	0.00927491	0.000579739	-0.139773
ENPP3	0.00931126	0.000582929	0.10625
DHX32	0.00931126	0.000582931	0.0988636
FAM21B	0.00934607	0.000585668	0.160038
ZCRB1	0.00934607	0.000586033	0.138826
TMEM178	0.00945761	0.000593494	0.167045
MIR181B2	0.00946828	0.000594631	-0.116667
TMEM134	0.00947511	0.000595527	0.17197
COX7A1	0.00952682	0.000599248	-0.133712
DCBLD1	0.00954824	0.000601067	0.162879
VTRNA1-2	0.00955769	0.000602133	0.116288
NFXL1	0.00961179	0.000606016	0.161174
CD68	0.00961332	0.000606739	0.166667
HN1L	0.00961332	0.000607062	0.155303
UFC1	0.00965067	0.000610374	0.170076
ZBTB4	0.00965067	0.000610374	-0.170076
SNORD4B	0.00970953	0.000614576	0.206629
RPS7	0.00977741	0.000620803	0.09375
SERGEF	0.00977741	0.000620803	0.09375
UBE2Z	0.00977741	0.000620803	0.09375
USP39	0.00977741	0.0006195	0.0611742
SLC37A3	0.00979213	0.000622221	0.0996212
MIR1247	0.00982649	0.00062489	-0.161553
DAD1	0.00984902	0.000626809	0.171023
PEX14	0.00993517	0.000632782	-0.16572
SCCPDH	0.00994938	0.000634178	0.164583
BYSL	0.0100915	0.000643735	0.156439
MRPL45	0.010138	0.000647205	0.119318
ANTXR2	0.0101459	0.00064821	-0.183712
ENTPD3	0.0101517	0.000649081	-0.137311
SNORD115-6	0.0101952	0.000652364	0.192235
RPL27	0.0102359	0.000655472	0.0719697
EIF2A	0.0102508	0.000657437	0.168939
TBC1D3H	0.0102508	0.000657437	0.168939
FBLN1	0.0103273	0.000662856	-0.171402
RASSF2	0.0103991	0.000667977	0.169886
SORBS1	0.0104225	0.000669994	-0.182197
CLTC	0.0104304	0.000672074	0.148106
DCTN5	0.0104304	0.000673159	0.101326
NIN	0.0104304	0.000673596	0.0772727
RBM15	0.0104304	0.000673596	0.0772727
LGR6	0.0104304	0.000673596	-0.0772727
CTF1	0.0104304	0.000672074	-0.148106
LAP3	0.0104325	0.000674758	0.157576
FERMT1	0.0104325	0.000674758	-0.157576
TOMM34	0.0104875	0.000678832	0.111742
OR51E1	0.0104988	0.000680082	0.219697
MRPS35	0.0104992	0.000680631	0.129167
HCRP1	0.0105455	0.000684151	-0.12803
SCARNA16	0.010598	0.00068808	0.125379
ETFA	0.0106263	0.000690441	0.0719697
GCOM1	0.0107027	0.000695935	-0.122727
FLJ43681	0.0108165	0.000703868	0.166667
ATP1A2	0.0108227	0.000704807	-0.119129
SLC10A5	0.0108865	0.000709499	0.120076
NUP88	0.0108866	0.00071058	0.0568182
IGHV5-78	0.0108866	0.000710254	-0.169129
PMEPA1	0.0109236	0.000713533	0.142424
GOLGA4	0.011006	0.000720308	0.16553
MID1	0.011006	0.000720545	-0.0683712
CLVS2	0.011006	0.000720532	-0.10928
KLHL23	0.0110508	0.000724028	0.147727
POLN	0.0110676	0.000726222	0.154924
CSE1L	0.0110676	0.00072592	0.0859848
TOMM20	0.0111155	0.000729909	0.0626894
TMEM5	0.0111244	0.000731044	0.160985
SNORD12C	0.0111448	0.000732934	0.152652
FH	0.0111899	0.000736453	0.128788
DBT	0.011191	0.000737078	0.140341
RAN	0.0112573	0.00074256	0.119508
LOC400464	0.0112573	0.00074256	-0.119508
LEO1	0.011282	0.000744741	0.123485
ZNF66P	0.0113733	0.000751331	0.0785985
PAPSS1	0.0113916	0.000753103	0.141667
PI15	0.0113991	0.000754159	-0.15322
EIF2S2	0.0114083	0.000756459	0.0797348
FAM82A1	0.0114083	0.000756459	-0.0797348
SPTLC3	0.0114083	0.000756459	-0.0797348
DSERG1	0.0114311	0.000758537	0.189015
NRP1	0.0115787	0.000768901	0.0848485
KIF21A	0.0116099	0.00077155	0.107765
FAM162A	0.0116918	0.000777567	0.114205
PHB2	0.0117176	0.000779861	0.14697
MTX2	0.0117683	0.000783818	0.176705
HEPH	0.0119157	0.000794224	-0.150379
HOXD11	0.0119458	0.000796822	-0.106439
PDCD5	0.0119535	0.000797924	0.0909091
SERPINB1	0.0119571	0.000798753	-0.158333
FAM162B	0.0119576	0.000799375	-0.104356
ANKRD30A	0.0119699	0.000800788	0.0909091
ZMIZ2	0.0119758	0.000801775	0.165341
TMEM183B	0.0119865	0.000803086	0.113068
HEATR1	0.0120638	0.000809456	0.132386
RPL32	0.0120638	0.000809456	0.132386
FOLH1	0.0121285	0.000814398	0.254356
PPP1R15B	0.0122069	0.000820261	0.0526515
NT5DC2	0.0122112	0.000821155	-0.082197
RILP	0.0122835	0.00082662	0.117803
HLA-A	0.0123602	0.000832396	-0.12803
ZNF627	0.0123834	0.00083457	0.101894
DPY19L3	0.0124772	0.000841502	0.163068
FAM127A	0.0125377	0.000846207	-0.158523
IER3IP1	0.0125533	0.000849114	0.177083
SERHL	0.0125533	0.000849095	0.174053
HMGXB4	0.0125533	0.000849029	0.0950758
ZNF544	0.0125961	0.000852633	0.161932
RPL30	0.0125998	0.00085351	0.156439
TALDO1	0.0126378	0.000856705	0.166667
FMOD	0.0126746	0.000859826	0.170265
GUSBP3	0.0126774	0.000860642	0.13125
AMD1	0.0126996	0.000862778	0.192045
IL20RA	0.0127541	0.000867106	0.160606
WWC1	0.0129065	0.000878108	0.101326
PDIA3	0.0129281	0.000880217	0.145076
ATOX1	0.0129501	0.000882353	0.155114
MITD1	0.01307	0.000891167	0.0657197
SNORD31	0.0131102	0.000896568	0.193561
KLF6	0.0131102	0.000895775	0.135985
SRSF2IP	0.0131102	0.00089714	0.115341
TM4SF1	0.0131102	0.000896793	0.0905303
WWP2	0.0131102	0.000896995	0.0592803
TSPYL2	0.0131454	0.000900199	-0.132576
UTP6	0.013155	0.000904106	0.165152
PRKCH	0.013155	0.000902685	0.122159
ARCN1	0.013155	0.000903943	0.0797348
DDX31	0.013155	0.000903916	0.0524621
HMGCLL1	0.013155	0.000903916	-0.0524621
LRBA	0.0131672	0.000905595	0.151894
MAGI2	0.0131743	0.000906731	-0.0846591
C12orf45	0.0132484	0.000912491	0.0791667
NOP58	0.0132902	0.000916681	0.114394
ANO4	0.0132902	0.000916453	-0.0920455
NCRNA00287	0.0133112	0.000918785	0.165909
MGST1	0.0133674	0.000923324	0.163636
STEAP2	0.0134562	0.000930119	0.191856
POMGNT1	0.0135125	0.00093468	0.133902
ZNF276	0.0135676	0.000939159	0.0848485
PTPRM	0.0136165	0.000943221	0.12197
ARID5B	0.0137317	0.000951875	0.144318
SERPINF1	0.0137494	0.000953785	-0.190152
PPIL2	0.0137684	0.00095646	0.101515
NAV2	0.0137684	0.00095646	-0.101515
ANKRD37	0.0137817	0.000958064	0.151136
ZNF385B	0.0137922	0.000959477	0.142424
RAPGEF5	0.0138376	0.000964003	0.135227
SGK196	0.0138376	0.000964003	0.135227
MET	0.0139248	0.00097076	-0.112879
SAT1	0.0139334	0.000972053	0.168939
FBXO25	0.013971	0.000976744	0.203409
CAB39L	0.013971	0.000976304	0.131629
CGNL1	0.013971	0.000976222	-0.123485
SRCAP	0.0139801	0.000978571	0.14072
MR1	0.0139801	0.000978761	-0.149811
PLEKHA5	0.0139992	0.000980787	-0.160606
ARMCX3	0.0140549	0.000988159	0.136553
JUP	0.0140549	0.000988159	0.136553
IMPA1	0.0140549	0.00098785	0.114205
FAM90A13	0.0140549	0.000988159	-0.136553
FAM90A18	0.0140549	0.000988159	-0.136553
GPATCH2	0.0140636	0.00099016	0.157197
MYRIP	0.0140636	0.00099016	0.157197
TTC6	0.0141801	0.00100194	0.207008
ZNF3	0.0141801	0.00100251	0.127462
GAL	0.0141801	0.00100256	0.04375
POLG	0.0141801	0.00100256	0.04375
WHSC1	0.0141801	0.00100256	0.04375
TMEM229A	0.0141801	0.00100256	-0.04375
FGFR2	0.0141894	0.00100392	-0.107008
PRKCB	0.0142259	0.0010072	-0.137879
MRFAP1	0.0143277	0.00101512	0.164583
GADD45G	0.0143297	0.00101699	0.0943182
SYNJ2	0.0143297	0.00101809	0.0660985
KIAA1310	0.0143297	0.00101809	-0.0660985
ZNF804A	0.0143297	0.00101809	-0.0660985
DUOX1	0.0143641	0.00102125	-0.139205
TWISTNB	0.0143906	0.00102384	0.156818
DPP3	0.0144252	0.00102701	0.162689
GMDS	0.0144371	0.00102857	0.10625
TRPM4	0.0144627	0.00103111	0.144508
C4orf23	0.0144688	0.00103226	0.145455
KRI1	0.0144973	0.00103501	0.141856
PTRF	0.0145176	0.00103718	-0.158144
SNORD52	0.0145363	0.00103923	0.212311
ACP1	0.0145967	0.00104435	0.163636
SOX2	0.0145967	0.00104499	-0.138068
KCNJ14	0.0146057	0.00104707	0.110417
TRUB2	0.0146057	0.00104707	0.110417
SPCS3	0.0146601	0.0010517	0.0924242
OAS2	0.0146662	0.00105286	0.117424
SNORD14E	0.0147345	0.00105972	0.208712
CRAT	0.0147345	0.00105995	0.0592803
TBRG1	0.0147345	0.00105995	0.0592803
ABCA1	0.0147873	0.00106521	0.161553
IL6ST	0.0147873	0.00106456	-0.0392045
ADD3	0.0149058	0.00107448	-0.155114
PGD	0.0150434	0.00108514	0.110417
FZD7	0.0150909	0.00108931	-0.168939
EXOC6	0.0151312	0.00109297	0.162689
MAB21L2	0.0151625	0.00109822	0.130114
PDIA4	0.0151625	0.00109822	0.130114
MAP2K1	0.0151625	0.00109764	0.0964015
PRSS8	0.0151625	0.00109764	0.0964015
TWIST1	0.0151873	0.00110152	0.12197
C14orf159	0.0151873	0.00110091	-0.0619318
HIST1H4J	0.0153114	0.00111128	0.169886
TOP2A	0.0153437	0.00111438	0.0975379
SETD7	0.0153849	0.00111813	0.163258
LDHB	0.0154182	0.00112131	-0.198295
HLCS	0.0154447	0.00112553	0.107955
TMEM165	0.0154447	0.00112553	0.107955
TUBB	0.0154447	0.00112553	0.107955
HSPA13	0.0155184	0.00113298	0.156818
CLCN3	0.0155184	0.00113396	0.117045
MRPL3	0.0155184	0.00113396	0.117045
RB1CC1	0.0155184	0.00113396	0.117045
TMED10P1	0.0156451	0.00114399	0.154735
ACBD3	0.0157898	0.00115535	0.161364
NARS2	0.0157901	0.00115615	0.102841
EPB41L3	0.0157917	0.00115705	-0.151326
CYTH2	0.0158334	0.00116088	0.139773
PNKP	0.0158921	0.00116787	0.147727
C1orf43	0.0158921	0.00116912	0.0530303
TRIM26	0.0158921	0.00116912	0.0530303
RAB39B	0.0158921	0.00116912	0.0530303
SUSD4	0.0158921	0.00116912	-0.0530303
CBR3	0.0160431	0.00118102	0.100758
GNAI2	0.0161959	0.00119306	-0.15
TRPC4	0.01623	0.00119638	-0.128598
ATP6V1B2	0.016337	0.00120669	0.0708333
MLST8	0.016337	0.00120669	0.0708333
SNORA36C	0.016337	0.00120669	0.0708333
RPAIN	0.0164074	0.00121269	0.0958333
CREB3L1	0.0165008	0.00122041	0.114205
DCAF17	0.0165756	0.00122676	0.148674
DNAJC19	0.0165857	0.00122872	0.19053
WDR6	0.0165857	0.00123061	0.161174
SLC25A29	0.0165857	0.0012303	0.0912879
ZSCAN2	0.0165857	0.00123078	0.0685606
RHPN2	0.0165872	0.00123171	0.161742
TMEM8A	0.0165929	0.00123296	0.0757576
UBA52	0.0166047	0.00123465	0.118371
RPL7	0.0166187	0.00123651	0.0816288
ATL2	0.0167556	0.00124753	-0.135795
PRDM5	0.0169269	0.00126112	-0.0910985
PRKCDBP	0.0170261	0.00126935	-0.160038
OCIAD2	0.0170301	0.00127049	0.110606
CDK19	0.0172014	0.00128412	0.179356
XAB2	0.0172121	0.00128577	0.10303
C1QBP	0.0172369	0.00128847	0.160985
CRYBA2	0.017299	0.00129482	0.160038
PROK1	0.017299	0.00129482	-0.160038
SNORD4A	0.0173071	0.00129694	0.195076
GPSM2	0.0173071	0.00129714	-0.151136
METTL13	0.0173175	0.00130048	0.152841
PEX26	0.0173175	0.00130048	0.152841
SPTBN5	0.0173175	0.00129975	-0.105303
CCDC47	0.0174963	0.00131563	0.160227
MRTO4	0.0174963	0.00131563	0.160227
PPP2R1B	0.0175201	0.00131829	0.132765
HECTD1	0.0176444	0.00132852	0.119697
CWC15	0.0176617	0.00133069	0.125189
SECISBP2	0.0176835	0.0013332	0.14053
SNORD33	0.0176884	0.00133445	0.126136
ORM1	0.0177722	0.00134164	-0.0261364
PYROXD2	0.017917	0.00135346	0.0554924
INTS10	0.0179414	0.00135619	0.135417
MT1L	0.0179885	0.00136064	-0.163636
GMFG	0.0180172	0.0013637	0.120076
FBXW5	0.0180683	0.00136935	0.159848
ADHFE1	0.0180683	0.0013693	-0.0670455
GPX3	0.0180906	0.00137193	-0.119697
PCOTH	0.0182396	0.00138414	0.236364
ARHGDIA	0.0182799	0.00139071	0.129735
TMEM50A	0.0182799	0.00139071	0.129735
ERAL1	0.0182799	0.00139071	0.129735
LTBP1	0.0182799	0.0013908	-0.162121
WFDC2	0.0182912	0.00139257	-0.0810606
TRUB1	0.0183462	0.00139766	0.146402
HIST1H2BF	0.0183652	0.00140001	0.175758
AP1G2	0.0184336	0.00140796	0.0619318
C7orf26	0.0184336	0.00140796	0.0619318
CNKSR3	0.0184336	0.00140796	0.0619318
CLIP4	0.0185083	0.00141458	-0.111932
KDM5B	0.0185751	0.0014206	0.158902
DZIP1	0.018823	0.00144049	-0.0831439
OTUD6B	0.0189669	0.0014541	0.0606061
MTHFD1	0.0189669	0.0014541	0.0492424
PPAP2B	0.0189669	0.00145431	-0.155871
BCL2L1	0.0189821	0.00146009	0.148864
TMEM69	0.0189821	0.00146009	0.148864
HNRNPA1	0.0189821	0.00145747	0.145833
ZBTB41	0.0189821	0.00146016	0.122727
HHAT	0.0189821	0.00145773	-0.15947
ADRB2	0.0190662	0.00146851	0.15928
ZNF777	0.0190662	0.00146851	0.15928
DNASE2B	0.0193098	0.00148823	0.0784091
AAK1	0.0193427	0.00149268	0.122348
MTHFR	0.0193427	0.00149268	0.122348
CST2	0.0194349	0.00150075	0.115152
COX5A	0.0195515	0.00151072	0.0541667
SMARCC1	0.0196204	0.00151701	0.0956439
TRPT1	0.0196297	0.0015187	0.158523
SCRN1	0.0197094	0.00152584	-0.0960227
ACVR2B	0.0197409	0.00153022	0.157576
CDK5	0.0197409	0.00153022	0.157576
ROM1	0.0198927	0.00154297	0.0734848
CHCHD8	0.0199662	0.00155164	0.113258
HEYL	0.0199662	0.00155164	0.113258
TOR1AIP1	0.0199662	0.00155164	-0.113258
BECN1	0.0199903	0.00155449	0.0761364
KLK4	0.020006	0.00155769	0.135795
SNX5	0.020006	0.00155763	0.105492
TBC1D8	0.0200483	0.00156197	0.123674
PIK3R3	0.0201197	0.00156953	0.0926136
COL6A2	0.0201197	0.00156953	-0.0926136
MT1X	0.0201291	0.00157125	-0.162689
STARD4	0.0202198	0.00157933	-0.09375
SMURF2	0.0203252	0.00158857	0.0784091
DDT	0.0203521	0.00159167	0.155114
LMAN1	0.0203927	0.00159686	0.158144
LRRC8B	0.0203927	0.00159676	0.143939
C19orf28	0.0204443	0.00160191	0.144886
BMPR1B	0.0204681	0.00160479	0.217803
SLC10A7	0.0206065	0.00161666	0.186742
RAB35	0.0206664	0.00162238	0.125
ENPP5	0.0206895	0.00162623	0.171591
MAP4K3	0.0206895	0.00162593	0.124811
PPAPDC1B	0.0208946	0.00164441	0.15625
WDR55	0.0208946	0.00164441	0.15625
ZNF614	0.0209502	0.00164983	0.138826
COG3	0.0209566	0.00165181	0.0939394
L3MBTL4	0.0209566	0.0016524	-0.121212
POM121	0.0209897	0.00165604	0.114773
SLC39A7	0.0210149	0.00165907	0.115152
RBM4	0.0211448	0.00167381	0.126326
KIF16B	0.0211448	0.00167381	0.126326
TAF5L	0.0211448	0.00167633	0.106629
RSL1D1	0.0211448	0.00167279	0.0848485
C9orf71	0.0211448	0.00167633	-0.106629
MYADM	0.0211448	0.00167497	-0.125568
PLN	0.0211448	0.00167663	-0.185227
TFB2M	0.0211733	0.00168099	0.142235
CD40	0.0211733	0.0016801	-0.114583
TMC4	0.0212593	0.00168886	0.149053
GALNT3	0.0212628	0.0016908	0.144318
TUBGCP4	0.0212628	0.00169334	0.0882576
EFCAB7	0.0212628	0.00169334	-0.0882576
NHEDC2	0.0212628	0.00169334	-0.0882576
RAP1GAP2	0.0213681	0.001704	0.0643939
FILIP1	0.0213681	0.00170489	-0.0784091
XAGE-4	0.0213681	0.00170489	-0.0784091
TCP1	0.0214621	0.00171426	0.106818
TOM1L2	0.0214621	0.00171451	-0.140909
RELN	0.0214713	0.0017163	0.107765
ENPP1	0.0215628	0.00172468	0.157008
RPS4X	0.0217502	0.00174339	0.139583
SSR1	0.0217502	0.00174126	0.124811
GPRASP1	0.0217502	0.00174339	-0.139583
CEP110	0.0217502	0.00174397	-0.147348
KITLG	0.0218156	0.00175029	-0.14375
MGST2	0.0218672	0.00175551	0.128977
TRIM72	0.0219411	0.00176361	0.132008
ZDHHC23	0.0219411	0.00176361	0.132008
ABT1	0.0219961	0.0017726	0.155114
EXOC5	0.0219961	0.00177002	0.150758
HOXB13	0.0219961	0.00177041	0.104545
BAZ2A	0.0219961	0.00177346	0.0875
AMY2A	0.0219961	0.0017726	-0.155114
MIR24-2	0.0220879	0.00178195	-0.0558712
CDH11	0.0221644	0.00178922	0.130682
EEF1B2	0.0221736	0.00179215	0.131629
TMEM219	0.0221736	0.00179215	0.131629
ENAH	0.022272	0.0018012	-0.132955
ZNF239	0.0224185	0.00181416	0.104167
PRKCSH	0.0224924	0.00182125	0.141477
MIR221	0.0225751	0.00182906	-0.0748106
ANKRD10	0.0225949	0.00183289	0.160606
DEFB109P1B	0.0225949	0.00183218	-0.124432
RMND5A	0.0226117	0.00183537	0.156061
DCUN1D1	0.0227257	0.00184574	0.0748106
NCKAP5	0.0227409	0.00185035	0.0670455
DAZAP1	0.0227409	0.00185035	0.0670455
OGDH	0.0227409	0.00185035	0.0670455
SYBU	0.0230411	0.00187591	0.075
SYAP1	0.0230998	0.00188297	0.155303
HIST2H2AA3	0.0230998	0.0018827	0.0986742
C7orf54	0.0231778	0.00189189	0.100379
STOML2	0.0231778	0.00189189	0.100379
PTN	0.0231778	0.00189277	-0.224432
XPO5	0.0232045	0.00189609	0.142614
TUFM	0.0232473	0.00190074	0.155492
LRP12	0.0232946	0.00190576	0.149242
RAD21	0.0234599	0.00192044	0.0939394
SNORD20	0.0235083	0.00192672	0.186364
ACSS3	0.0235083	0.00192672	-0.150189
LRPPRC	0.0236236	0.00193734	0.108144
USP17L6P	0.0237106	0.00194564	-0.177462
OSTBETA	0.0237135	0.00194705	-0.0823864
APBB1	0.0238113	0.00195743	-0.101705
CNRIP1	0.0238113	0.00195743	-0.101705
MRPL42	0.0238157	0.00195897	0.141098
MICALL1	0.0239983	0.00197517	-0.153788
SNORD115-1	0.0241163	0.00198607	0.191856
ZNF543	0.0241791	0.00199244	0.125947
TBC1D3G	0.0242242	0.00199735	0.150568
LETMD1	0.0242685	0.0020034	0.118561
ALG14	0.0242685	0.0020034	0.118561
ZNF524	0.0243699	0.00201298	0.152273
RUNDC1	0.0245082	0.00202562	0.149432
AGR3	0.0245284	0.00202849	0.0808712
HIST1H4D	0.0245687	0.00203304	-0.12803
PRKAA2	0.0246869	0.00204404	0.167424
AIM1	0.0247577	0.00205112	0.145833
MAP2K2	0.0247813	0.0020543	0.0772727
ELOVL5	0.0248427	0.00206061	0.118939
CBWD3	0.0248939	0.0020661	0.141098
MLPH	0.024896	0.00206749	0.11553
HLA-H	0.0250525	0.00208173	-0.0594697
ACER3	0.0251213	0.00209051	0.169508
DLG1	0.0251213	0.00209117	0.153598
SNUPN	0.0251213	0.00209117	0.153598
SPAST	0.0251233	0.00209258	0.13428
SNORD35A	0.025197	0.00209996	0.172917
BSG	0.0252299	0.00210519	0.0992424
RPL17	0.0252299	0.00210519	0.0992424
RER1	0.0252985	0.00211216	0.10947
CES1	0.0255083	0.00213094	-0.164583
CRK	0.0255598	0.0021365	0.139773
PTRH2	0.0256229	0.00214304	0.151515
SLC30A7	0.0258458	0.00216296	0.140152
EFCAB4A	0.0258548	0.00216755	0.119886
GCC2	0.0258548	0.00216755	0.119886
FOXRED2	0.0258548	0.00216755	0.119886
MAEA	0.0259305	0.00217517	0.153409
PAK2	0.0259733	0.0021811	0.0945076
ICK	0.0259733	0.00218133	0.0757576
PAPOLA	0.0259816	0.00218459	0.130682
ASNS	0.0259816	0.00218459	0.130682
INO80C	0.0261523	0.00220282	0.152462
TMX2	0.0261523	0.00220282	0.152462
SLC31A1	0.0261523	0.00220153	0.0848485
PNP	0.0261747	0.00221135	0.166477
YES1	0.0261747	0.00220982	0.150379
C9orf169	0.0261747	0.00221634	0.0581439
FAF1	0.0261747	0.00221634	0.0581439
IFNGR2	0.0261747	0.00221634	0.0581439
MCF2L	0.0261747	0.00221634	0.0581439
TINF2	0.0261747	0.00221634	0.0581439
UBR5	0.0261747	0.00221634	0.0581439
CDR1	0.0261747	0.00220819	-0.257386
PMPCA	0.0261954	0.00221938	0.148106
WDR3	0.026332	0.00223225	0.0888258
HMOX2	0.0263381	0.00223447	0.127083
DBX1	0.0263381	0.00223537	-0.0462121
FITM2	0.0263555	0.00223945	0.152841
SFXN4	0.0263555	0.00223884	0.0909091
HEBP2	0.0264166	0.00224621	0.0566288
FAM65B	0.0264166	0.00224725	-0.0708333
PRSS50	0.0264326	0.00224991	-0.113826
ADSS	0.0264907	0.00225617	0.0967803
CCDC125	0.0264941	0.00225907	0.129735
ANP32E	0.0264941	0.00225827	-0.113258
TLE1	0.0264983	0.00226074	0.067803
HS3ST3B1	0.0265313	0.00226486	-0.149242
CNPY2	0.0265622	0.00226881	0.151136
C12orf11	0.0265667	0.00227306	0.123864
FASTKD3	0.0265667	0.00227445	0.110795
2018-09-03	0.0265667	0.00227375	0.0952652
ODF2	0.0265667	0.00227375	0.0952652
MAOA	0.0265822	0.00227746	0.0784091
PPARGC1A	0.0265822	0.0022784	-0.149621
TMEM87B	0.026644	0.00228501	0.123106
ELOVL7	0.0267221	0.00229303	0.122159
C2orf29	0.0268512	0.00230543	0.13447
KLF8	0.0268538	0.00230699	-0.148106
PRMT6	0.0268991	0.0023122	0.152273
NDUFB5	0.0270395	0.0023256	0.143561
TLE3	0.0271283	0.00233506	0.14697
PPP4C	0.0271283	0.00233592	0.14678
SNORD116-29	0.0271325	0.00234036	0.173106
FAM21C	0.0271325	0.00233934	0.126515
RNF138	0.0271325	0.00233934	0.126515
ELP2	0.0271325	0.00234164	0.0901515
HIBADH	0.027134	0.00234311	0.0797348
SERP2	0.0271423	0.00234516	-0.144697
CCNG1	0.0271975	0.00235128	0.132386
HBXIP	0.0272431	0.00235657	0.127841
DDX46	0.027278	0.0023618	0.130492
IL3RA	0.027278	0.00236228	-0.151326
ASMTL-AS	0.0272808	0.00236387	0.129167
RNF180	0.027283	0.00236541	-0.0712121
GLO1	0.027327	0.00237057	0.164394
CXCL14	0.0274086	0.002379	0.137311
ASB3	0.0275279	0.00239072	-0.0543561
KIAA0146	0.0276336	0.00240143	0.150189
LYPLA1	0.0276336	0.00240262	0.0962121
LOC401397	0.0276415	0.00240467	0.0653409
NUP205	0.0276724	0.00240873	0.0943182
RBPMS2	0.0277076	0.00241316	-0.117424
ANK3	0.0277774	0.00242062	0.0392045
TANC1	0.0277879	0.0024229	0.112121
EIF2AK2	0.0280479	0.00244696	0.0757576
PDK1	0.0280898	0.0024525	0.116477
NTRK3	0.0280898	0.00245338	-0.145455
SNORA71B	0.0280966	0.00245537	0.0960227
CARD16	0.0281675	0.00246295	-0.12822
NRIP1	0.028298	0.00247576	0.122538
LARP1B	0.0285245	0.00249699	0.121023
CBX4	0.0285823	0.00250487	0.0492424
DLX1	0.0285823	0.00250487	0.0492424
COASY	0.0289804	0.00254262	0.0837121
PDE4DIP	0.0289804	0.00254262	0.0837121
SNORD38B	0.0290233	0.00254809	0.185038
SNCG	0.0290233	0.00254925	-0.138826
HIST1H4E	0.0290805	0.00255715	0.14697
EFCAB2	0.0290805	0.00255715	-0.14697
COL9A1	0.0291347	0.00256461	-0.104545
ANTXR1	0.0291347	0.00256479	-0.115909
SPICE1	0.029311	0.00258175	0.0693182
DDAH1	0.0293213	0.00258411	0.117424
ZNF676	0.0294011	0.00259259	-0.0623106
CNN2	0.029497	0.0026025	-0.161174
SNORA38	0.029591	0.00261323	0.116856
TOP1	0.029591	0.00261664	0.102841
WDR45L	0.029591	0.00261664	0.102841
LAMB3	0.029591	0.00261474	-0.138636
GNAO1	0.0297723	0.00263415	-0.0878788
EIF3A	0.0300326	0.00266103	0.0606061
XRN2	0.0300326	0.00266103	0.0606061
PSTPIP2	0.0300326	0.00266162	-0.141098
CCDC60	0.0301588	0.0026743	-0.129356
ADAP2	0.0303006	0.00268848	0.142235
ACSL5	0.0303006	0.00268986	0.101136
CIB1	0.0303548	0.00270067	0.145644
KIF5B	0.0303548	0.00269929	0.0901515
PSMG4	0.0303548	0.00269929	0.0901515
SMPD4	0.0303548	0.00270041	0.0551136
CNKSR2	0.0304285	0.00270873	0.105682
PNO1	0.0304845	0.00272124	0.0375
WDR37	0.0304845	0.00272124	0.0375
ZER1	0.0304845	0.00272124	0.0375
BCHE	0.0304845	0.00272124	-0.0375
ZNF711	0.0304845	0.00272124	-0.0375
BTF3L4	0.0305065	0.00272555	0.14072
H19	0.0305065	0.00272621	-0.178977
RPLP0	0.0305177	0.00272872	0.145455
FICD	0.0306284	0.00274164	0.108902
YARS	0.0306284	0.00274164	0.108902
QRICH1	0.0307734	0.00275614	0.0543561
MOAP1	0.0308463	0.0027642	0.135985
TNC	0.030875	0.00276829	-0.145833
PMS2P3	0.0309974	0.0027808	0.114583
HSPG2	0.0310792	0.00278967	-0.118561
C19orf48	0.0311003	0.0027931	0.0869318
MTERFD1	0.0311411	0.0027983	0.135417
CHP	0.031216	0.00280658	0.141477
RPS3A	0.0312717	0.00281312	0.0653409
VPS26B	0.0313313	0.00282004	0.0785985
SERPINA11	0.0316021	0.00284717	0.152083
SUDS3	0.0316021	0.00284753	0.106818
DNAJC21	0.0316892	0.00286007	0.105682
RPS6KA6	0.0316892	0.00286007	0.105682
MTSS1L	0.0316892	0.00286007	-0.105682
SNRNP40	0.0317263	0.00286499	0.138068
GSK3A	0.0318268	0.00287563	0.146591
DCAF8	0.0319083	0.00288772	0.149242
PDCD4	0.0319083	0.00288663	0.117992
C12orf51	0.0319083	0.0028859	0.0897727
CDCA4	0.0322039	0.00291766	0.145833
TP53TG1	0.0322039	0.00291766	0.145833
ADPRHL1	0.0323925	0.00293794	0.11875
RASD1	0.0323925	0.00293794	0.11875
PTGS1	0.0324635	0.00294598	-0.13125
CYB5A	0.0324984	0.00295076	0.110417
MAP2	0.0325525	0.00295727	0.197917
CECR5	0.0327478	0.00297825	0.1125
DDOST	0.0327478	0.00297825	0.1125
KIAA1430	0.0327771	0.00298315	0.147538
PLCD4	0.0327771	0.00298415	-0.0844697
SLC25A32	0.0330729	0.00301435	0.0734848
SLC22A17	0.0330729	0.00301389	-0.144318
ACP6	0.0330866	0.00301886	0.106439
TARS	0.0330866	0.00301784	0.0503788
WDR75	0.0331074	0.0030224	0.147538
SLC26A1	0.0332086	0.00303491	0.131629
ZNF7	0.0332086	0.00303491	0.131629
KIF5C	0.0332657	0.00304178	0.139015
C22orf32	0.0333235	0.00305035	0.0683712
PBX2	0.0333235	0.00304874	-0.114394
SNORD42B	0.0334133	0.00306352	0.177841
NOL8	0.0334133	0.00306293	0.107008
TTC37	0.0334133	0.00306293	0.107008
OR52H1	0.0334757	0.00307089	-0.148295
PSMA6	0.0335841	0.00308415	0.142045
NDST1	0.0335841	0.00308335	0.124053
LCORL	0.0336267	0.00309112	0.144508
RPS29	0.0336267	0.00309139	0.0979167
OSBP2	0.0336895	0.00309882	0.146023
NLK	0.0336948	0.00310097	0.0820076
PGM3	0.0337011	0.00310322	0.147538
BRWD3	0.0337478	0.00311252	0.116098
C11orf48	0.0337478	0.00311252	0.116098
CNOT1	0.0337478	0.00311252	0.116098
CHST10	0.0341086	0.00314747	0.147348
SYTL2	0.0341597	0.00315388	0.114205
TMSB10	0.0341958	0.00315967	0.162879
MKRN1	0.0341958	0.00316271	0.0914773
IPO7	0.0341958	0.00316396	0.0727273
MAOB	0.0341958	0.00316097	-0.132576
SMTN	0.0349326	0.00323387	-0.156629
SYNE1	0.0349469	0.00323796	-0.102462
RCOR3	0.0349469	0.00323864	-0.12803
PPP1CA	0.0350141	0.00324659	0.108333
LIPA	0.0351026	0.00325827	0.136174
PANK3	0.0351026	0.00325827	0.136174
TGFB1I1	0.035193	0.00326839	-0.143182
GFM1	0.0353	0.0032853	0.0721591
KCTD9	0.0353	0.0032853	-0.0721591
PCM1	0.0353	0.00328453	-0.151894
SLIT2	0.0353	0.00328036	-0.159091
PPM1L	0.0354109	0.00329737	-0.0746212
CDS1	0.035437	0.00330156	0.110038
STAP2	0.0355725	0.00331839	0.103977
UBE2D2	0.0355725	0.00331839	0.103977
RNF217	0.0355725	0.00331945	-0.144129
EIF1AD	0.0358231	0.00334813	0.0486742
ZNF56	0.0358231	0.00334813	0.0361742
PARD6G	0.0358231	0.00334731	-0.0954545
KIAA0020	0.0359671	0.00336337	0.134848
SNORD45B	0.0360235	0.00337157	0.187311
LRRC7	0.0360235	0.00337576	0.0886364
LRRIQ1	0.0360235	0.00337576	0.0886364
C3orf64	0.0360235	0.00337576	-0.0659091
TATDN1	0.0361857	0.00339274	0.127652
MPZL1	0.0362059	0.00339642	0.14678
SRP9	0.0362404	0.00340145	0.142992
ALG6	0.0363154	0.00341029	0.109659
ATP2B1	0.0364229	0.00342218	0.0450758
SLC44A5	0.0364382	0.00342542	0.0770833
STARD3NL	0.0365334	0.00343617	0.0829545
ARL4D	0.0365483	0.00343937	-0.0939394
GTF2I	0.0366317	0.00344903	0.141856
MGAT5	0.0367084	0.00345806	0.145076
C21orf119	0.0367704	0.00346572	0.144886
ACY1	0.036777	0.00347542	0.0543561
COL9A2	0.036777	0.00347542	0.0543561
NSUN5P2	0.036777	0.00347542	0.0543561
NUP214	0.036777	0.00347542	0.0543561
RTN1	0.036777	0.00347542	0.0543561
SPATA13	0.036922	0.00349095	0.0708333
USP17	0.0371463	0.00351399	-0.137311
RORB	0.0372561	0.00352621	-0.0335227
HRAS	0.0372751	0.00352986	0.117235
FAM91A1	0.0372784	0.00353408	0.139583
TBCCD1	0.0372784	0.00353569	0.138447
FAM55D	0.0372784	0.00353437	-0.0810606
PSMD13	0.037503	0.00355884	0.132197
SLC26A2	0.0377113	0.00358047	0.122348
C14orf106	0.0379101	0.00360121	0.0931818
LEPRE1	0.0379183	0.00360574	0.130303
ZNF460	0.0379183	0.00360574	0.130303
NTHL1	0.0379691	0.00361432	0.0929924
C18orf32	0.0379691	0.003613	0.092803
IAH1	0.038023	0.00362508	0.0799242
MLL2	0.038023	0.00362508	0.0799242
THOC1	0.038023	0.00362508	0.0799242
FUT5	0.0380818	0.00363257	0.14053
C15orf40	0.0381034	0.00364118	0.101515
GDI2	0.0381034	0.00364118	0.101515
HDHD2	0.0381034	0.00364215	0.0575758
BBX	0.0381034	0.00364118	-0.101515
RAB5B	0.0381341	0.00364752	0.130871
TRERF1	0.0381341	0.00364886	-0.106439
ZNF44	0.0381604	0.00365702	0.144886
HTRA2	0.0381604	0.00365516	0.125568
MYO1E	0.0381604	0.00365377	0.0619318
RPIA	0.0387717	0.00371752	0.142045
PTTG1	0.0388482	0.00372677	0.142992
MTIF2	0.0389031	0.00373396	0.146023
DCTD	0.0392882	0.00377286	0.0863636
CDC14A	0.0393396	0.00377974	0.0873106
DDX18	0.0395536	0.00380226	0.12822
SNORD115-32	0.0396254	0.00381306	0.220265
ZNF233	0.0396254	0.00381306	0.144697
FAM83A	0.0396636	0.00382458	0.12197
C6orf62	0.0396636	0.00382458	0.12197
CXCL13	0.0396636	0.00382305	-0.0636364
KATNAL1	0.0396636	0.00382458	-0.12197
GDE1	0.0397426	0.00383416	0.14375
TARBP1	0.0398032	0.00384197	0.0613636
TPI1	0.0398689	0.00385225	0.129356
MTMR6	0.0398689	0.00385211	0.101894
CTTNBP2NL	0.0399367	0.00386274	0.114962
HADHB	0.0399367	0.00386274	0.114962
HERC3	0.0399659	0.00386755	0.0876894
DNAJA1	0.040017	0.00387446	0.0948864
HIATL1	0.0400891	0.00388342	0.126705
HLTF	0.0401978	0.00389594	0.110606
ERGIC3	0.0403035	0.00391016	0.14053
MT2A	0.0403035	0.00390962	-0.173864
UQCRQ	0.0403896	0.00392216	0.144508
LOC440297	0.0403896	0.0039225	-0.138068
PRMT10	0.0404159	0.00392705	-0.118371
COPS6	0.0405679	0.00394383	0.143939
RAB25	0.0406683	0.00395559	0.0922348
GJA1	0.0408526	0.00397553	-0.0910985
MPV17	0.0409156	0.00399379	0.122917
PDGFA	0.0409156	0.00399379	0.122917
SMARCA4	0.0409156	0.00398805	0.099053
SNORD116-14	0.0409156	0.0039902	0.0793561
LOC100129476	0.0409156	0.00398805	-0.099053
NPY6R	0.0409156	0.0039888	-0.144129
ABI2	0.041008	0.00400682	0.134848
SMS	0.041008	0.00400685	0.118182
ZNF581	0.0410414	0.00401411	0.120265
HIPK2	0.0410414	0.00401418	0.0787879
P4HA1	0.0410512	0.00401716	0.158144
RPS14	0.0411559	0.00402943	0.133712
PNPLA4	0.0411997	0.00403982	0.105114
TIAM2	0.0411997	0.00403982	-0.105114
CCDC82	0.0411997	0.00403756	-0.135985
SNORD27	0.0412119	0.00404305	0.141098
ITGA5	0.0413127	0.00405498	-0.136932
GLCCI1	0.0413386	0.00406161	0.0748106
AMBP	0.0413386	0.00406113	0.0710227
BTBD3	0.0414639	0.00407597	-0.0522727
ZFP36L2	0.0414824	0.00408148	-0.0378788
NAV3	0.0414824	0.00408188	-0.127841
CD200	0.0415441	0.00409001	-0.141667
SCARNA10	0.0416043	0.00409798	0.104356
LOC554249	0.0416196	0.00410281	0.10322
NIPAL3	0.0416196	0.0041036	-0.146023
IL13RA1	0.0416296	0.00410721	0.117235
DNAJC14	0.0416296	0.0041087	0.0857955
[truncated: 1,703 more rows]

## Sheet: Prostate_microarray (FDR < 0.1)
Genes	adjusted p-value	p-value	ED
SLC14A1	1.06053e-17	5.23615e-22	-0.689773
AMACR	3.42226e-17	3.37935e-21	0.664583
GCNT1	6.52131e-17	9.65929e-21	0.50322
MEIS2	8.60497e-17	1.69941e-20	-0.480114
TDRD1	2.478e-16	6.11731e-20	0.608902
MYO6	1.37705e-15	4.07935e-19	0.491856
LUZP2	4.11423e-14	1.42192e-17	0.415341
ARHGEF38	6.36759e-14	2.51509e-17	0.503977
HPN	7.76454e-14	3.45022e-17	0.324811
BICD1	3.17535e-13	1.56776e-16	0.424621
SNORA74A	8.31645e-13	5.74851e-16	0.446023
REPS2	8.31645e-13	5.74384e-16	0.415341
TPM2	8.31645e-13	5.60192e-16	-0.417235
NEFH	8.31645e-13	5.45955e-16	-0.69375
RGS10	1.30711e-12	9.68039e-16	0.389015
ERG	1.716e-12	1.35558e-15	0.480682
HOXC6	3.02979e-12	2.54302e-15	0.418182
MSMB	3.96414e-12	3.52298e-15	-0.659091
KRT6C	5.33566e-12	5.00888e-15	-0.361174
SPOCK3	5.33566e-12	5.26875e-15	-0.403598
SNORA71D	7.21399e-12	7.4797e-15	0.372348
PARM1	1.57298e-11	1.70858e-14	-0.385038
TERC	1.83339e-11	2.08195e-14	0.399811
ACSM1	2.572e-11	3.0477e-14	0.299811
RALGAPA2	4.49134e-11	5.54377e-14	0.388258
KRT15	6.24598e-11	8.01795e-14	-0.441288
OR51E2	6.96539e-11	9.28535e-14	0.687121
BCAM	7.79713e-11	1.07791e-13	0.375379
TRIB1	1.25204e-10	1.79269e-13	0.434091
GJB1	2.01582e-10	2.98581e-13	0.303788
GOLM1	2.57821e-10	3.9461e-13	0.393561
C10orf116	2.65417e-10	4.19341e-13	-0.311364
UAP1	3.84915e-10	6.27145e-13	0.306439
DNAJC10	5.21175e-10	9.21769e-13	0.300947
GSTM2	5.21175e-10	8.96189e-13	-0.345644
MYL9	5.21175e-10	9.2635e-13	-0.351326
MYH11	5.38906e-10	9.84473e-13	-0.39697
TRIM36	5.62006e-10	1.05442e-12	0.3625
C10orf137	7.01675e-10	1.35111e-12	0.235038
SH3RF1	9.28621e-10	1.8798e-12	0.336174
TP63	9.28621e-10	1.85037e-12	-0.331439
CCT3	9.37802e-10	1.94469e-12	0.347159
CANT1	1.28933e-09	2.7373e-12	0.334091
DST	1.64672e-09	3.57735e-12	-0.354356
TARP	2.07161e-09	4.70495e-12	0.480114
PLA2G7	2.07161e-09	4.67284e-12	0.403598
NEK5	2.19499e-09	5.30965e-12	0.379167
PDLIM5	2.19499e-09	5.40131e-12	0.346023
ZNF204P	2.19499e-09	5.36323e-12	-0.280303
DES	2.19499e-09	5.41865e-12	-0.377841
SNAI2	2.24788e-09	5.6602e-12	-0.2875
KCNH8	2.32698e-09	6.03392e-12	0.292235
EFEMP1	2.32698e-09	6.08916e-12	-0.380114
KRT14	2.36411e-09	6.30304e-12	-0.338447
GNL3	2.41596e-09	6.56058e-12	0.326326
BRP44	2.42799e-09	6.71312e-12	0.327652
ACACA	2.54342e-09	7.15784e-12	0.329924
P4HB	2.57831e-09	7.38332e-12	0.313068
GALNT7	3.39336e-09	9.88488e-12	0.328409
LSAMP	3.57928e-09	1.06032e-11	-0.297727
GPR160	3.88292e-09	1.16944e-11	0.424432
LPHN2	4.97667e-09	1.52342e-11	-0.342045
NRK	5.51727e-09	1.71615e-11	-0.254545
SVIL	5.70734e-09	1.80344e-11	-0.326326
SNORA24	7.09552e-09	2.27713e-11	0.304167
PRAC	7.15757e-09	2.33238e-11	0.308144
SNORA71A	7.33842e-09	2.42754e-11	0.35928
MAML2	7.40268e-09	2.48535e-11	-0.261932
ATP11B	8.22262e-09	2.80123e-11	0.301894
EIF2AK1	8.53925e-09	2.95126e-11	0.314962
SLC35E1	8.83002e-09	3.09534e-11	0.302083
TRPS1	9.35928e-09	3.32709e-11	-0.294129
KIAA1244	1.14775e-08	4.15476e-11	0.353598
ABCC4	1.14775e-08	4.19341e-11	0.352083
TAF1D	1.17577e-08	4.35385e-11	0.327841
CALD1	1.25769e-08	4.71928e-11	-0.317424
PGM5P2	1.51416e-08	5.75642e-11	-0.291288
CRISP3	1.67554e-08	6.45265e-11	0.689583
KRT5	1.74977e-08	6.82493e-11	-0.268561
WIF1	1.81355e-08	7.16323e-11	-0.285417
TCEAL2	2.18088e-08	8.7218e-11	-0.377462
TSPAN1	2.20861e-08	8.94176e-11	0.313447
STEAP4	2.26428e-08	9.27894e-11	0.441477
PAWR	2.43038e-08	1.01996e-10	0.316856
GSTM5	2.43038e-08	1.00859e-10	-0.267803
MYC	2.65139e-08	1.1258e-10	0.332576
SNORD44	2.92704e-08	1.25729e-10	0.332765
SMG5	3.01687e-08	1.31078e-10	0.210985
CAMKK2	3.02568e-08	1.32954e-10	0.313826
TIMP3	3.22844e-08	1.43458e-10	-0.358144
OR5E1P	3.26455e-08	1.46674e-10	-0.24053
VGLL3	3.64123e-08	1.65396e-10	-0.23125
JAZF1	3.88255e-08	1.78275e-10	-0.221023
DNAH5	4.44437e-08	2.0846e-10	0.375189
NDRG2	4.44437e-08	2.06776e-10	-0.302273
CADM1	4.47133e-08	2.11932e-10	0.305114
TP53INP1	4.66133e-08	2.25541e-10	0.319508
RBMS3	4.66133e-08	2.24017e-10	-0.313826
ZNF577	5.46401e-08	2.68799e-10	0.307008
ACTG2	5.46401e-08	2.69774e-10	-0.342992
SNORD78	5.8631e-08	2.92373e-10	0.401326
FASN	5.92451e-08	2.98361e-10	0.356818
TSPAN13	5.98443e-08	3.04333e-10	0.229924
CENPN	6.05401e-08	3.1086e-10	0.326894
BMP5	6.22929e-08	3.22936e-10	-0.396212
MAP7	6.49785e-08	3.40067e-10	0.301326
KIAA1467	7.61724e-08	4.02412e-10	0.312879
SGCB	8.15367e-08	4.34776e-10	-0.280871
ODC1	8.47168e-08	4.55917e-10	0.296212
C17orf28	8.62294e-08	4.68314e-10	0.30928
CPNE4	8.96518e-08	4.95754e-10	0.329356
CRISPLD2	8.96518e-08	4.92511e-10	-0.350568
PHF12	9.10083e-08	5.12242e-10	0.271402
ST14	9.10083e-08	5.12242e-10	0.271402
SNORD74	1.0372e-07	5.88913e-10	0.32197
CLU	1.05694e-07	6.05336e-10	-0.316856
ANGPT1	1.22761e-07	7.09145e-10	-0.310038
PTBP1	1.2328e-07	7.18228e-10	0.28447
MAL2	1.26974e-07	7.4602e-10	0.32822
SLC18A2	1.35959e-07	8.05522e-10	-0.22803
SNORD47	1.373e-07	8.23329e-10	0.331061
SERINC5	1.373e-07	8.27024e-10	0.304356
GLYATL1	1.40587e-07	8.53767e-10	0.290341
HYOU1	1.60396e-07	9.89905e-10	0.311174
TGM4	1.60396e-07	9.8508e-10	-0.397159
ESRP1	1.612e-07	1.00282e-09	0.30947
SFRP4	1.65863e-07	1.04002e-09	0.377462
UGDH	1.79194e-07	1.13246e-09	0.32822
FLNA	1.81678e-07	1.15713e-09	-0.360038
ITGA2	1.97695e-07	1.2689e-09	-0.278409
OR51T1	1.99173e-07	1.28823e-09	0.303788
PSMB7	2.06175e-07	1.34369e-09	0.291288
PPP3CA	2.17615e-07	1.44904e-09	0.236553
ARHGAP32	2.17615e-07	1.45048e-09	0.203598
ATP2B4	2.17615e-07	1.449e-09	-0.284091
RPL13A	2.2874e-07	1.53592e-09	0.274242
SMOC1	2.33454e-07	1.5791e-09	-0.26875
THOC2	2.77906e-07	1.90723e-09	0.229167
CHRDL1	2.77906e-07	1.89895e-09	-0.305114
NAALADL2	3.05596e-07	2.11235e-09	0.290341
SOX4	3.12135e-07	2.17296e-09	0.281629
TRAF7	3.20203e-07	2.24493e-09	0.253598
FLNC	3.2665e-07	2.30626e-09	-0.320265
MS4A8B	3.49659e-07	2.48597e-09	0.345833
CCT5	3.82068e-07	2.74752e-09	0.296212
MME	3.82068e-07	2.75412e-09	-0.332576
MYLK	3.88336e-07	2.81848e-09	-0.287879
ADRA1A	4.1614e-07	3.04082e-09	-0.173485
MAP4K4	4.27964e-07	3.14835e-09	0.173106
GDF15	4.64636e-07	3.44107e-09	0.3375
TRGV3	4.87189e-07	3.63215e-09	-0.250947
C15orf54	4.98662e-07	3.76692e-09	-0.210606
RND3	4.98662e-07	3.7481e-09	-0.340909
GPR126	5.05472e-07	3.84332e-09	-0.271212
RPN2	5.81413e-07	4.47225e-09	0.27178
C6orf186	5.81413e-07	4.47815e-09	-0.251136
RPL36A	5.96592e-07	4.62451e-09	0.26553
FAM84B	6.0038e-07	4.68352e-09	0.288068
SNORD36C	6.43965e-07	5.06099e-09	0.238068
ARFIP2	6.43965e-07	5.08711e-09	0.20625
IARS	6.94128e-07	5.55192e-09	0.246023
SEC16A	6.94128e-07	5.52199e-09	0.17822
NET1	7.29484e-07	5.87074e-09	0.262879
TMEM87A	7.31771e-07	5.92527e-09	0.281629
OR51G2	9.30454e-07	7.62592e-09	0.245455
PTCH2	9.30454e-07	7.5883e-09	-0.299432
EIF4A2	9.40697e-07	7.75632e-09	0.283712
FAM83B	9.5336e-07	7.90779e-09	-0.271591
SLC39A6	9.64805e-07	8.05037e-09	0.29678
RPL6	9.97232e-07	8.37017e-09	0.229356
SCGB1A1	9.99781e-07	8.44092e-09	-0.296402
CREB3L4	1.00877e-06	8.56661e-09	0.268182
C14orf166	1.00923e-06	8.62037e-09	0.261932
NAT15	1.03639e-06	8.90349e-09	0.235795
ENTPD5	1.05645e-06	9.12799e-09	0.292614
EDIL3	1.15372e-06	1.00254e-08	-0.216667
EIF4G3	1.26827e-06	1.11808e-08	0.270265
GUSB	1.26827e-06	1.12086e-08	0.258902
PDLIM1	1.26827e-06	1.1089e-08	-0.300379
STAC	1.29664e-06	1.15874e-08	-0.147348
ANXA2	1.29664e-06	1.15553e-08	-0.199811
OR51S1	1.35878e-06	1.22098e-08	0.227841
ST5	1.37708e-06	1.24423e-08	-0.271023
DKK3	1.39856e-06	1.27054e-08	-0.283712
PRDM8	1.43389e-06	1.30972e-08	-0.277273
AIMP2	1.4358e-06	1.31855e-08	0.179545
PMPCB	1.52363e-06	1.40673e-08	0.211364
C15orf51	1.52731e-06	1.41767e-08	-0.384659
HSPB8	1.5314e-06	1.43659e-08	-0.242424
CD177	1.5314e-06	1.43376e-08	-0.302273
SEC61A1	1.71904e-06	1.6211e-08	0.264205
SNORD36B	1.81417e-06	1.71976e-08	0.317614
CLDN8	1.82698e-06	1.74995e-08	0.272159
KCNG3	1.82698e-06	1.74241e-08	0.17822
NTN4	1.86001e-06	1.79076e-08	-0.248864
KDELR2	1.9851e-06	1.9265e-08	0.281061
FLJ41484	1.9851e-06	1.93984e-08	0.280114
FKBP4	1.9851e-06	1.9416e-08	0.268939
CCT2	1.9851e-06	1.9504e-08	0.210227
SNORD80	2.15424e-06	2.12722e-08	0.28125
WSB2	2.16621e-06	2.14974e-08	0.175758
PAQR6	2.72243e-06	2.71517e-08	0.180871
LARS	2.81903e-06	2.82543e-08	0.266098
GUCY1A3	2.87893e-06	2.89968e-08	0.280492
FNBP1L	2.97335e-06	3.0158e-08	0.265909
PPAP2A	2.97335e-06	3.02415e-08	0.2
S100A16	3.0012e-06	3.06728e-08	-0.274432
MAML3	3.00289e-06	3.08384e-08	0.145265
TGFB3	3.08821e-06	3.18671e-08	-0.32803
SLC43A1	3.18123e-06	3.2984e-08	0.161742
TRIM29	3.27793e-06	3.41484e-08	-0.167235
ITPR2	3.28719e-06	3.44072e-08	0.219697
SNORD49B	3.32367e-06	3.49531e-08	0.30625
C9orf152	3.41437e-06	3.60756e-08	0.268182
PLA1A	3.45442e-06	3.66693e-08	0.241667
THBS4	3.69607e-06	3.9417e-08	0.296023
COPB1	3.72963e-06	3.9959e-08	0.273864
ZNF483	3.91959e-06	4.21877e-08	-0.24697
ATP11A	3.99715e-06	4.32199e-08	0.1875
LMOD1	4.14592e-06	4.50332e-08	-0.248674
RAB11A	4.72442e-06	5.15501e-08	0.264394
NCRNA00161	4.96311e-06	5.43997e-08	-0.269697
PDIA6	5.08501e-06	5.6489e-08	0.267992
PTPRN2	5.08501e-06	5.64518e-08	0.2
PRRT2	5.08501e-06	5.643e-08	-0.230682
LCLAT1	5.1558e-06	5.753e-08	0.178409
ARHGEF26	5.4524e-06	6.14149e-08	0.266667
VCL	5.4524e-06	6.1647e-08	-0.277273
SNORD114-3	5.4524e-06	6.13205e-08	-0.280303
FBP1	5.57908e-06	6.33548e-08	0.22197
SLC19A2	5.67097e-06	6.46783e-08	0.272159
PRR16	5.86184e-06	6.73898e-08	0.322538
ROBO1	5.86184e-06	6.7434e-08	-0.222727
LRIG1	5.87792e-06	6.79092e-08	0.264205
FAM117B	6.0379e-06	7.00556e-08	0.238826
OR51F1	6.11225e-06	7.122e-08	0.207386
ICA1	6.41945e-06	7.51165e-08	0.191856
SNORD75	6.46879e-06	7.60133e-08	0.308333
C12orf75	6.65186e-06	7.84929e-08	-0.235038
SCN7A	7.06344e-06	8.36983e-08	-0.180682
MTCH2	7.09225e-06	8.47401e-08	0.24072
PAK3	7.09225e-06	8.47401e-08	-0.24072
PTPLB	7.23315e-06	8.67806e-08	0.246212
GTF3C6	7.23599e-06	8.71719e-08	0.212879
TBC1D4	7.3129e-06	8.87536e-08	0.273295
STOM	7.3129e-06	8.88207e-08	-0.26572
PM20D2	7.31856e-06	8.93736e-08	0.224621
SIM2	7.31856e-06	8.96121e-08	0.208902
EIF4G1	8.60199e-06	1.05752e-07	0.258523
FGFR1	8.6493e-06	1.0676e-07	-0.163447
PRR15L	8.7989e-06	1.09041e-07	0.165909
CYorf15A	9.34026e-06	1.16211e-07	0.222538
PTPN13	9.92472e-06	1.23973e-07	0.263826
SNORA6	1.01118e-05	1.26809e-07	0.201894
NONO	1.02178e-05	1.28643e-07	0.260417
GSTM3	1.03178e-05	1.30411e-07	-0.256061
E2F5	1.07339e-05	1.36731e-07	0.273106
FERMT2	1.07339e-05	1.36332e-07	-0.268371
SLC25A39	1.10352e-05	1.41114e-07	0.241667
ZNF652	1.11179e-05	1.4272e-07	0.262121
BPHL	1.11194e-05	1.43289e-07	0.133902
SNORA21	1.1833e-05	1.53068e-07	0.251705
RPL22L1	1.1929e-05	1.54899e-07	0.211553
CYP3A5	1.19498e-05	1.55759e-07	-0.269318
PRDX4	1.25498e-05	1.64332e-07	0.198674
ALCAM	1.25498e-05	1.6482e-07	0.172348
ESRP2	1.34275e-05	1.77009e-07	0.257955
PHF8	1.3578e-05	1.79663e-07	0.180871
PLCL1	1.40721e-05	1.86897e-07	-0.201515
SYNM	1.46996e-05	1.95955e-07	-0.214205
ANAPC5	1.48492e-05	1.98684e-07	0.117424
SLC38A11	1.49177e-05	2.00337e-07	0.303788
NEXN	1.49898e-05	2.02045e-07	-0.279735
TMEM144	1.54758e-05	2.09359e-07	0.175947
MTHFD1L	1.54865e-05	2.10269e-07	0.235606
ATP5B	1.71974e-05	2.35647e-07	0.218371
MCCC2	1.71974e-05	2.34979e-07	0.188447
STRN	1.71974e-05	2.36047e-07	0.156818
GSPT1	1.72514e-05	2.38491e-07	0.227462
PUS7	1.72514e-05	2.37969e-07	0.130114
CBX3	1.73487e-05	2.40692e-07	0.257008
MEIS1	1.74324e-05	2.42715e-07	-0.260795
CRISPLD1	1.74479e-05	2.43792e-07	0.164773
IMPDH2	1.84288e-05	2.58407e-07	0.237311
F5	1.91624e-05	2.6964e-07	0.332386
ZMPSTE24	1.92745e-05	2.72169e-07	0.138636
POSTN	1.94316e-05	2.76168e-07	0.312689
BAMBI	1.94316e-05	2.76306e-07	0.187689
ACLY	2.00184e-05	2.85638e-07	0.246591
MOSC1	2.05156e-05	2.93745e-07	0.182765
GSTP1	2.07231e-05	2.9774e-07	-0.199053
EVC2	2.07589e-05	2.99279e-07	-0.23428
SRM	2.13938e-05	3.09488e-07	0.247348
PIK3R1	2.15775e-05	3.14276e-07	-0.244886
CCDC80	2.15775e-05	3.1402e-07	-0.283523
HIST1H2BK	2.20882e-05	3.22806e-07	0.282576
ZNF660	2.21636e-05	3.25001e-07	-0.102462
CPLX3	2.27785e-05	3.35143e-07	-0.272159
FNIP2	2.29386e-05	3.38631e-07	0.206818
PRKG1	2.31522e-05	3.42928e-07	-0.163258
PALLD	2.33721e-05	3.47339e-07	-0.200379
REXO2	2.3983e-05	3.57602e-07	0.193939
CAV1	2.41594e-05	3.61424e-07	-0.214205
OCLN	2.44841e-05	3.67492e-07	0.284848
C4orf31	2.47791e-05	3.73143e-07	-0.247917
TRIM22	2.52056e-05	3.8081e-07	-0.269318
MRPL17	2.62762e-05	3.99053e-07	0.251894
PPP1R1B	2.62762e-05	3.99579e-07	0.208144
CACNA1D	2.64745e-05	4.03902e-07	0.288447
TRAF4	2.66565e-05	4.07994e-07	0.247159
PPP1R14B	2.69057e-05	4.13137e-07	0.248295
CCT7	2.76593e-05	4.26074e-07	0.241288
EIF3B	2.77357e-05	4.28621e-07	0.227652
KIAA0319L	2.80001e-05	4.34088e-07	0.243561
SFXN2	2.80094e-05	4.35615e-07	0.223295
LOC100127980	2.98998e-05	4.66492e-07	0.197538
PABPC1	3.04372e-05	4.76428e-07	0.135227
OGN	3.04372e-05	4.77882e-07	-0.281629
AATF	3.2467e-05	5.11355e-07	0.168371
NEDD4L	3.25701e-05	5.14586e-07	0.2875
BUB3	3.33919e-05	5.29219e-07	0.128788
ENC1	3.42e-05	5.43715e-07	0.229924
LOC138412	3.46101e-05	5.52697e-07	0.25
COPA	3.46101e-05	5.53652e-07	0.24375
SNORA33	3.83916e-05	6.17608e-07	0.273864
CDC42EP3	3.83916e-05	6.17935e-07	-0.217803
RABEP1	3.90276e-05	6.301e-07	0.248295
YPEL2	4.02373e-05	6.51616e-07	0.122538
LIG3	4.05585e-05	6.58821e-07	0.117235
RANBP2	4.0663e-05	6.62526e-07	0.230114
CRYAB	4.08744e-05	6.67987e-07	-0.298864
MBOAT2	4.10771e-05	6.73329e-07	0.193182
MYL6	4.14554e-05	6.81577e-07	-0.226515
SNORA64	4.42291e-05	7.3258e-07	0.271591
TMC5	4.42291e-05	7.38098e-07	0.270455
SNORD32B	4.42291e-05	7.3683e-07	0.233902
PGAP1	4.42291e-05	7.34048e-07	-0.191477
CTTNBP2	4.42291e-05	7.31001e-07	-0.219508
TXN	4.56808e-05	7.6458e-07	0.229356
LARP1	4.64287e-05	7.81681e-07	0.230303
SNORD60	4.64287e-05	7.80371e-07	0.188068
HDAC1	4.70631e-05	7.94686e-07	0.164583
AFAP1L2	4.76281e-05	8.06578e-07	-0.235038
CSRP1	4.77143e-05	8.10394e-07	-0.267992
HOXD10	4.86998e-05	8.29537e-07	-0.193939
RAB3B	5.22763e-05	8.93039e-07	0.327462
RAB17	5.29107e-05	9.06487e-07	0.245076
BIRC5	5.36075e-05	9.21073e-07	0.240341
ALG3	5.41903e-05	9.33762e-07	0.211174
ALDH18A1	5.5061e-05	9.51484e-07	0.241856
MIOS	5.50681e-05	9.54326e-07	0.219886
MIR145	5.54958e-05	9.64478e-07	-0.222159
SRPRB	5.57728e-05	9.72046e-07	0.133712
CAV2	5.66112e-05	9.89453e-07	-0.201705
UTRN	5.74403e-05	1.00678e-06	0.176136
RPSA	5.97566e-05	1.05033e-06	0.238826
MYO5C	6.15066e-05	1.08716e-06	0.205871
ZNF649	6.15066e-05	1.08535e-06	0.174432
NSF	6.61422e-05	1.17236e-06	0.136553
RPS6	6.71615e-05	1.19375e-06	0.165909
SLC4A4	6.7688e-05	1.20645e-06	0.264205
MEG3	6.86349e-05	1.22671e-06	-0.242614
JTB	6.90781e-05	1.23805e-06	0.242235
FAM96A	6.96731e-05	1.25215e-06	0.235227
COX16	7.0349e-05	1.26777e-06	0.155114
IQGAP2	7.07245e-05	1.27803e-06	0.201705
RBP1	7.15612e-05	1.29668e-06	-0.190152
MICAL2	7.51039e-05	1.36499e-06	0.220644
GATA3	7.51039e-05	1.36829e-06	-0.21553
TDRKH	7.58309e-05	1.38528e-06	0.239205
MGC72080	7.96877e-05	1.45967e-06	0.240152
SND1	8.01849e-05	1.47274e-06	0.22197
PGM5	8.03631e-05	1.47998e-06	-0.242803
OR51F2	8.09931e-05	1.49558e-06	0.247727
ARSJ	8.13369e-05	1.50594e-06	-0.228788
TRAP1	8.15005e-05	1.51299e-06	0.221591
RPL7A	8.19551e-05	1.52548e-06	0.222917
VSNL1	8.22807e-05	1.5356e-06	-0.111174
SNORD5	8.27839e-05	1.54908e-06	0.235417
PABPC3	8.50197e-05	1.59512e-06	0.210795
ENO1	8.69828e-05	1.63624e-06	0.227841
SCO2	9.26564e-05	1.74754e-06	0.15322
SYVN1	9.35914e-05	1.7698e-06	0.235606
SEL1L3	9.41165e-05	1.78437e-06	0.192992
GALNT1	9.67832e-05	1.84407e-06	0.236742
ACOX2	9.67832e-05	1.84449e-06	-0.208333
HS2ST1	9.82801e-05	1.87787e-06	0.151894
C19orf46	9.97026e-05	1.90997e-06	0.200758
AS3MT	0.000101993	1.96045e-06	-0.167992
COL14A1	0.000101993	1.96392e-06	-0.193561
ACTA2	0.000102369	1.97622e-06	-0.211932
SNORD79	0.000104132	2.0154e-06	0.192424
MYB	0.000104176	2.02138e-06	0.235417
ATP2C1	0.000105991	2.06184e-06	0.223485
PCP4	0.000107781	2.10198e-06	-0.236932
SMPDL3B	0.00010895	2.13015e-06	0.229735
STEAP1	0.000110157	2.1639e-06	0.301136
TPM1	0.000110157	2.16464e-06	-0.224432
SNX10	0.000110653	2.17984e-06	0.230871
ZNF146	0.000110992	2.192e-06	0.217803
TRIO	0.000111033	2.1983e-06	0.22178
SLC35B1	0.000111092	2.20496e-06	0.234091
FRK	0.000113187	2.25211e-06	0.252083
CXXC5	0.000115354	2.30093e-06	0.235795
ERBB3	0.00011605	2.32054e-06	0.152841
OR51G1	0.00011819	2.37701e-06	0.213068
PRMT1	0.00011819	2.37835e-06	0.213068
USP9Y	0.00011819	2.38083e-06	0.164962
IKBKB	0.000119288	2.40884e-06	0.20303
FLRT3	0.000122872	2.4873e-06	-0.239773
NDUFB9	0.000123777	2.51171e-06	0.242614
CANX	0.000123855	2.51941e-06	0.195644
C6orf115	0.000123883	2.5261e-06	0.241856
C5orf30	0.000126068	2.5792e-06	0.257955
MAP9	0.000126068	2.58311e-06	0.163447
OR52R1	0.000126707	2.60246e-06	0.223106
CYTH3	0.000127774	2.6363e-06	0.231818
RPS28	0.000127774	2.63699e-06	0.181439
PDIA5	0.000129382	2.68294e-06	0.133902
SLC39A9	0.000129382	2.67977e-06	0.0984848
SNORA70	0.00013635	2.84274e-06	0.3
SNORA1	0.00013635	2.84764e-06	0.244318
CSTA	0.00013635	2.84541e-06	-0.109848
SNORD76	0.000137825	2.91926e-06	0.258144
FGFRL1	0.000137825	2.9171e-06	0.223295
PI4KA	0.000137825	2.91499e-06	0.15322
KIAA0100	0.000137825	2.89869e-06	0.111174
TBL1X	0.000137825	2.91809e-06	-0.138447
VEGFA	0.000137825	2.91423e-06	-0.16875
FAM38A	0.000140241	2.97736e-06	0.233523
FLJ36840	0.000141715	3.01567e-06	-0.250758
HSPE1	0.000144358	3.0909e-06	0.214205
OR51A7	0.000144358	3.09074e-06	0.126326
ARHGAP18	0.000144358	3.09328e-06	0.118561
SNORD22	0.000144835	3.11065e-06	0.131061
BUD31	0.000146242	3.14809e-06	0.182765
RNF44	0.000149146	3.21798e-06	0.176326
NBL1	0.000151619	3.27881e-06	-0.120076
POLD2	0.000156254	3.38676e-06	0.239015
PREP	0.000164503	3.57367e-06	0.216477
SLMO2	0.000166926	3.64279e-06	0.23125
SNORA69	0.000166926	3.6389e-06	0.186174
SLC8A1	0.00016801	3.67475e-06	-0.205682
C6orf108	0.000171046	3.7496e-06	0.134091
SNORD49A	0.000173748	3.81742e-06	0.227273
BCCIP	0.000174046	3.83256e-06	0.229167
TMEM45B	0.000175297	3.86876e-06	0.252841
GCNT2	0.000178931	3.95779e-06	-0.205871
TJP1	0.000182309	4.04152e-06	0.154356
SYNPO2	0.000184023	4.08858e-06	-0.228598
ENTPD6	0.000188532	4.19808e-06	0.180303
C17orf63	0.000189334	4.2253e-06	0.20322
AGR2	0.000189806	4.25457e-06	0.412689
GLI3	0.000189806	4.25278e-06	-0.161364
ALG8	0.000191293	4.29735e-06	0.218182
SEL1L	0.000197238	4.44063e-06	0.141667
TUBB2A	0.000198265	4.47354e-06	0.281439
BLNK	0.000198403	4.48645e-06	0.094697
SNORD45A	0.000200534	4.56434e-06	0.300568
WIPI1	0.000200534	4.54912e-06	0.232576
VCP	0.000200534	4.56288e-06	0.211553
DOPEY2	0.000201539	4.59717e-06	0.142803
CBS	0.000207501	4.74341e-06	0.107386
RBPMS	0.000208274	4.77135e-06	-0.180682
C20orf11	0.000209275	4.80463e-06	0.195833
SAMD5	0.000212655	4.89273e-06	0.136932
HMGN5	0.000216854	5.00004e-06	-0.194697
C14orf104	0.000218877	5.0575e-06	0.221023
SYNGR2	0.000220007	5.09445e-06	0.168182
KIAA1147	0.000220014	5.1055e-06	0.207955
EIF3M	0.000220901	5.13698e-06	0.197159
ATP8A2	0.000222506	5.18528e-06	0.142803
GDEP	0.000223718	5.22459e-06	-0.452462
PSD3	0.000227114	5.3263e-06	0.123674
EPAS1	0.000227114	5.31853e-06	-0.187879
PAICS	0.000228026	5.35897e-06	0.188068
MRPL20	0.000229459	5.40396e-06	0.180303
MICALCL	0.000230925	5.4499e-06	0.251326
ARFGAP3	0.000231732	5.48038e-06	0.227083
MIR224	0.00023389	5.54296e-06	-0.0935606
CPA6	0.000237034	5.62917e-06	-0.0924242
ADRBK1	0.000246254	5.87246e-06	0.130303
ZDHHC18	0.000246254	5.87246e-06	0.130303
CDK7	0.000246697	5.89519e-06	0.225568
FAM50A	0.00025636	6.13878e-06	0.202462
IQCA1	0.000266218	6.38797e-06	-0.167803
SNORA9	0.000267471	6.43123e-06	0.221591
AADAT	0.000272012	6.55385e-06	0.143182
KIAA0182	0.000280481	6.77176e-06	0.162311
SRSF6	0.000281015	6.79852e-06	0.145644
C15orf48	0.000283721	6.892e-06	0.173295
XBP1	0.000283721	6.88312e-06	0.14072
NPEPPS	0.000286727	6.97919e-06	0.224621
BZW2	0.000287296	7.00723e-06	0.22822
FAM189A2	0.000299844	7.32807e-06	0.0806818
ITGB6	0.000300952	7.37e-06	-0.222159
COLEC12	0.000301099	7.38849e-06	0.193371
BDH2	0.000302413	7.45058e-06	-0.117235
FAT4	0.000302413	7.45058e-06	-0.117235
LOC100130872	0.000303121	7.48298e-06	0.121402
LMAN1L	0.00030315	7.49867e-06	-0.188636
SEC23IP	0.00030321	7.53004e-06	0.215909
KRT23	0.00030321	7.5301e-06	-0.248295
SMYD3	0.000311047	7.74009e-06	0.19697
TLR3	0.000312253	7.78552e-06	-0.176326
DAB2	0.000313445	7.83071e-06	0.157197
MIR205	0.000318398	7.97017e-06	-0.172538
PDE1C	0.000325501	8.16404e-06	-0.145644
CNDP2	0.000336427	8.45468e-06	0.21553
CUTA	0.000341322	8.59456e-06	0.215909
GNAL	0.000352489	8.89316e-06	-0.182386
SNORD28	0.000358504	9.08032e-06	0.266098
MPZL2	0.000358504	9.07566e-06	-0.146212
TKT	0.00036109	9.16363e-06	0.126515
ZCCHC6	0.000370945	9.43205e-06	0.183902
SLC45A2	0.000373599	9.51797e-06	0.141477
APOBEC3C	0.000377821	9.64419e-06	-0.214773
HMG20B	0.000380279	9.72571e-06	0.220644
SNORD29	0.000382629	9.80656e-06	0.252462
TLN1	0.000382629	9.82359e-06	-0.191098
RIPK2	0.000384616	9.89359e-06	0.0933712
COL6A1	0.000390226	1.00572e-05	-0.106061
EEF2	0.000406483	1.04962e-05	0.214583
TIMM13	0.000406589	1.0519e-05	0.136742
ZNF217	0.000408939	1.06135e-05	0.225947
PCSK6	0.000408939	1.06202e-05	0.195644
DNAJB4	0.000413145	1.07702e-05	-0.166477
TTC22	0.000413145	1.07702e-05	-0.166477
C7	0.000413312	1.0795e-05	-0.306629
SNORD15B	0.000417053	1.09133e-05	0.233712
AOX1	0.000418163	1.0963e-05	-0.204735
TNS3	0.00042276	1.11253e-05	0.219508
EFS	0.00042276	1.11253e-05	-0.219508
PPP1R9A	0.00042364	1.11902e-05	0.145076
NCAM1	0.00042364	1.11778e-05	-0.222727
S100A6	0.000425287	1.12547e-05	-0.232008
TRHDE	0.00043412	1.15099e-05	-0.0899621
NDUFV2	0.000440809	1.17091e-05	0.207197
ARMCX4	0.000444013	1.18161e-05	-0.21875
PCDH7	0.00044645	1.1903e-05	-0.208144
BCL11A	0.000451474	1.20592e-05	-0.216667
LTBR	0.000451746	1.20888e-05	0.193561
ATRNL1	0.000453912	1.21692e-05	-0.254167
BRD3	0.000460667	1.2373e-05	0.210985
SNORD54	0.000461028	1.24055e-05	0.204924
TBC1D30	0.000464191	1.25135e-05	0.0871212
ABCC1	0.000466692	1.26039e-05	0.0998106
C16orf70	0.000470182	1.27214e-05	0.196212
MPP6	0.000471272	1.27742e-05	0.239962
SERP1	0.000480389	1.3045e-05	0.201515
F2R	0.00048592	1.32192e-05	0.14697
RPL13AP5	0.000490148	1.33584e-05	0.125
GPR89A	0.000493745	1.34808e-05	0.10322
SS18L2	0.00049806	1.36233e-05	0.185227
SNORD34	0.000509637	1.39651e-05	0.251705
CCDC136	0.000509662	1.39909e-05	-0.19072
SPOCK1	0.000511244	1.40847e-05	0.252083
SLC35F5	0.000511244	1.40848e-05	0.135227
HSPA4L	0.000516027	1.42421e-05	-0.0861742
DOCK4	0.000518087	1.43245e-05	0.104356
LOC100131581	0.000525946	1.45678e-05	-0.198295
NSMCE1	0.000525969	1.45944e-05	0.143182
C16orf13	0.000527044	1.46502e-05	0.216288
RC3H2	0.000535773	1.49458e-05	0.2125
EML4	0.000535773	1.4935e-05	0.120076
SNORD116-16	0.000536709	1.49984e-05	0.245076
NSUN7	0.000538582	1.50773e-05	0.185795
C8orf4	0.000540649	1.51852e-05	0.238258
MAGED1	0.000540649	1.51886e-05	0.134091
ZDHHC9	0.000546696	1.53854e-05	0.105871
TRIM33	0.000547498	1.5435e-05	0.216098
DSC3	0.000553186	1.56227e-05	-0.19697
TCTN3	0.000553327	1.5654e-05	0.149242
VSTM2L	0.000562829	1.59692e-05	0.193371
IL33	0.000562829	1.59784e-05	-0.167614
SEC24D	0.000563436	1.60235e-05	0.132955
FTSJ3	0.000573066	1.63256e-05	0.136932
TMED4	0.000577597	1.65403e-05	0.188447
YWHAG	0.000577597	1.65403e-05	0.188447
ITGB3	0.000577597	1.65286e-05	-0.139394
SLC9A2	0.000603247	1.73046e-05	0.148485
AGFG1	0.000613056	1.76162e-05	0.206061
SNORD114-2	0.000617866	1.77849e-05	-0.185227
MIPEP	0.000619834	1.79028e-05	0.274811
AKT1	0.000619834	1.79016e-05	0.211742
PKN1	0.000619853	1.79339e-05	0.200379
QSOX2	0.000620702	1.79981e-05	0.208523
GOLGA8IP	0.000620702	1.80198e-05	-0.226894
SSBP1	0.000624195	1.8152e-05	0.222348
LBH	0.000626629	1.82537e-05	0.19697
SCARNA9L	0.000629318	1.83631e-05	0.174811
C20orf3	0.000633634	1.85204e-05	0.113826
SEC24A	0.000639502	1.8755e-05	0.170265
ROR2	0.000639502	1.8755e-05	-0.170265
CKS2	0.000644097	1.89343e-05	0.239962
IGF1	0.000644097	1.89534e-05	-0.295265
GSTM1	0.000650361	1.91698e-05	-0.188447
SMAP2	0.000658927	1.94548e-05	0.189583
SNORA56	0.000663446	1.9621e-05	0.188258
C14orf156	0.000673383	1.99481e-05	0.211553
CSNK2A1	0.000683082	2.02692e-05	0.211553
SEC11C	0.000686278	2.04657e-05	0.253977
TC2N	0.000686278	2.04245e-05	0.220644
GGT3P	0.000686278	2.04642e-05	0.0960227
PA2G4	0.000694669	2.07845e-05	0.2125
SLC12A7	0.000694669	2.07845e-05	0.2125
GOLGA2	0.000695905	2.08902e-05	0.204545
RPN1	0.000695905	2.08902e-05	0.204545
TMSB15A	0.000702604	2.1126e-05	0.229356
ITGBL1	0.000704974	2.12321e-05	0.195076
EPCAM	0.000710393	2.14304e-05	0.20303
TMEFF2	0.000714704	2.1631e-05	0.275189
TMEM181	0.000714704	2.16266e-05	0.204735
NDUFB10	0.000726638	2.20483e-05	0.205871
SEC23B	0.000726638	2.20639e-05	0.118939
PTPRJ	0.000726961	2.21096e-05	0.157386
RIOK1	0.000727644	2.21663e-05	0.192045
MON1B	0.000739393	2.25972e-05	0.168371
PELO	0.000739393	2.25609e-05	-0.141856
PLAGL1	0.000741852	2.2709e-05	-0.171591
PAGE4	0.000743509	2.27964e-05	-0.205871
SNORA27	0.000744119	2.28519e-05	0.230871
MYO1D	0.000762367	2.34876e-05	0.13428
RALBP1	0.000762367	2.34876e-05	0.13428
ILF2	0.00076667	2.36958e-05	0.206061
TAGLN	0.00076667	2.36918e-05	-0.262121
RUVBL1	0.000773574	2.39474e-05	0.180303
LRCH2	0.000774326	2.40089e-05	-0.209659
ZFAND1	0.000776249	2.41069e-05	0.163636
MTOR	0.000781505	2.43087e-05	0.129167
GOLGA5	0.000782865	2.44136e-05	0.164583
SPARCL1	0.000782865	2.44283e-05	-0.250189
RMI1	0.000787493	2.46141e-05	0.197538
PMM2	0.000787493	2.46505e-05	0.166288
YTHDF1	0.000788126	2.47092e-05	0.209091
RPL37	0.000788596	2.47629e-05	0.187311
HIP1	0.000789103	2.48177e-05	0.201136
CYP4Z2P	0.000797193	2.51115e-05	-0.216667
SLC25A6	0.000800984	2.52916e-05	0.207576
C10orf18	0.000800984	2.54287e-05	0.195265
H2AFY	0.000800984	2.53983e-05	0.188068
SSR2	0.000800984	2.53983e-05	0.188068
NETO2	0.000800984	2.5379e-05	0.0909091
C21orf63	0.000819893	2.60695e-05	-0.158712
CCDC6	0.000827007	2.63365e-05	0.203409
SNORD15A	0.000831717	2.65275e-05	0.181439
CNN1	0.000832837	2.66044e-05	-0.251515
GPR110	0.000838123	2.68146e-05	0.160606
ZKSCAN1	0.000847697	2.71628e-05	0.20625
SPRY2	0.000851575	2.73291e-05	-0.111742
SLC7A1	0.000853877	2.74451e-05	0.1
SEMA3E	0.000854526	2.75082e-05	-0.181061
STX19	0.000858097	2.76655e-05	0.193371
PHKB	0.000861536	2.78189e-05	0.130492
MKNK2	0.000863448	2.79233e-05	0.147917
HEY2	0.000863488	2.79672e-05	0.217045
2018-09-11	0.0008664	2.81043e-05	0.120833
SELS	0.000877187	2.84975e-05	0.182008
PDE3B	0.000879204	2.86065e-05	0.119129
LMBR1	0.00088934	2.89802e-05	0.110038
PPP2R2D	0.000893303	2.91534e-05	0.14072
PSMA7	0.000894013	2.92207e-05	0.185606
CORO1B	0.000896459	2.93449e-05	0.198674
CD2AP	0.000909797	2.98265e-05	0.203977
ITPA	0.000911641	3.0022e-05	0.206629
SEMA3D	0.000911641	3.00077e-05	-0.102273
SLITRK6	0.000911641	3.00077e-05	-0.102273
SNORD113-4	0.000916477	3.02584e-05	-0.0922348
TNS4	0.000916477	3.02717e-05	-0.169886
SUV420H1	0.000917102	3.03829e-05	0.193939
SCPEP1	0.000917102	3.03733e-05	-0.0986742
FAM190A	0.000919183	3.05022e-05	0.210606
RAD23B	0.000919183	3.05426e-05	0.199811
TRO	0.000925623	3.08023e-05	-0.208144
UBE2R2	0.000926796	3.09786e-05	0.205492
SLC12A2	0.000926796	3.08961e-05	0.196402
ASCL2	0.000926796	3.09786e-05	-0.205492
CBR4	0.000934726	3.12998e-05	0.218371
CASD1	0.000934726	3.1336e-05	0.148485
CAB39	0.000941685	3.16158e-05	0.204356
SCARNA17	0.000950816	3.19693e-05	-0.213068
MOGS	0.000957644	3.22461e-05	0.138068
LGALS3BP	0.000958179	3.23115e-05	-0.189583
YPEL1	0.000972566	3.28446e-05	0.180871
THSD1P1	0.000979782	3.31367e-05	0.0922348
KRT17	0.000985065	3.3364e-05	-0.183712
CFL2	0.000996231	3.37914e-05	-0.185606
DIAPH1	0.00100064	3.40396e-05	0.115152
MTA2	0.00100064	3.40396e-05	0.115152
GFPT1	0.00100567	3.4314e-05	0.182576
PRPS1	0.00100567	3.42867e-05	0.161364
PDGFC	0.00100567	3.43599e-05	-0.148295
KRT13	0.00100596	3.44195e-05	-0.154356
ACSF2	0.00100678	3.44971e-05	-0.207197
DAPK1	0.00100794	3.45865e-05	0.135985
LOC646851	0.00100944	3.46879e-05	0.183523
SMYD2	0.00101799	3.50823e-05	0.203788
ZSCAN16	0.00101799	3.50823e-05	0.203788
ZBED4	0.00102549	3.53914e-05	0.191477
LAYN	0.00102675	3.54855e-05	-0.191477
SLC22A23	0.0010328	3.57457e-05	0.190152
LSR	0.00103616	3.59133e-05	0.1875
LASS4	0.0010432	3.62086e-05	0.1125
TMED3	0.00104894	3.65113e-05	0.120265
TACC1	0.00104894	3.65113e-05	-0.120265
MARS	0.00104912	3.67249e-05	0.125379
SHANK2	0.00104912	3.67249e-05	0.125379
SNORD113-3	0.00104912	3.65889e-05	-0.155492
ID4	0.00104912	3.66289e-05	-0.168371
STK33	0.00105301	3.69132e-05	-0.177083
HIST3H2BB	0.00107189	3.76279e-05	0.202462
TUFT1	0.00107745	3.78764e-05	0.203977
TBC1D3B	0.00107907	3.79864e-05	0.201894
EVL	0.00108332	3.81895e-05	0.200758
CLIP3	0.00108989	3.84749e-05	-0.198295
DDX26B	0.00109139	3.85817e-05	-0.18428
LOC100128816	0.00111461	3.94575e-05	0.0511364
MTFR1	0.00113476	4.03391e-05	0.173106
LMAN2	0.00113476	4.03391e-05	0.173106
MTG1	0.00113476	4.03391e-05	0.173106
SNORA41	0.00114593	4.07929e-05	0.200189
EIF2AK4	0.00117113	4.18054e-05	0.126705
TNS1	0.00117113	4.17665e-05	-0.155871
ATR	0.0011743	4.19766e-05	0.148106
GSTM4	0.00118547	4.24342e-05	-0.164015
ACPP	0.00119182	4.27204e-05	-0.300758
PRICKLE2	0.00119268	4.28102e-05	-0.199811
MYH10	0.0011967	4.30135e-05	0.136932
IFNAR1	0.00120028	4.32609e-05	0.15625
WDR12	0.00120028	4.32609e-05	0.15625
C7orf46	0.00120448	4.34715e-05	0.185417
SSR4	0.00124075	4.4903e-05	0.192992
EPHA3	0.00124075	4.48893e-05	-0.200947
DIO2	0.00124296	4.5106e-05	0.210227
KANK2	0.00124296	4.5106e-05	-0.210227
MARK2	0.00126313	4.59626e-05	0.177083
ZNF610	0.00126313	4.59626e-05	0.177083
PSMD3	0.00127013	4.63429e-05	0.149811
TMEM30B	0.00127013	4.63429e-05	0.149811
GRIN3A	0.00127161	4.64595e-05	0.111174
TBC1D3C	0.00129297	4.73037e-05	0.178409
KLK2	0.00129439	4.74197e-05	0.19072
IGF2	0.00130588	4.79049e-05	-0.279545
AMY1A	0.00130683	4.80042e-05	-0.166098
C11orf76	0.00133078	4.89499e-05	0.157576
C1orf103	0.00135299	4.98338e-05	0.185038
ZNF664	0.00136387	5.03017e-05	0.192424
FAM3B	0.00137275	5.06972e-05	0.158333
CXADR	0.00140176	5.18377e-05	0.163826
RCC2	0.00141038	5.22262e-05	0.193561
MARVELD2	0.00141157	5.23399e-05	0.128598
SLC25A33	0.00141809	5.26517e-05	0.207576
SNORD32A	0.00142955	5.31475e-05	0.213258
CYP2J2	0.00143544	5.35084e-05	0.088447
ZMYND8	0.00143544	5.35084e-05	0.088447
TPD52	0.0014535	5.42534e-05	0.194508
KHDRBS3	0.00146597	5.47912e-05	0.0833333
MSL3L2	0.00147867	5.54047e-05	0.22178
BIK	0.00147867	5.54119e-05	0.193182
NSUN6	0.00148493	5.57196e-05	0.203409
DSC2	0.00150017	5.63658e-05	0.179924
WFDC1	0.00150818	5.67411e-05	-0.200379
PPYR1	0.00152871	5.75887e-05	0.0757576
MYBPC1	0.00154722	5.84392e-05	0.167045
GBP2	0.00154722	5.84093e-05	-0.1625
FABP5	0.00156201	5.90746e-05	0.228409
LMNB1	0.00156916	5.94226e-05	0.170644
PDE11A	0.00158235	6.00001e-05	-0.208333
HIST2H4A	0.00160194	6.08222e-05	0.147159
TMEM2	0.00160587	6.10506e-05	0.175568
MMP16	0.00163282	6.21558e-05	-0.150379
ARMCX1	0.00165762	6.31817e-05	-0.133144
VWA5A	0.00166253	6.34509e-05	-0.119508
SNORD58A	0.00166949	6.39821e-05	0.227841
LASS2	0.00166949	6.42021e-05	0.204356
SNORA65	0.00166949	6.40639e-05	0.199242
HNRNPK	0.00166949	6.40208e-05	0.173295
ADAM9	0.00166949	6.42937e-05	0.117235
AZIN1	0.00166949	6.42144e-05	0.113826
CDH10	0.00166949	6.40068e-05	-0.129356
UBA1	0.00167081	6.4427e-05	0.195644
OAZ1	0.00167438	6.47092e-05	0.170833
SDF4	0.00167438	6.47298e-05	0.12197
SURF4	0.00168718	6.5308e-05	0.161553
SPP1	0.00171642	6.67599e-05	0.279735
PLEKHB1	0.00171642	6.71177e-05	0.175947
MPHOSPH10	0.00171642	6.71177e-05	0.175947
ACAD8	0.00171642	6.67927e-05	0.153598
CLPP	0.00171642	6.68363e-05	0.0960227
AHNAK2	0.00171642	6.68363e-05	-0.0960227
ZFP36L1	0.00171642	6.70665e-05	-0.190341
TCF21	0.00171642	6.69285e-05	-0.217424
LIPH	0.0017708	6.93315e-05	0.192045
PBOV1	0.00178976	7.01623e-05	0.224242
REPIN1	0.00181462	7.12265e-05	0.12803
CYFIP2	0.00181525	7.13409e-05	0.145455
DPT	0.00187642	7.38378e-05	-0.157008
CCNG2	0.00187672	7.39422e-05	0.162689
ZNF615	0.0018789	7.4174e-05	0.185417
UPK1A	0.0018789	7.42134e-05	-0.103598
MTHFD2	0.00188274	7.45512e-05	0.14678
CHRM3	0.00188274	7.44715e-05	0.143182
VEZT	0.00188795	7.48508e-05	0.164205
FAM21A	0.00191992	7.63075e-05	0.190909
TRPC1	0.00191992	7.62334e-05	-0.17197
SNORD116-22	0.00195317	7.77257e-05	0.238636
SLC25A13	0.00203545	8.11003e-05	0.185038
MTIF3	0.002036	8.12227e-05	0.140909
B2M	0.00205291	8.19986e-05	-0.101136
TMEM49	0.00207087	8.29687e-05	0.165341
LDHA	0.00207087	8.29239e-05	0.139394
C4orf43	0.00207087	8.3023e-05	0.127083
RPS6KC1	0.00207628	8.33425e-05	0.179545
XPOT	0.00207767	8.35006e-05	0.178788
ZNF799	0.00207953	8.36781e-05	0.213826
ZNF613	0.00208046	8.38183e-05	0.171591
ATP7B	0.00209493	8.4608e-05	0.156439
APCDD1	0.00209493	8.4608e-05	-0.156439
SPG21	0.00210389	8.50739e-05	0.0935606
MAPK9	0.00210624	8.5273e-05	0.0782197
KCNAB1	0.0021417	8.68141e-05	-0.169508
CRABP2	0.00215515	8.74659e-05	-0.140341
SMAD3	0.00215978	8.77604e-05	-0.173106
ALS2CR4	0.00218168	8.8758e-05	-0.169508
FARP1	0.00218569	8.91371e-05	0.151326
TLCD1	0.00218569	8.91371e-05	0.151326
DCN	0.00219137	8.94767e-05	-0.199811
PVRL3	0.00219393	8.99007e-05	0.188447
C10orf81	0.00219393	8.99063e-05	0.181629
GABRE	0.00219393	8.97426e-05	-0.14697
GOLGA3	0.00219871	9.05364e-05	0.195076
SLC25A3	0.00219871	9.05364e-05	0.195076
RNF144A	0.00219871	9.05318e-05	0.191856
SNORA68	0.00219871	9.03105e-05	0.186742
KIAA1370	0.00219985	9.11742e-05	0.195833
TXNL4A	0.00219985	9.11742e-05	0.195833
CLTA	0.00219985	9.1235e-05	0.189583
MFSD3	0.00219985	9.12045e-05	0.181439
SNORA62	0.00219985	9.07896e-05	0.159659
GLB1L2	0.00219985	9.10819e-05	0.149811
DNAJC2	0.00223284	9.27136e-05	0.180114
SNORD26	0.0022729	9.45721e-05	0.228598
GNPNAT1	0.0022729	9.46013e-05	0.174811
SEMA6D	0.00227615	9.48488e-05	-0.157386
GDPD1	0.00228335	9.54872e-05	0.0719697
CALR	0.00228335	9.54872e-05	0.0719697
EYA4	0.00228335	9.53195e-05	-0.163068
EDEM3	0.00228865	9.58217e-05	0.0984848
PXDN	0.0023171	9.71274e-05	0.0982955
CDC42SE1	0.00235095	9.86623e-05	0.167045
AP3D1	0.00235592	9.89873e-05	0.174242
KCTD3	0.00236397	9.94422e-05	0.158902
ARL5B	0.00237663	0.000100092	0.0895833
PCDHB5	0.00244897	0.00010326	0.132386
ATXN2L	0.00245119	0.000103474	0.184848
POLR3E	0.00247736	0.000104701	0.124242
CHN2	0.00247842	0.000104991	0.0808712
CHN1	0.00247842	0.000104881	-0.132955
RRS1	0.0024785	0.000105116	0.205303
SPON2	0.0025001	0.000106156	0.124432
SRP72	0.00253423	0.00010773	0.189394
BDH1	0.00254192	0.000108349	0.188258
CBWD1	0.00254192	0.000108349	0.188258
GGT1	0.00254192	0.000108559	0.0986742
ITM2C	0.00254192	0.000108559	-0.0986742
COL4A6	0.00255842	0.00010939	-0.192614
DNMBP	0.00257552	0.000110249	0.130492
SSR3	0.00257989	0.000110563	0.192992
SEC61G	0.00259223	0.00011122	0.14678
C12orf23	0.00260265	0.000111835	0.193371
TSFM	0.00260265	0.000111924	0.105871
GNB2	0.00260983	0.00011249	0.193182
GTF3C1	0.00260983	0.00011249	0.193182
SET	0.00262297	0.000113186	0.197917
SNORD6	0.00262469	0.00011339	0.186364
SC4MOL	0.00264994	0.000114612	-0.180682
NOP56	0.00265836	0.000115107	0.138258
C16orf88	0.00266091	0.000115612	0.130682
ZNF542	0.00266091	0.000115612	0.130682
IP6K2	0.00266091	0.000115563	0.119129
PNMA1	0.00266675	0.000115997	-0.163636
ODZ3	0.00269384	0.000117308	-0.152462
BEX1	0.00270231	0.000117811	-0.132765
ANPEP	0.00270355	0.000117998	-0.292235
PCBD1	0.00270778	0.00011845	0.103598
CXCL10	0.00270778	0.00011845	0.0660985
UBAP2	0.00270782	0.000118853	0.180303
USP3	0.00270782	0.000118853	0.180303
HAT1	0.00270782	0.000118642	0.152652
SNORD8	0.00271389	0.000119388	0.189962
NOB1	0.00271389	0.000119274	0.180492
CHST9	0.0027145	0.000119548	-0.125568
SPG20	0.00272584	0.000120183	-0.129545
TGM2	0.00273466	0.000120706	0.195455
ZNF124	0.00274591	0.000121339	0.120076
FAM53C	0.0027551	0.000122017	0.103788
RBFOX3	0.0027551	0.000122017	-0.103788
ASPN	0.00275919	0.000122334	0.180114
SNORD116-8	0.00276403	0.000122685	0.112121
PDZRN4	0.00277168	0.000123162	-0.123106
LRRN1	0.00278951	0.000124091	0.177462
MYOF	0.00279721	0.000124572	-0.14375
TOR1B	0.00280154	0.000124903	0.183523
COL12A1	0.00280642	0.000125259	0.186364
PPP2CA	0.00281646	0.000125846	0.120644
RAB18	0.00281957	0.000126403	0.184091
AIG1	0.00281957	0.000126348	0.172917
ZNF663	0.00281957	0.000126302	-0.108902
MATR3	0.00282223	0.000126662	0.162121
GRINA	0.00282578	0.000127204	0.184659
DCAF12	0.00282578	0.000127045	0.153788
NPY	0.00282578	0.00012724	0.122159
NDUFS6	0.0028309	0.000127855	0.186932
PITPNA	0.0028309	0.000127855	0.186932
BGN	0.0028309	0.000128023	0.171023
CCDC50	0.0028309	0.000128029	0.153977
COL28A1	0.00286254	0.000129601	0.200758
NUCB2	0.00286894	0.000130033	0.105114
ATP8A1	0.00288823	0.00013105	0.146212
ZNF121	0.00290914	0.000132286	0.190341
SERPINB11	0.00290914	0.000132146	-0.316856
DAPL1	0.00292498	0.00013315	-0.208523
RAB3D	0.00293253	0.000133639	0.0897727
ENOPH1	0.00294777	0.000134479	0.125568
TMEM183A	0.00297256	0.000135904	0.138447
ODZ1	0.00297256	0.000135884	-0.102273
GUF1	0.00297933	0.00013636	0.107197
MRP63	0.00298514	0.000136773	0.155303
DECR1	0.00299264	0.000137265	0.126894
DTX3L	0.00300307	0.000137892	0.157576
BACE2	0.00301429	0.000138556	0.146212
SCARNA12	0.00303385	0.000139604	0.14053
SKAP2	0.00303852	0.000139969	0.185985
C7orf42	0.0030416	0.000140412	0.132008
EEF1E1	0.0030416	0.000140412	0.132008
PIK3C2G	0.0030794	0.000142309	-0.0573864
SNORD24	0.00311218	0.000143977	0.215909
PTDSS1	0.00313139	0.000145184	0.194886
C15orf63	0.00313139	0.000145179	0.1875
EDA2R	0.00313139	0.000145329	-0.170455
RHOJ	0.00313169	0.000145498	-0.122538
NOX4	0.00314464	0.000146255	0.180492
LOC401109	0.00315054	0.000146685	-0.0897727
ADAMTS5	0.00315097	0.000146861	-0.188258
ALDH3B2	0.00315528	0.000147218	0.18125
DPYSL3	0.00315855	0.000147526	-0.159091
ETS2	0.00316466	0.000147968	-0.204735
TEC	0.00317151	0.000148444	0.184659
TMEM209	0.00317723	0.000149026	0.166856
CFD	0.00317723	0.000148957	-0.170833
POLB	0.00318431	0.000149515	0.197917
ADSL	0.00320308	0.000150555	0.0948864
TIMM9	0.00322072	0.000151543	0.074053
C1QTNF9B	0.00322534	0.000151919	0.252273
MAPKAPK3	0.00323178	0.000152382	0.147538
CXCL12	0.00325423	0.000153601	-0.168371
SNORD115-33	0.0032818	0.000155065	0.274432
ZNF532	0.00333803	0.000157887	-0.0956439
DDX56	0.0033386	0.000158078	0.0681818
PSMD8	0.00335923	0.000159387	0.171591
PRPSAP1	0.00335923	0.000159387	0.171591
FUCA2	0.00337065	0.000160095	0.134091
CCND2	0.00337485	0.000160461	-0.150379
GPNMB	0.00339688	0.000161676	0.158712
AKAP1	0.00347543	0.000165587	0.148864
ROMO1	0.00349252	0.000166573	0.184848
EIF2B3	0.00352556	0.000168497	0.160795
SNORA71C	0.00352556	0.000168497	0.160795
WASF3	0.00352914	0.000169017	0.173864
RPL18AP3	0.00352914	0.000168993	0.0770833
HSD17B11	0.0035423	0.000170346	0.181818
SNORA10	0.0035423	0.000170079	0.177841
MRPL37	0.0035423	0.0001702	0.115341
RPL9	0.0035423	0.0001702	0.115341
SNORD116-25	0.003581	0.000172384	0.18447
RPL27A	0.00360049	0.0001735	0.121591
SGMS1	0.00362627	0.000174922	0.130871
PTGDS	0.00366238	0.000176845	-0.168561
C14orf109	0.00367448	0.00017761	0.183144
MGAT4A	0.0036751	0.000177929	0.141667
ZNF334	0.0036751	0.000178003	-0.150189
YWHAE	0.0036857	0.000178698	0.182008
HIST1H4K	0.00368925	0.000179053	0.156061
ZNF737	0.00369438	0.000179543	0.239773
ARV1	0.00369438	0.000179849	0.173106
KRT8	0.00369438	0.000179737	0.103409
HEXA	0.00369538	0.00018008	0.0683712
TMLHE	0.00372068	0.000181496	-0.154735
ACSM3	0.00372488	0.000182069	0.143939
GPR89B	0.00372488	0.000181956	0.0818182
TMTC4	0.0037489	0.000183429	0.107765
RNF103	0.00377709	0.000185181	0.1
RORC	0.00377709	0.000185181	0.1
IFT74	0.00381136	0.000187049	0.0973485
CCZ1	0.00381311	0.000187323	0.186932
TGFB2	0.00381871	0.000187787	-0.210606
CSGALNACT1	0.00382618	0.000188343	0.187311
ACBD5	0.00383032	0.000189289	0.185227
NOLC1	0.00383032	0.000189492	0.151515
PTP4A3	0.00383032	0.00018912	0.116477
TMEM190	0.00383032	0.000189363	0.105114
PLEKHH2	0.00383032	0.000189289	-0.185227
ALDH1A3	0.00383402	0.000189865	0.132955
TPMT	0.00385667	0.000191177	0.16553
CDC42SE2	0.00386526	0.000191794	0.0920455
ZMIZ1	0.00390141	0.00019378	0.145076
C6orf174	0.0039074	0.000194271	-0.126705
NWD1	0.00390852	0.000194519	0.120644
DDX21	0.00395698	0.000197126	0.0943182
CCDC41	0.00396	0.000197472	0.176705
LRP2BP	0.00397933	0.000198632	0.183712
ARPC3	0.00403457	0.000201589	0.183144
LRRC59	0.00404811	0.000202665	0.0706439
PSME4	0.00404811	0.000202665	0.0706439
GGCT	0.00405279	0.0002031	0.0973485
CATSPER2	0.00405419	0.000203802	0.152273
CCDC90A	0.00405419	0.000203971	0.114773
APLF	0.00405419	0.000203886	-0.0785985
F10	0.00405419	0.000203886	-0.0785985
PDIA3P	0.00405767	0.000204346	0.161364
DOK4	0.00408082	0.000205713	-0.177273
XPO6	0.00412367	0.000208077	0.142045
MEMO1	0.00413705	0.00020916	0.0859848
NUPR1	0.00413705	0.00020916	0.0859848
RBFOX2	0.00414596	0.000209816	-0.180682
ANXA6	0.00423528	0.000214545	-0.203598
LIG4	0.0042385	0.000214918	0.106061
PDK4	0.00424648	0.000215532	-0.21553
SNORA19	0.00424768	0.000215802	0.209659
TSC22D3	0.00424998	0.000216129	-0.183902
FADS2	0.00425251	0.000216468	-0.150568
PLP2	0.00425456	0.000216782	-0.197538
UBR4	0.00428716	0.000218655	0.163068
PDLIM7	0.00433566	0.000221343	-0.193371
LPCAT3	0.00435963	0.000222781	0.177083
PTPRT	0.00436049	0.000223419	0.183902
EIF3J	0.00436049	0.000223463	0.171402
FAS	0.00436049	0.000223472	-0.0909091
SPOPL	0.00436199	0.000223957	0.181061
RRP12	0.00436199	0.000223979	0.172538
FHL1	0.0043785	0.000225043	-0.163447
TMEM135	0.00438099	0.000225387	0.122159
JHDM1D	0.00447848	0.000230624	0.144318
APOBEC3G	0.00449757	0.000231829	-0.178598
NPLOC4	0.00454159	0.000234322	0.15947
FGF10	0.0046085	0.00023823	-0.102083
PGR	0.0046085	0.00023823	-0.102083
POLR1B	0.00462865	0.0002395	0.123106
ZNF432	0.0046708	0.000241911	0.136174
RAP1GAP	0.00467821	0.000242526	0.0907197
PRKRIR	0.0046853	0.000243125	0.107765
AUTS2	0.0046891	0.000243554	-0.153409
ATP1B1	0.00469152	0.000243911	-0.190909
ABCE1	0.0047162	0.000245427	0.196212
C10orf118	0.00471657	0.000245679	0.182576
C1orf54	0.00473891	0.000247077	-0.132765
CYorf15B	0.00476771	0.000248814	0.134091
PCDHB16	0.00477196	0.000249507	0.111553
CELF1	0.00477196	0.000249507	0.111553
GULP1	0.0048103	0.000251749	0.11553
CLIC6	0.00481729	0.000252353	-0.183144
RAB11FIP2	0.00482166	0.000252961	-0.0859848
CACNA2D1	0.00482166	0.000253057	-0.186742
KDM6A	0.00485469	0.000255031	0.082197
DNAJC7	0.00487216	0.000256189	0.088447
PTPN18	0.004873	0.000256714	0.0910985
ZNF30	0.004873	0.000256714	0.0910985
SNORD14C	0.00489857	0.000258303	0.195265
PPFIA2	0.00492876	0.000260139	0.248295
ACSS1	0.00494595	0.00026129	0.0643939
WDYHV1	0.00503579	0.000266285	0.16572
FMO2	0.00503917	0.000266712	-0.0710227
FBXO32	0.00507347	0.000268778	-0.189205
CPD	0.00511483	0.000271222	0.0732955
RPS6KA3	0.0051323	0.000272401	0.132008
UQCRH	0.00514894	0.000273539	0.125
SERINC2	0.00515721	0.000274233	0.115909
MTRR	0.00516014	0.000274644	0.12803
NUP93	0.00517571	0.000275728	0.0795455
AHCY	0.00517586	0.000275991	0.174053
MYO19	0.00519597	0.00027732	0.138826
KIAA0368	0.0052025	0.000277926	0.156061
MYOCD	0.00522982	0.000279643	-0.151894
PPA1	0.00523508	0.000280183	0.186553
RPUSD4	0.00524116	0.000280767	0.178598
CLDN3	0.0052432	0.000281135	0.0712121
APOC1	0.0052556	0.000282606	0.202462
CRCP	0.0052556	0.000282629	0.101326
SPINT1	0.0052556	0.000282629	0.101326
PER3	0.0052556	0.000282838	-0.177841
PIGY	0.00528421	0.000284639	0.0924242
CUL4A	0.00530866	0.000286218	0.124432
RPS27	0.00531419	0.000286778	0.150379
SNORD83B	0.00536459	0.000289763	0.150947
SDK1	0.00542418	0.00029325	0.0979167
ZNF75A	0.00545219	0.000295302	0.159659
ADNP2	0.00545219	0.000295114	0.139962
MASP1	0.00546237	0.000296123	-0.180303
JUB	0.00561341	0.000304589	-0.180492
MGST3	0.00562061	0.000305257	-0.136364
NFIA	0.00563887	0.000306527	-0.139015
GANAB	0.00564131	0.000306938	0.180682
METTL3	0.00566419	0.000308463	0.148485
HNF1B	0.00573327	0.000313074	0.164962
SPDEF	0.00573327	0.000312832	0.157386
NELL2	0.00573327	0.00031265	-0.183902
CD151	0.00580519	0.000317817	0.163636
IGF2R	0.00580519	0.000318147	0.155682
SIPA1L3	0.00580519	0.000318147	0.155682
FAM190B	0.00580519	0.000318147	-0.155682
DCAF7	0.00585871	0.00032137	0.162311
VPS13B	0.00590045	0.000323951	0.158333
PDE7B	0.00590282	0.000324373	-0.176515
SNORD37	0.00592402	0.000326123	0.082197
PRKDC	0.00592402	0.000326123	0.082197
HIVEP1	0.00593011	0.000327043	0.17178
UBE2G1	0.00593011	0.000327043	0.17178
SRPX	0.00594799	0.000328323	-0.176705
RLF	0.00597831	0.000330292	0.0763258
MIA3	0.00599911	0.000331737	0.188447
VCAN	0.00601155	0.000332722	0.0674242
TBC1D15	0.00601502	0.000333211	0.0986742
NAT9	0.00604478	0.000335158	0.133902
LTA4H	0.00613057	0.000340217	0.148864
SPG11	0.00616172	0.00034225	0.119318
AGBL5	0.0063506	0.000353369	0.0732955
RIMS1	0.0063506	0.000353369	0.0732955
TXNDC11	0.00636393	0.000354738	0.169129
PAPD5	0.00636393	0.000354432	0.120455
TNFSF10	0.00640499	0.000357383	0.174432
PDS5A	0.00640499	0.00035766	0.173295
KLRAQ1	0.00640904	0.000358202	0.06875
C4orf42	0.00643166	0.000359784	0.134091
PYGM	0.00644335	0.000360756	-0.0587121
C16orf87	0.00644617	0.000361551	0.173864
RBM47	0.00644617	0.000361551	0.1625
COPB2	0.00644877	0.000362015	0.147727
TRPM8	0.00645771	0.000362961	0.285985
SLC33A1	0.00645771	0.000363155	0.101326
HPGDS	0.00647205	0.00036428	-0.0859848
PCTP	0.00648604	0.000365388	0.178409
BAIAP2L1	0.00650686	0.000367826	0.196212
MB	0.00650686	0.000367497	0.15322
NRD1	0.00650686	0.000367497	0.15322
HSD17B13	0.00650686	0.000367846	-0.0424242
SNORA40	0.00655798	0.00037106	0.178788
PACS1	0.00660528	0.000374062	0.174811
C7orf13	0.00662649	0.000375917	0.145265
PEX10	0.00662649	0.000375911	0.134848
FOLH1B	0.00664028	0.000377356	0.280682
UFD1L	0.00664028	0.000377274	0.17197
EMB	0.006759	0.000384436	0.135417
EIF4E3	0.00678368	0.000386175	-0.172159
RCL1	0.00679842	0.00038735	0.148674
NCEH1	0.00681537	0.000388689	0.158333
TPSAB1	0.00681537	0.000388988	-0.168561
PPM1H	0.00684116	0.000391136	0.146591
UBE2Q1	0.00684116	0.000391136	0.146591
NCRNA00260	0.00684238	0.000391543	-0.1375
PFKL	0.00684951	0.000392289	0.0873106
ACOX3	0.00685854	0.000393145	0.0657197
C1orf27	0.0068608	0.000393759	0.177273
CHD9	0.0068608	0.000393952	-0.142424
SNORD115-42	0.0068991	0.000396776	0.210038
PHF14	0.0068991	0.000396833	0.170644
GOLPH3	0.00690035	0.000397246	0.11553
GATAD2A	0.00690333	0.000398661	0.173485
DAP	0.00690333	0.00039878	0.170833
TACSTD2	0.00690333	0.00039811	0.157955
BCOR	0.00690333	0.00039825	0.102652
ELL3	0.0069905	0.000404161	0.147917
PLA2G12A	0.00700512	0.000405698	0.120644
SDHA	0.00700512	0.000405698	0.120644
MBNL2	0.00701023	0.00040634	-0.10625
ARID1A	0.00704724	0.000408833	0.147159
RASA4	0.00717662	0.000416693	-0.148674
FAT2	0.00717895	0.000417183	-0.113068
ABHD12	0.00723096	0.000420919	0.0924242
PIAS1	0.00723096	0.000420919	-0.0924242
HLA-DMB	0.00724954	0.000422359	0.111364
CYBRD1	0.00727787	0.000424369	-0.173864
INTS12	0.00735184	0.000431169	0.158523
BCL9	0.00735184	0.000431169	0.158523
RPL24	0.00735184	0.000431169	0.158523
EZH2	0.00735184	0.000431223	0.0606061
IMP4	0.00735184	0.000431223	0.0606061
MAN2B1	0.00735184	0.000431223	0.0606061
GPX7	0.00735184	0.000431223	-0.0606061
MCC	0.00735367	0.000431693	-0.115909
EIF3I	0.0073733	0.000433574	0.141098
FARSB	0.0073733	0.000433574	0.141098
POLE	0.00738666	0.000435453	0.110606
VKORC1L1	0.00738666	0.000435453	0.110606
PPP2R1A	0.00738666	0.000435453	0.110606
KPNB1	0.00742015	0.000438893	0.175947
APOA1BP	0.00742015	0.000438732	0.164962
COPG	0.00742015	0.00043844	0.146591
NOS1	0.00742015	0.000438732	-0.164962
CNTN1	0.00744471	0.000440713	-0.181629
ZNF350	0.00755819	0.000447804	0.222159
C9orf85	0.00763353	0.000452645	0.147538
ITGAV	0.00772105	0.00045897	0.166288
SSBP2	0.00772105	0.000458457	-0.0551136
CCDC68	0.00772105	0.000459359	-0.0723485
SERPINB5	0.00772105	0.000459359	-0.0723485
TMEM205	0.00772628	0.000460691	0.0984848
LTBP4	0.00772628	0.000460815	-0.160227
GATA6	0.00772628	0.000460784	-0.167235
RAB34	0.00774162	0.000462112	-0.173864
MRPS24	0.00778217	0.000464917	0.138826
SNORA35	0.00778496	0.000465468	-0.0780303
MAPK6	0.00782432	0.000468833	0.100568
PIGM	0.00782432	0.00046898	0.0897727
CYP4B1	0.00782432	0.00046859	-0.151705
SERTAD4	0.00789709	0.000473732	-0.10322
ZEB2	0.00794816	0.000477188	-0.1625
FAM40A	0.00794982	0.00047768	0.0982955
HIST1H2BC	0.0079826	0.000480044	0.129735
ADPGK	0.00800328	0.000481683	0.0988636
FMNL2	0.00803881	0.000484218	0.0630682
LETM1	0.00812347	0.000489718	0.140152
SPTBN2	0.00814816	0.000491609	0.0856061
SCARNA22	0.00817569	0.000493674	0.165341
C4A	0.0082228	0.000496924	0.179545
KIAA1210	0.00824711	0.000498801	-0.183902
CHMP4C	0.00824967	0.000499363	0.124242
CCDC58	0.00825912	0.000500729	0.176705
MRPS33	0.00825912	0.000500751	0.0982955
EBF2	0.00832016	0.000505684	0.162689
CD24	0.00832016	0.000505576	0.122917
RUNX2	0.00832016	0.000505684	-0.162689
NPAS2	0.00832681	0.000506499	0.0784091
EDNRB	0.00833772	0.000507574	-0.162879
G3BP1	0.00841152	0.000512897	0.121591
LCA5	0.00841152	0.000512897	-0.121591
AP1AR	0.00854413	0.000521406	0.114583
NOC2L	0.00856485	0.000523806	0.163636
LEF1	0.00856485	0.000523766	0.0962121
RARB	0.00856485	0.000523938	-0.170455
SNORD30	0.00858725	0.000525733	0.157008
AHSA1	0.00861256	0.000528558	0.103977
CHML	0.00861256	0.000528558	0.103977
NUDT4P1	0.00861256	0.000528558	0.103977
PODN	0.00863028	0.000530072	-0.141288
ABCG2	0.00864299	0.000531279	-0.0808712
RPS13	0.00868716	0.000534423	0.103409
ACACB	0.00869162	0.000535126	-0.160038
ATP5EP2	0.00879296	0.0005418	0.168182
MRPL51	0.00882424	0.000544163	0.173106
PLEKHH1	0.00885617	0.000546569	0.149811
MCTP2	0.00887522	0.000548183	0.0772727
GRHL2	0.00894286	0.000552925	0.170076
ANGPTL1	0.00894286	0.000553244	-0.119129
EFR3A	0.0090356	0.000560443	0.168371
KIAA1522	0.0090356	0.000560643	0.132386
CCDC159	0.0090356	0.000561106	0.0708333
CHKA	0.0090356	0.000562104	0.0695076
IFRD1	0.0090356	0.000562104	0.0695076
LGALS8	0.0090356	0.000562104	0.0695076
NIPSNAP1	0.0090356	0.000562104	0.0695076
FSCN2	0.00908723	0.000565765	0.171402
GART	0.00918378	0.000572229	0.116856
SNORA2A	0.009187	0.000572883	0.158712
PCDH9	0.00919038	0.000573548	-0.0748106
RIMS2	0.00927491	0.000579591	0.167235
DGKH	0.00927491	0.000579739	-0.139773
ENPP3	0.00931126	0.000582929	0.10625
DHX32	0.00931126	0.000582931	0.0988636
FAM21B	0.00934607	0.000585668	0.160038
ZCRB1	0.00934607	0.000586033	0.138826
TMEM178	0.00945761	0.000593494	0.167045
MIR181B2	0.00946828	0.000594631	-0.116667
TMEM134	0.00947511	0.000595527	0.17197
COX7A1	0.00952682	0.000599248	-0.133712
DCBLD1	0.00954824	0.000601067	0.162879
VTRNA1-2	0.00955769	0.000602133	0.116288
NFXL1	0.00961179	0.000606016	0.161174
CD68	0.00961332	0.000606739	0.166667
HN1L	0.00961332	0.000607062	0.155303
UFC1	0.00965067	0.000610374	0.170076
ZBTB4	0.00965067	0.000610374	-0.170076
SNORD4B	0.00970953	0.000614576	0.206629
RPS7	0.00977741	0.000620803	0.09375
SERGEF	0.00977741	0.000620803	0.09375
UBE2Z	0.00977741	0.000620803	0.09375
USP39	0.00977741	0.0006195	0.0611742
SLC37A3	0.00979213	0.000622221	0.0996212
MIR1247	0.00982649	0.00062489	-0.161553
DAD1	0.00984902	0.000626809	0.171023
PEX14	0.00993517	0.000632782	-0.16572
SCCPDH	0.00994938	0.000634178	0.164583
BYSL	0.0100915	0.000643735	0.156439
MRPL45	0.010138	0.000647205	0.119318
ANTXR2	0.0101459	0.00064821	-0.183712
ENTPD3	0.0101517	0.000649081	-0.137311
SNORD115-6	0.0101952	0.000652364	0.192235
RPL27	0.0102359	0.000655472	0.0719697
EIF2A	0.0102508	0.000657437	0.168939
TBC1D3H	0.0102508	0.000657437	0.168939
FBLN1	0.0103273	0.000662856	-0.171402
RASSF2	0.0103991	0.000667977	0.169886
SORBS1	0.0104225	0.000669994	-0.182197
CLTC	0.0104304	0.000672074	0.148106
DCTN5	0.0104304	0.000673159	0.101326
NIN	0.0104304	0.000673596	0.0772727
RBM15	0.0104304	0.000673596	0.0772727
LGR6	0.0104304	0.000673596	-0.0772727
CTF1	0.0104304	0.000672074	-0.148106
LAP3	0.0104325	0.000674758	0.157576
FERMT1	0.0104325	0.000674758	-0.157576
TOMM34	0.0104875	0.000678832	0.111742
OR51E1	0.0104988	0.000680082	0.219697
MRPS35	0.0104992	0.000680631	0.129167
HCRP1	0.0105455	0.000684151	-0.12803
SCARNA16	0.010598	0.00068808	0.125379
ETFA	0.0106263	0.000690441	0.0719697
GCOM1	0.0107027	0.000695935	-0.122727
FLJ43681	0.0108165	0.000703868	0.166667
ATP1A2	0.0108227	0.000704807	-0.119129
SLC10A5	0.0108865	0.000709499	0.120076
NUP88	0.0108866	0.00071058	0.0568182
IGHV5-78	0.0108866	0.000710254	-0.169129
PMEPA1	0.0109236	0.000713533	0.142424
GOLGA4	0.011006	0.000720308	0.16553
MID1	0.011006	0.000720545	-0.0683712
CLVS2	0.011006	0.000720532	-0.10928
KLHL23	0.0110508	0.000724028	0.147727
POLN	0.0110676	0.000726222	0.154924
CSE1L	0.0110676	0.00072592	0.0859848
TOMM20	0.0111155	0.000729909	0.0626894
TMEM5	0.0111244	0.000731044	0.160985
SNORD12C	0.0111448	0.000732934	0.152652
FH	0.0111899	0.000736453	0.128788
DBT	0.011191	0.000737078	0.140341
RAN	0.0112573	0.00074256	0.119508
LOC400464	0.0112573	0.00074256	-0.119508
LEO1	0.011282	0.000744741	0.123485
ZNF66P	0.0113733	0.000751331	0.0785985
PAPSS1	0.0113916	0.000753103	0.141667
PI15	0.0113991	0.000754159	-0.15322
EIF2S2	0.0114083	0.000756459	0.0797348
FAM82A1	0.0114083	0.000756459	-0.0797348
SPTLC3	0.0114083	0.000756459	-0.0797348
DSERG1	0.0114311	0.000758537	0.189015
NRP1	0.0115787	0.000768901	0.0848485
KIF21A	0.0116099	0.00077155	0.107765
FAM162A	0.0116918	0.000777567	0.114205
PHB2	0.0117176	0.000779861	0.14697
MTX2	0.0117683	0.000783818	0.176705
HEPH	0.0119157	0.000794224	-0.150379
HOXD11	0.0119458	0.000796822	-0.106439
PDCD5	0.0119535	0.000797924	0.0909091
SERPINB1	0.0119571	0.000798753	-0.158333
FAM162B	0.0119576	0.000799375	-0.104356
ANKRD30A	0.0119699	0.000800788	0.0909091
ZMIZ2	0.0119758	0.000801775	0.165341
TMEM183B	0.0119865	0.000803086	0.113068
HEATR1	0.0120638	0.000809456	0.132386
RPL32	0.0120638	0.000809456	0.132386
FOLH1	0.0121285	0.000814398	0.254356
PPP1R15B	0.0122069	0.000820261	0.0526515
NT5DC2	0.0122112	0.000821155	-0.082197
RILP	0.0122835	0.00082662	0.117803
HLA-A	0.0123602	0.000832396	-0.12803
ZNF627	0.0123834	0.00083457	0.101894
DPY19L3	0.0124772	0.000841502	0.163068
FAM127A	0.0125377	0.000846207	-0.158523
IER3IP1	0.0125533	0.000849114	0.177083
SERHL	0.0125533	0.000849095	0.174053
HMGXB4	0.0125533	0.000849029	0.0950758
ZNF544	0.0125961	0.000852633	0.161932
RPL30	0.0125998	0.00085351	0.156439
TALDO1	0.0126378	0.000856705	0.166667
FMOD	0.0126746	0.000859826	0.170265
GUSBP3	0.0126774	0.000860642	0.13125
AMD1	0.0126996	0.000862778	0.192045
IL20RA	0.0127541	0.000867106	0.160606
WWC1	0.0129065	0.000878108	0.101326
PDIA3	0.0129281	0.000880217	0.145076
ATOX1	0.0129501	0.000882353	0.155114
MITD1	0.01307	0.000891167	0.0657197
SNORD31	0.0131102	0.000896568	0.193561
KLF6	0.0131102	0.000895775	0.135985
SRSF2IP	0.0131102	0.00089714	0.115341
TM4SF1	0.0131102	0.000896793	0.0905303
WWP2	0.0131102	0.000896995	0.0592803
TSPYL2	0.0131454	0.000900199	-0.132576
UTP6	0.013155	0.000904106	0.165152
PRKCH	0.013155	0.000902685	0.122159
ARCN1	0.013155	0.000903943	0.0797348
DDX31	0.013155	0.000903916	0.0524621
HMGCLL1	0.013155	0.000903916	-0.0524621
LRBA	0.0131672	0.000905595	0.151894
MAGI2	0.0131743	0.000906731	-0.0846591
C12orf45	0.0132484	0.000912491	0.0791667
NOP58	0.0132902	0.000916681	0.114394
ANO4	0.0132902	0.000916453	-0.0920455
NCRNA00287	0.0133112	0.000918785	0.165909
MGST1	0.0133674	0.000923324	0.163636
STEAP2	0.0134562	0.000930119	0.191856
POMGNT1	0.0135125	0.00093468	0.133902
ZNF276	0.0135676	0.000939159	0.0848485
PTPRM	0.0136165	0.000943221	0.12197
ARID5B	0.0137317	0.000951875	0.144318
SERPINF1	0.0137494	0.000953785	-0.190152
PPIL2	0.0137684	0.00095646	0.101515
NAV2	0.0137684	0.00095646	-0.101515
ANKRD37	0.0137817	0.000958064	0.151136
ZNF385B	0.0137922	0.000959477	0.142424
RAPGEF5	0.0138376	0.000964003	0.135227
SGK196	0.0138376	0.000964003	0.135227
MET	0.0139248	0.00097076	-0.112879
SAT1	0.0139334	0.000972053	0.168939
FBXO25	0.013971	0.000976744	0.203409
CAB39L	0.013971	0.000976304	0.131629
CGNL1	0.013971	0.000976222	-0.123485
SRCAP	0.0139801	0.000978571	0.14072
MR1	0.0139801	0.000978761	-0.149811
PLEKHA5	0.0139992	0.000980787	-0.160606
ARMCX3	0.0140549	0.000988159	0.136553
JUP	0.0140549	0.000988159	0.136553
IMPA1	0.0140549	0.00098785	0.114205
FAM90A13	0.0140549	0.000988159	-0.136553
FAM90A18	0.0140549	0.000988159	-0.136553
GPATCH2	0.0140636	0.00099016	0.157197
MYRIP	0.0140636	0.00099016	0.157197
TTC6	0.0141801	0.00100194	0.207008
ZNF3	0.0141801	0.00100251	0.127462
GAL	0.0141801	0.00100256	0.04375
POLG	0.0141801	0.00100256	0.04375
WHSC1	0.0141801	0.00100256	0.04375
TMEM229A	0.0141801	0.00100256	-0.04375
FGFR2	0.0141894	0.00100392	-0.107008
PRKCB	0.0142259	0.0010072	-0.137879
MRFAP1	0.0143277	0.00101512	0.164583
GADD45G	0.0143297	0.00101699	0.0943182
SYNJ2	0.0143297	0.00101809	0.0660985
KIAA1310	0.0143297	0.00101809	-0.0660985
ZNF804A	0.0143297	0.00101809	-0.0660985
DUOX1	0.0143641	0.00102125	-0.139205
TWISTNB	0.0143906	0.00102384	0.156818
DPP3	0.0144252	0.00102701	0.162689
GMDS	0.0144371	0.00102857	0.10625
TRPM4	0.0144627	0.00103111	0.144508
C4orf23	0.0144688	0.00103226	0.145455
KRI1	0.0144973	0.00103501	0.141856
PTRF	0.0145176	0.00103718	-0.158144
SNORD52	0.0145363	0.00103923	0.212311
ACP1	0.0145967	0.00104435	0.163636
SOX2	0.0145967	0.00104499	-0.138068
KCNJ14	0.0146057	0.00104707	0.110417
TRUB2	0.0146057	0.00104707	0.110417
SPCS3	0.0146601	0.0010517	0.0924242
OAS2	0.0146662	0.00105286	0.117424
SNORD14E	0.0147345	0.00105972	0.208712
CRAT	0.0147345	0.00105995	0.0592803
TBRG1	0.0147345	0.00105995	0.0592803
ABCA1	0.0147873	0.00106521	0.161553
IL6ST	0.0147873	0.00106456	-0.0392045
ADD3	0.0149058	0.00107448	-0.155114
PGD	0.0150434	0.00108514	0.110417
FZD7	0.0150909	0.00108931	-0.168939
EXOC6	0.0151312	0.00109297	0.162689
MAB21L2	0.0151625	0.00109822	0.130114
PDIA4	0.0151625	0.00109822	0.130114
MAP2K1	0.0151625	0.00109764	0.0964015
PRSS8	0.0151625	0.00109764	0.0964015
TWIST1	0.0151873	0.00110152	0.12197
C14orf159	0.0151873	0.00110091	-0.0619318
HIST1H4J	0.0153114	0.00111128	0.169886
TOP2A	0.0153437	0.00111438	0.0975379
SETD7	0.0153849	0.00111813	0.163258
LDHB	0.0154182	0.00112131	-0.198295
HLCS	0.0154447	0.00112553	0.107955
TMEM165	0.0154447	0.00112553	0.107955
TUBB	0.0154447	0.00112553	0.107955
HSPA13	0.0155184	0.00113298	0.156818
CLCN3	0.0155184	0.00113396	0.117045
MRPL3	0.0155184	0.00113396	0.117045
RB1CC1	0.0155184	0.00113396	0.117045
TMED10P1	0.0156451	0.00114399	0.154735
ACBD3	0.0157898	0.00115535	0.161364
NARS2	0.0157901	0.00115615	0.102841
EPB41L3	0.0157917	0.00115705	-0.151326
CYTH2	0.0158334	0.00116088	0.139773
PNKP	0.0158921	0.00116787	0.147727
C1orf43	0.0158921	0.00116912	0.0530303
TRIM26	0.0158921	0.00116912	0.0530303
RAB39B	0.0158921	0.00116912	0.0530303
SUSD4	0.0158921	0.00116912	-0.0530303
CBR3	0.0160431	0.00118102	0.100758
GNAI2	0.0161959	0.00119306	-0.15
TRPC4	0.01623	0.00119638	-0.128598
ATP6V1B2	0.016337	0.00120669	0.0708333
MLST8	0.016337	0.00120669	0.0708333
SNORA36C	0.016337	0.00120669	0.0708333
RPAIN	0.0164074	0.00121269	0.0958333
CREB3L1	0.0165008	0.00122041	0.114205
DCAF17	0.0165756	0.00122676	0.148674
DNAJC19	0.0165857	0.00122872	0.19053
WDR6	0.0165857	0.00123061	0.161174
SLC25A29	0.0165857	0.0012303	0.0912879
ZSCAN2	0.0165857	0.00123078	0.0685606
RHPN2	0.0165872	0.00123171	0.161742
TMEM8A	0.0165929	0.00123296	0.0757576
UBA52	0.0166047	0.00123465	0.118371
RPL7	0.0166187	0.00123651	0.0816288
ATL2	0.0167556	0.00124753	-0.135795
PRDM5	0.0169269	0.00126112	-0.0910985
PRKCDBP	0.0170261	0.00126935	-0.160038
OCIAD2	0.0170301	0.00127049	0.110606
CDK19	0.0172014	0.00128412	0.179356
XAB2	0.0172121	0.00128577	0.10303
C1QBP	0.0172369	0.00128847	0.160985
CRYBA2	0.017299	0.00129482	0.160038
PROK1	0.017299	0.00129482	-0.160038
SNORD4A	0.0173071	0.00129694	0.195076
GPSM2	0.0173071	0.00129714	-0.151136
METTL13	0.0173175	0.00130048	0.152841
PEX26	0.0173175	0.00130048	0.152841
SPTBN5	0.0173175	0.00129975	-0.105303
CCDC47	0.0174963	0.00131563	0.160227
MRTO4	0.0174963	0.00131563	0.160227
PPP2R1B	0.0175201	0.00131829	0.132765
HECTD1	0.0176444	0.00132852	0.119697
CWC15	0.0176617	0.00133069	0.125189
SECISBP2	0.0176835	0.0013332	0.14053
SNORD33	0.0176884	0.00133445	0.126136
ORM1	0.0177722	0.00134164	-0.0261364
PYROXD2	0.017917	0.00135346	0.0554924
INTS10	0.0179414	0.00135619	0.135417
MT1L	0.0179885	0.00136064	-0.163636
GMFG	0.0180172	0.0013637	0.120076
FBXW5	0.0180683	0.00136935	0.159848
ADHFE1	0.0180683	0.0013693	-0.0670455
GPX3	0.0180906	0.00137193	-0.119697
PCOTH	0.0182396	0.00138414	0.236364
ARHGDIA	0.0182799	0.00139071	0.129735
TMEM50A	0.0182799	0.00139071	0.129735
ERAL1	0.0182799	0.00139071	0.129735
LTBP1	0.0182799	0.0013908	-0.162121
WFDC2	0.0182912	0.00139257	-0.0810606
TRUB1	0.0183462	0.00139766	0.146402
HIST1H2BF	0.0183652	0.00140001	0.175758
AP1G2	0.0184336	0.00140796	0.0619318
C7orf26	0.0184336	0.00140796	0.0619318
CNKSR3	0.0184336	0.00140796	0.0619318
CLIP4	0.0185083	0.00141458	-0.111932
KDM5B	0.0185751	0.0014206	0.158902
DZIP1	0.018823	0.00144049	-0.0831439
OTUD6B	0.0189669	0.0014541	0.0606061
MTHFD1	0.0189669	0.0014541	0.0492424
PPAP2B	0.0189669	0.00145431	-0.155871
BCL2L1	0.0189821	0.00146009	0.148864
TMEM69	0.0189821	0.00146009	0.148864
HNRNPA1	0.0189821	0.00145747	0.145833
ZBTB41	0.0189821	0.00146016	0.122727
HHAT	0.0189821	0.00145773	-0.15947
ADRB2	0.0190662	0.00146851	0.15928
ZNF777	0.0190662	0.00146851	0.15928
DNASE2B	0.0193098	0.00148823	0.0784091
AAK1	0.0193427	0.00149268	0.122348
MTHFR	0.0193427	0.00149268	0.122348
CST2	0.0194349	0.00150075	0.115152
COX5A	0.0195515	0.00151072	0.0541667
SMARCC1	0.0196204	0.00151701	0.0956439
TRPT1	0.0196297	0.0015187	0.158523
SCRN1	0.0197094	0.00152584	-0.0960227
ACVR2B	0.0197409	0.00153022	0.157576
CDK5	0.0197409	0.00153022	0.157576
ROM1	0.0198927	0.00154297	0.0734848
CHCHD8	0.0199662	0.00155164	0.113258
HEYL	0.0199662	0.00155164	0.113258
TOR1AIP1	0.0199662	0.00155164	-0.113258
BECN1	0.0199903	0.00155449	0.0761364
KLK4	0.020006	0.00155769	0.135795
SNX5	0.020006	0.00155763	0.105492
TBC1D8	0.0200483	0.00156197	0.123674
PIK3R3	0.0201197	0.00156953	0.0926136
COL6A2	0.0201197	0.00156953	-0.0926136
MT1X	0.0201291	0.00157125	-0.162689
STARD4	0.0202198	0.00157933	-0.09375
SMURF2	0.0203252	0.00158857	0.0784091
DDT	0.0203521	0.00159167	0.155114
LMAN1	0.0203927	0.00159686	0.158144
LRRC8B	0.0203927	0.00159676	0.143939
C19orf28	0.0204443	0.00160191	0.144886
BMPR1B	0.0204681	0.00160479	0.217803
SLC10A7	0.0206065	0.00161666	0.186742
RAB35	0.0206664	0.00162238	0.125
ENPP5	0.0206895	0.00162623	0.171591
MAP4K3	0.0206895	0.00162593	0.124811
PPAPDC1B	0.0208946	0.00164441	0.15625
WDR55	0.0208946	0.00164441	0.15625
ZNF614	0.0209502	0.00164983	0.138826
COG3	0.0209566	0.00165181	0.0939394
L3MBTL4	0.0209566	0.0016524	-0.121212
POM121	0.0209897	0.00165604	0.114773
SLC39A7	0.0210149	0.00165907	0.115152
RBM4	0.0211448	0.00167381	0.126326
KIF16B	0.0211448	0.00167381	0.126326
TAF5L	0.0211448	0.00167633	0.106629
RSL1D1	0.0211448	0.00167279	0.0848485
C9orf71	0.0211448	0.00167633	-0.106629
MYADM	0.0211448	0.00167497	-0.125568
PLN	0.0211448	0.00167663	-0.185227
TFB2M	0.0211733	0.00168099	0.142235
CD40	0.0211733	0.0016801	-0.114583
TMC4	0.0212593	0.00168886	0.149053
GALNT3	0.0212628	0.0016908	0.144318
TUBGCP4	0.0212628	0.00169334	0.0882576
EFCAB7	0.0212628	0.00169334	-0.0882576
NHEDC2	0.0212628	0.00169334	-0.0882576
RAP1GAP2	0.0213681	0.001704	0.0643939
FILIP1	0.0213681	0.00170489	-0.0784091
XAGE-4	0.0213681	0.00170489	-0.0784091
TCP1	0.0214621	0.00171426	0.106818
TOM1L2	0.0214621	0.00171451	-0.140909
RELN	0.0214713	0.0017163	0.107765
ENPP1	0.0215628	0.00172468	0.157008
RPS4X	0.0217502	0.00174339	0.139583
SSR1	0.0217502	0.00174126	0.124811
GPRASP1	0.0217502	0.00174339	-0.139583
CEP110	0.0217502	0.00174397	-0.147348
KITLG	0.0218156	0.00175029	-0.14375
MGST2	0.0218672	0.00175551	0.128977
TRIM72	0.0219411	0.00176361	0.132008
ZDHHC23	0.0219411	0.00176361	0.132008
ABT1	0.0219961	0.0017726	0.155114
EXOC5	0.0219961	0.00177002	0.150758
HOXB13	0.0219961	0.00177041	0.104545
BAZ2A	0.0219961	0.00177346	0.0875
AMY2A	0.0219961	0.0017726	-0.155114
MIR24-2	0.0220879	0.00178195	-0.0558712
CDH11	0.0221644	0.00178922	0.130682
EEF1B2	0.0221736	0.00179215	0.131629
TMEM219	0.0221736	0.00179215	0.131629
ENAH	0.022272	0.0018012	-0.132955
ZNF239	0.0224185	0.00181416	0.104167
PRKCSH	0.0224924	0.00182125	0.141477
MIR221	0.0225751	0.00182906	-0.0748106
ANKRD10	0.0225949	0.00183289	0.160606
DEFB109P1B	0.0225949	0.00183218	-0.124432
RMND5A	0.0226117	0.00183537	0.156061
DCUN1D1	0.0227257	0.00184574	0.0748106
NCKAP5	0.0227409	0.00185035	0.0670455
DAZAP1	0.0227409	0.00185035	0.0670455
OGDH	0.0227409	0.00185035	0.0670455
SYBU	0.0230411	0.00187591	0.075
SYAP1	0.0230998	0.00188297	0.155303
HIST2H2AA3	0.0230998	0.0018827	0.0986742
C7orf54	0.0231778	0.00189189	0.100379
STOML2	0.0231778	0.00189189	0.100379
PTN	0.0231778	0.00189277	-0.224432
XPO5	0.0232045	0.00189609	0.142614
TUFM	0.0232473	0.00190074	0.155492
LRP12	0.0232946	0.00190576	0.149242
RAD21	0.0234599	0.00192044	0.0939394
SNORD20	0.0235083	0.00192672	0.186364
ACSS3	0.0235083	0.00192672	-0.150189
LRPPRC	0.0236236	0.00193734	0.108144
USP17L6P	0.0237106	0.00194564	-0.177462
OSTBETA	0.0237135	0.00194705	-0.0823864
APBB1	0.0238113	0.00195743	-0.101705
CNRIP1	0.0238113	0.00195743	-0.101705
MRPL42	0.0238157	0.00195897	0.141098
MICALL1	0.0239983	0.00197517	-0.153788
SNORD115-1	0.0241163	0.00198607	0.191856
ZNF543	0.0241791	0.00199244	0.125947
TBC1D3G	0.0242242	0.00199735	0.150568
LETMD1	0.0242685	0.0020034	0.118561
ALG14	0.0242685	0.0020034	0.118561
ZNF524	0.0243699	0.00201298	0.152273
RUNDC1	0.0245082	0.00202562	0.149432
AGR3	0.0245284	0.00202849	0.0808712
HIST1H4D	0.0245687	0.00203304	-0.12803
PRKAA2	0.0246869	0.00204404	0.167424
AIM1	0.0247577	0.00205112	0.145833
MAP2K2	0.0247813	0.0020543	0.0772727
ELOVL5	0.0248427	0.00206061	0.118939
CBWD3	0.0248939	0.0020661	0.141098
MLPH	0.024896	0.00206749	0.11553
HLA-H	0.0250525	0.00208173	-0.0594697
ACER3	0.0251213	0.00209051	0.169508
DLG1	0.0251213	0.00209117	0.153598
SNUPN	0.0251213	0.00209117	0.153598
SPAST	0.0251233	0.00209258	0.13428
SNORD35A	0.025197	0.00209996	0.172917
BSG	0.0252299	0.00210519	0.0992424
RPL17	0.0252299	0.00210519	0.0992424
RER1	0.0252985	0.00211216	0.10947
CES1	0.0255083	0.00213094	-0.164583
CRK	0.0255598	0.0021365	0.139773
PTRH2	0.0256229	0.00214304	0.151515
SLC30A7	0.0258458	0.00216296	0.140152
EFCAB4A	0.0258548	0.00216755	0.119886
GCC2	0.0258548	0.00216755	0.119886
FOXRED2	0.0258548	0.00216755	0.119886
MAEA	0.0259305	0.00217517	0.153409
PAK2	0.0259733	0.0021811	0.0945076
ICK	0.0259733	0.00218133	0.0757576
PAPOLA	0.0259816	0.00218459	0.130682
ASNS	0.0259816	0.00218459	0.130682
INO80C	0.0261523	0.00220282	0.152462
TMX2	0.0261523	0.00220282	0.152462
SLC31A1	0.0261523	0.00220153	0.0848485
PNP	0.0261747	0.00221135	0.166477
YES1	0.0261747	0.00220982	0.150379
C9orf169	0.0261747	0.00221634	0.0581439
FAF1	0.0261747	0.00221634	0.0581439
IFNGR2	0.0261747	0.00221634	0.0581439
MCF2L	0.0261747	0.00221634	0.0581439
TINF2	0.0261747	0.00221634	0.0581439
UBR5	0.0261747	0.00221634	0.0581439
CDR1	0.0261747	0.00220819	-0.257386
PMPCA	0.0261954	0.00221938	0.148106
WDR3	0.026332	0.00223225	0.0888258
HMOX2	0.0263381	0.00223447	0.127083
DBX1	0.0263381	0.00223537	-0.0462121
FITM2	0.0263555	0.00223945	0.152841
SFXN4	0.0263555	0.00223884	0.0909091
HEBP2	0.0264166	0.00224621	0.0566288
FAM65B	0.0264166	0.00224725	-0.0708333
PRSS50	0.0264326	0.00224991	-0.113826
ADSS	0.0264907	0.00225617	0.0967803
CCDC125	0.0264941	0.00225907	0.129735
ANP32E	0.0264941	0.00225827	-0.113258
TLE1	0.0264983	0.00226074	0.067803
HS3ST3B1	0.0265313	0.00226486	-0.149242
CNPY2	0.0265622	0.00226881	0.151136
C12orf11	0.0265667	0.00227306	0.123864
FASTKD3	0.0265667	0.00227445	0.110795
2018-09-03	0.0265667	0.00227375	0.0952652
ODF2	0.0265667	0.00227375	0.0952652
MAOA	0.0265822	0.00227746	0.0784091
PPARGC1A	0.0265822	0.0022784	-0.149621
TMEM87B	0.026644	0.00228501	0.123106
ELOVL7	0.0267221	0.00229303	0.122159
C2orf29	0.0268512	0.00230543	0.13447
KLF8	0.0268538	0.00230699	-0.148106
PRMT6	0.0268991	0.0023122	0.152273
NDUFB5	0.0270395	0.0023256	0.143561
TLE3	0.0271283	0.00233506	0.14697
PPP4C	0.0271283	0.00233592	0.14678
SNORD116-29	0.0271325	0.00234036	0.173106
FAM21C	0.0271325	0.00233934	0.126515
RNF138	0.0271325	0.00233934	0.126515
ELP2	0.0271325	0.00234164	0.0901515
HIBADH	0.027134	0.00234311	0.0797348
SERP2	0.0271423	0.00234516	-0.144697
CCNG1	0.0271975	0.00235128	0.132386
HBXIP	0.0272431	0.00235657	0.127841
DDX46	0.027278	0.0023618	0.130492
IL3RA	0.027278	0.00236228	-0.151326
ASMTL-AS	0.0272808	0.00236387	0.129167
RNF180	0.027283	0.00236541	-0.0712121
GLO1	0.027327	0.00237057	0.164394
CXCL14	0.0274086	0.002379	0.137311
ASB3	0.0275279	0.00239072	-0.0543561
KIAA0146	0.0276336	0.00240143	0.150189
LYPLA1	0.0276336	0.00240262	0.0962121
LOC401397	0.0276415	0.00240467	0.0653409
NUP205	0.0276724	0.00240873	0.0943182
RBPMS2	0.0277076	0.00241316	-0.117424
ANK3	0.0277774	0.00242062	0.0392045
TANC1	0.0277879	0.0024229	0.112121
EIF2AK2	0.0280479	0.00244696	0.0757576
PDK1	0.0280898	0.0024525	0.116477
NTRK3	0.0280898	0.00245338	-0.145455
SNORA71B	0.0280966	0.00245537	0.0960227
CARD16	0.0281675	0.00246295	-0.12822
NRIP1	0.028298	0.00247576	0.122538
LARP1B	0.0285245	0.00249699	0.121023
CBX4	0.0285823	0.00250487	0.0492424
DLX1	0.0285823	0.00250487	0.0492424
COASY	0.0289804	0.00254262	0.0837121
PDE4DIP	0.0289804	0.00254262	0.0837121
SNORD38B	0.0290233	0.00254809	0.185038
SNCG	0.0290233	0.00254925	-0.138826
HIST1H4E	0.0290805	0.00255715	0.14697
EFCAB2	0.0290805	0.00255715	-0.14697
COL9A1	0.0291347	0.00256461	-0.104545
ANTXR1	0.0291347	0.00256479	-0.115909
SPICE1	0.029311	0.00258175	0.0693182
DDAH1	0.0293213	0.00258411	0.117424
ZNF676	0.0294011	0.00259259	-0.0623106
CNN2	0.029497	0.0026025	-0.161174
SNORA38	0.029591	0.00261323	0.116856
TOP1	0.029591	0.00261664	0.102841
WDR45L	0.029591	0.00261664	0.102841
LAMB3	0.029591	0.00261474	-0.138636
GNAO1	0.0297723	0.00263415	-0.0878788
EIF3A	0.0300326	0.00266103	0.0606061
XRN2	0.0300326	0.00266103	0.0606061
PSTPIP2	0.0300326	0.00266162	-0.141098
CCDC60	0.0301588	0.0026743	-0.129356
ADAP2	0.0303006	0.00268848	0.142235
ACSL5	0.0303006	0.00268986	0.101136
CIB1	0.0303548	0.00270067	0.145644
KIF5B	0.0303548	0.00269929	0.0901515
PSMG4	0.0303548	0.00269929	0.0901515
SMPD4	0.0303548	0.00270041	0.0551136
CNKSR2	0.0304285	0.00270873	0.105682
PNO1	0.0304845	0.00272124	0.0375
WDR37	0.0304845	0.00272124	0.0375
ZER1	0.0304845	0.00272124	0.0375
BCHE	0.0304845	0.00272124	-0.0375
ZNF711	0.0304845	0.00272124	-0.0375
BTF3L4	0.0305065	0.00272555	0.14072
H19	0.0305065	0.00272621	-0.178977
RPLP0	0.0305177	0.00272872	0.145455
FICD	0.0306284	0.00274164	0.108902
YARS	0.0306284	0.00274164	0.108902
QRICH1	0.0307734	0.00275614	0.0543561
MOAP1	0.0308463	0.0027642	0.135985
TNC	0.030875	0.00276829	-0.145833
PMS2P3	0.0309974	0.0027808	0.114583
HSPG2	0.0310792	0.00278967	-0.118561
C19orf48	0.0311003	0.0027931	0.0869318
MTERFD1	0.0311411	0.0027983	0.135417
CHP	0.031216	0.00280658	0.141477
RPS3A	0.0312717	0.00281312	0.0653409
VPS26B	0.0313313	0.00282004	0.0785985
SERPINA11	0.0316021	0.00284717	0.152083
SUDS3	0.0316021	0.00284753	0.106818
DNAJC21	0.0316892	0.00286007	0.105682
RPS6KA6	0.0316892	0.00286007	0.105682
MTSS1L	0.0316892	0.00286007	-0.105682
SNRNP40	0.0317263	0.00286499	0.138068
GSK3A	0.0318268	0.00287563	0.146591
DCAF8	0.0319083	0.00288772	0.149242
PDCD4	0.0319083	0.00288663	0.117992
C12orf51	0.0319083	0.0028859	0.0897727
CDCA4	0.0322039	0.00291766	0.145833
TP53TG1	0.0322039	0.00291766	0.145833
ADPRHL1	0.0323925	0.00293794	0.11875
RASD1	0.0323925	0.00293794	0.11875
PTGS1	0.0324635	0.00294598	-0.13125
CYB5A	0.0324984	0.00295076	0.110417
MAP2	0.0325525	0.00295727	0.197917
CECR5	0.0327478	0.00297825	0.1125
DDOST	0.0327478	0.00297825	0.1125
KIAA1430	0.0327771	0.00298315	0.147538
PLCD4	0.0327771	0.00298415	-0.0844697
SLC25A32	0.0330729	0.00301435	0.0734848
SLC22A17	0.0330729	0.00301389	-0.144318
ACP6	0.0330866	0.00301886	0.106439
TARS	0.0330866	0.00301784	0.0503788
WDR75	0.0331074	0.0030224	0.147538
SLC26A1	0.0332086	0.00303491	0.131629
ZNF7	0.0332086	0.00303491	0.131629
KIF5C	0.0332657	0.00304178	0.139015
C22orf32	0.0333235	0.00305035	0.0683712
PBX2	0.0333235	0.00304874	-0.114394
SNORD42B	0.0334133	0.00306352	0.177841
NOL8	0.0334133	0.00306293	0.107008
TTC37	0.0334133	0.00306293	0.107008
OR52H1	0.0334757	0.00307089	-0.148295
PSMA6	0.0335841	0.00308415	0.142045
NDST1	0.0335841	0.00308335	0.124053
LCORL	0.0336267	0.00309112	0.144508
RPS29	0.0336267	0.00309139	0.0979167
OSBP2	0.0336895	0.00309882	0.146023
NLK	0.0336948	0.00310097	0.0820076
PGM3	0.0337011	0.00310322	0.147538
BRWD3	0.0337478	0.00311252	0.116098
C11orf48	0.0337478	0.00311252	0.116098
CNOT1	0.0337478	0.00311252	0.116098
CHST10	0.0341086	0.00314747	0.147348
SYTL2	0.0341597	0.00315388	0.114205
TMSB10	0.0341958	0.00315967	0.162879
MKRN1	0.0341958	0.00316271	0.0914773
IPO7	0.0341958	0.00316396	0.0727273
MAOB	0.0341958	0.00316097	-0.132576
SMTN	0.0349326	0.00323387	-0.156629
SYNE1	0.0349469	0.00323796	-0.102462
RCOR3	0.0349469	0.00323864	-0.12803
PPP1CA	0.0350141	0.00324659	0.108333
LIPA	0.0351026	0.00325827	0.136174
PANK3	0.0351026	0.00325827	0.136174
TGFB1I1	0.035193	0.00326839	-0.143182
GFM1	0.0353	0.0032853	0.0721591
KCTD9	0.0353	0.0032853	-0.0721591
PCM1	0.0353	0.00328453	-0.151894
SLIT2	0.0353	0.00328036	-0.159091
PPM1L	0.0354109	0.00329737	-0.0746212
CDS1	0.035437	0.00330156	0.110038
STAP2	0.0355725	0.00331839	0.103977
UBE2D2	0.0355725	0.00331839	0.103977
RNF217	0.0355725	0.00331945	-0.144129
EIF1AD	0.0358231	0.00334813	0.0486742
ZNF56	0.0358231	0.00334813	0.0361742
PARD6G	0.0358231	0.00334731	-0.0954545
KIAA0020	0.0359671	0.00336337	0.134848
SNORD45B	0.0360235	0.00337157	0.187311
LRRC7	0.0360235	0.00337576	0.0886364
LRRIQ1	0.0360235	0.00337576	0.0886364
C3orf64	0.0360235	0.00337576	-0.0659091
TATDN1	0.0361857	0.00339274	0.127652
MPZL1	0.0362059	0.00339642	0.14678
SRP9	0.0362404	0.00340145	0.142992
ALG6	0.0363154	0.00341029	0.109659
ATP2B1	0.0364229	0.00342218	0.0450758
SLC44A5	0.0364382	0.00342542	0.0770833
STARD3NL	0.0365334	0.00343617	0.0829545
ARL4D	0.0365483	0.00343937	-0.0939394
GTF2I	0.0366317	0.00344903	0.141856
MGAT5	0.0367084	0.00345806	0.145076
C21orf119	0.0367704	0.00346572	0.144886
ACY1	0.036777	0.00347542	0.0543561
COL9A2	0.036777	0.00347542	0.0543561
NSUN5P2	0.036777	0.00347542	0.0543561
NUP214	0.036777	0.00347542	0.0543561
RTN1	0.036777	0.00347542	0.0543561
SPATA13	0.036922	0.00349095	0.0708333
USP17	0.0371463	0.00351399	-0.137311
RORB	0.0372561	0.00352621	-0.0335227
HRAS	0.0372751	0.00352986	0.117235
FAM91A1	0.0372784	0.00353408	0.139583
TBCCD1	0.0372784	0.00353569	0.138447
FAM55D	0.0372784	0.00353437	-0.0810606
PSMD13	0.037503	0.00355884	0.132197
SLC26A2	0.0377113	0.00358047	0.122348
C14orf106	0.0379101	0.00360121	0.0931818
LEPRE1	0.0379183	0.00360574	0.130303
ZNF460	0.0379183	0.00360574	0.130303
NTHL1	0.0379691	0.00361432	0.0929924
C18orf32	0.0379691	0.003613	0.092803
IAH1	0.038023	0.00362508	0.0799242
MLL2	0.038023	0.00362508	0.0799242
THOC1	0.038023	0.00362508	0.0799242
FUT5	0.0380818	0.00363257	0.14053
C15orf40	0.0381034	0.00364118	0.101515
GDI2	0.0381034	0.00364118	0.101515
HDHD2	0.0381034	0.00364215	0.0575758
BBX	0.0381034	0.00364118	-0.101515
RAB5B	0.0381341	0.00364752	0.130871
TRERF1	0.0381341	0.00364886	-0.106439
ZNF44	0.0381604	0.00365702	0.144886
HTRA2	0.0381604	0.00365516	0.125568
MYO1E	0.0381604	0.00365377	0.0619318
RPIA	0.0387717	0.00371752	0.142045
PTTG1	0.0388482	0.00372677	0.142992
MTIF2	0.0389031	0.00373396	0.146023
DCTD	0.0392882	0.00377286	0.0863636
CDC14A	0.0393396	0.00377974	0.0873106
DDX18	0.0395536	0.00380226	0.12822
SNORD115-32	0.0396254	0.00381306	0.220265
ZNF233	0.0396254	0.00381306	0.144697
FAM83A	0.0396636	0.00382458	0.12197
C6orf62	0.0396636	0.00382458	0.12197
CXCL13	0.0396636	0.00382305	-0.0636364
KATNAL1	0.0396636	0.00382458	-0.12197
GDE1	0.0397426	0.00383416	0.14375
TARBP1	0.0398032	0.00384197	0.0613636
TPI1	0.0398689	0.00385225	0.129356
MTMR6	0.0398689	0.00385211	0.101894
CTTNBP2NL	0.0399367	0.00386274	0.114962
HADHB	0.0399367	0.00386274	0.114962
HERC3	0.0399659	0.00386755	0.0876894
DNAJA1	0.040017	0.00387446	0.0948864
HIATL1	0.0400891	0.00388342	0.126705
HLTF	0.0401978	0.00389594	0.110606
ERGIC3	0.0403035	0.00391016	0.14053
MT2A	0.0403035	0.00390962	-0.173864
UQCRQ	0.0403896	0.00392216	0.144508
LOC440297	0.0403896	0.0039225	-0.138068
PRMT10	0.0404159	0.00392705	-0.118371
COPS6	0.0405679	0.00394383	0.143939
RAB25	0.0406683	0.00395559	0.0922348
GJA1	0.0408526	0.00397553	-0.0910985
MPV17	0.0409156	0.00399379	0.122917
PDGFA	0.0409156	0.00399379	0.122917
SMARCA4	0.0409156	0.00398805	0.099053
SNORD116-14	0.0409156	0.0039902	0.0793561
LOC100129476	0.0409156	0.00398805	-0.099053
NPY6R	0.0409156	0.0039888	-0.144129
ABI2	0.041008	0.00400682	0.134848
SMS	0.041008	0.00400685	0.118182
ZNF581	0.0410414	0.00401411	0.120265
HIPK2	0.0410414	0.00401418	0.0787879
P4HA1	0.0410512	0.00401716	0.158144
RPS14	0.0411559	0.00402943	0.133712
PNPLA4	0.0411997	0.00403982	0.105114
TIAM2	0.0411997	0.00403982	-0.105114
CCDC82	0.0411997	0.00403756	-0.135985
SNORD27	0.0412119	0.00404305	0.141098
ITGA5	0.0413127	0.00405498	-0.136932
GLCCI1	0.0413386	0.00406161	0.0748106
AMBP	0.0413386	0.00406113	0.0710227
BTBD3	0.0414639	0.00407597	-0.0522727
ZFP36L2	0.0414824	0.00408148	-0.0378788
NAV3	0.0414824	0.00408188	-0.127841
CD200	0.0415441	0.00409001	-0.141667
SCARNA10	0.0416043	0.00409798	0.104356
LOC554249	0.0416196	0.00410281	0.10322
NIPAL3	0.0416196	0.0041036	-0.146023
IL13RA1	0.0416296	0.00410721	0.117235
DNAJC14	0.0416296	0.0041087	0.0857955
[truncated: 724 more rows]

## Sheet: Prostate_microarray (FDR <0.05)
Genes	adjusted p-value	p-value	ED
SLC14A1	1.06e-17	5.24e-22	-0.689773
AMACR	3.42e-17	3.38e-21	0.664583
GCNT1	6.52e-17	9.66e-21	0.50322
MEIS2	8.6e-17	1.7e-20	-0.480114
TDRD1	2.48e-16	6.12e-20	0.608902
MYO6	1.38e-15	4.08e-19	0.491856
LUZP2	4.11e-14	1.42e-17	0.415341
ARHGEF38	6.37e-14	2.52e-17	0.503977
HPN	7.76e-14	3.45e-17	0.324811
BICD1	3.18e-13	1.57e-16	0.424621
NEFH	8.32e-13	5.46e-16	-0.69375
TPM2	8.32e-13	5.6e-16	-0.417235
REPS2	8.32e-13	5.74e-16	0.415341
SNORA74A	8.32e-13	5.75e-16	0.446023
RGS10	1.31e-12	9.68e-16	0.389015
ERG	1.72e-12	1.36e-15	0.480682
HOXC6	3.03e-12	2.54e-15	0.418182
MSMB	3.96e-12	3.52e-15	-0.659091
KRT6C	5.34e-12	5.01e-15	-0.361174
SPOCK3	5.34e-12	5.27e-15	-0.403598
SNORA71D	7.21e-12	7.48e-15	0.372348
PARM1	1.57e-11	1.71e-14	-0.385038
TERC	1.83e-11	2.08e-14	0.399811
ACSM1	2.57e-11	3.05e-14	0.299811
RALGAPA2	4.49e-11	5.54e-14	0.388258
KRT15	6.25e-11	8.02e-14	-0.441288
OR51E2	6.97e-11	9.29e-14	0.687121
BCAM	7.8e-11	1.08e-13	0.375379
TRIB1	1.25e-10	1.79e-13	0.434091
GJB1	2.02e-10	2.99e-13	0.303788
GOLM1	2.58e-10	3.95e-13	0.393561
C10orf116	2.65e-10	4.19e-13	-0.311364
UAP1	3.85e-10	6.27e-13	0.306439
GSTM2	5.21e-10	8.96e-13	-0.345644
DNAJC10	5.21e-10	9.22e-13	0.300947
MYL9	5.21e-10	9.26e-13	-0.351326
MYH11	5.39e-10	9.84e-13	-0.39697
TRIM36	5.62e-10	1.05e-12	0.3625
C10orf137	7.02e-10	1.35e-12	0.235038
TP63	9.29e-10	1.85e-12	-0.331439
SH3RF1	9.29e-10	1.88e-12	0.336174
CCT3	9.38e-10	1.94e-12	0.347159
CANT1	1.29e-09	2.74e-12	0.334091
DST	1.65e-09	3.58e-12	-0.354356
PLA2G7	2.07e-09	4.67e-12	0.403598
TARP	2.07e-09	4.7e-12	0.480114
NEK5	2.19e-09	5.31e-12	0.379167
ZNF204P	2.19e-09	5.36e-12	-0.280303
PDLIM5	2.19e-09	5.4e-12	0.346023
DES	2.19e-09	5.42e-12	-0.377841
SNAI2	2.25e-09	5.66e-12	-0.2875
KCNH8	2.33e-09	6.03e-12	0.292235
EFEMP1	2.33e-09	6.09e-12	-0.380114
KRT14	2.36e-09	6.3e-12	-0.338447
GNL3	2.42e-09	6.56e-12	0.326326
BRP44	2.43e-09	6.71e-12	0.327652
ACACA	2.54e-09	7.16e-12	0.329924
P4HB	2.58e-09	7.38e-12	0.313068
GALNT7	3.39e-09	9.88e-12	0.328409
LSAMP	3.58e-09	1.06e-11	-0.297727
GPR160	3.88e-09	1.17e-11	0.424432
LPHN2	4.98e-09	1.52e-11	-0.342045
NRK	5.52e-09	1.72e-11	-0.254545
SVIL	5.71e-09	1.8e-11	-0.326326
SNORA24	7.1e-09	2.28e-11	0.304167
PRAC	7.16e-09	2.33e-11	0.308144
SNORA71A	7.34e-09	2.43e-11	0.35928
MAML2	7.4e-09	2.49e-11	-0.261932
ATP11B	8.22e-09	2.8e-11	0.301894
EIF2AK1	8.54e-09	2.95e-11	0.314962
SLC35E1	8.83e-09	3.1e-11	0.302083
TRPS1	9.36e-09	3.33e-11	-0.294129
KIAA1244	1.15e-08	4.15e-11	0.353598
ABCC4	1.15e-08	4.19e-11	0.352083
TAF1D	1.18e-08	4.35e-11	0.327841
CALD1	1.26e-08	4.72e-11	-0.317424
PGM5P2	1.51e-08	5.76e-11	-0.291288
CRISP3	1.68e-08	6.45e-11	0.689583
KRT5	1.75e-08	6.82e-11	-0.268561
WIF1	1.81e-08	7.16e-11	-0.285417
TCEAL2	2.18e-08	8.72e-11	-0.377462
TSPAN1	2.21e-08	8.94e-11	0.313447
STEAP4	2.26e-08	9.28e-11	0.441477
GSTM5	2.43e-08	1.01e-10	-0.267803
PAWR	2.43e-08	1.02e-10	0.316856
MYC	2.65e-08	1.13e-10	0.332576
SNORD44	2.93e-08	1.26e-10	0.332765
SMG5	3.02e-08	1.31e-10	0.210985
CAMKK2	3.03e-08	1.33e-10	0.313826
TIMP3	3.23e-08	1.43e-10	-0.358144
OR5E1P	3.26e-08	1.47e-10	-0.24053
VGLL3	3.64e-08	1.65e-10	-0.23125
JAZF1	3.88e-08	1.78e-10	-0.221023
NDRG2	4.44e-08	2.07e-10	-0.302273
DNAH5	4.44e-08	2.08e-10	0.375189
CADM1	4.47e-08	2.12e-10	0.305114
RBMS3	4.66e-08	2.24e-10	-0.313826
TP53INP1	4.66e-08	2.26e-10	0.319508
ZNF577	5.46e-08	2.69e-10	0.307008
ACTG2	5.46e-08	2.7e-10	-0.342992
SNORD78	5.86e-08	2.92e-10	0.401326
FASN	5.92e-08	2.98e-10	0.356818
TSPAN13	5.98e-08	3.04e-10	0.229924
CENPN	6.05e-08	3.11e-10	0.326894
BMP5	6.23e-08	3.23e-10	-0.396212
MAP7	6.5e-08	3.4e-10	0.301326
KIAA1467	7.62e-08	4.02e-10	0.312879
SGCB	8.15e-08	4.35e-10	-0.280871
ODC1	8.47e-08	4.56e-10	0.296212
C17orf28	8.62e-08	4.68e-10	0.30928
CRISPLD2	8.97e-08	4.93e-10	-0.350568
CPNE4	8.97e-08	4.96e-10	0.329356
PHF12	9.1e-08	5.12e-10	0.271402
ST14	9.1e-08	5.12e-10	0.271402
SNORD74	1.04e-07	5.89e-10	0.32197
CLU	1.06e-07	6.05e-10	-0.316856
ANGPT1	1.23e-07	7.09e-10	-0.310038
PTBP1	1.23e-07	7.18e-10	0.28447
MAL2	1.27e-07	7.46e-10	0.32822
SLC18A2	1.36e-07	8.06e-10	-0.22803
SNORD47	1.37e-07	8.23e-10	0.331061
SERINC5	1.37e-07	8.27e-10	0.304356
GLYATL1	1.41e-07	8.54e-10	0.290341
TGM4	1.6e-07	9.85e-10	-0.397159
HYOU1	1.6e-07	9.9e-10	0.311174
ESRP1	1.61e-07	1e-09	0.30947
SFRP4	1.66e-07	1.04e-09	0.377462
UGDH	1.79e-07	1.13e-09	0.32822
FLNA	1.82e-07	1.16e-09	-0.360038
ITGA2	1.98e-07	1.27e-09	-0.278409
OR51T1	1.99e-07	1.29e-09	0.303788
PSMB7	2.06e-07	1.34e-09	0.291288
ATP2B4	2.18e-07	1.45e-09	-0.284091
PPP3CA	2.18e-07	1.45e-09	0.236553
ARHGAP32	2.18e-07	1.45e-09	0.203598
RPL13A	2.29e-07	1.54e-09	0.274242
SMOC1	2.33e-07	1.58e-09	-0.26875
CHRDL1	2.78e-07	1.9e-09	-0.305114
THOC2	2.78e-07	1.91e-09	0.229167
NAALADL2	3.06e-07	2.11e-09	0.290341
SOX4	3.12e-07	2.17e-09	0.281629
TRAF7	3.2e-07	2.24e-09	0.253598
FLNC	3.27e-07	2.31e-09	-0.320265
MS4A8B	3.5e-07	2.49e-09	0.345833
CCT5	3.82e-07	2.75e-09	0.296212
MME	3.82e-07	2.75e-09	-0.332576
MYLK	3.88e-07	2.82e-09	-0.287879
ADRA1A	4.16e-07	3.04e-09	-0.173485
MAP4K4	4.28e-07	3.15e-09	0.173106
GDF15	4.65e-07	3.44e-09	0.3375
TRGV3	4.87e-07	3.63e-09	-0.250947
RND3	4.99e-07	3.75e-09	-0.340909
C15orf54	4.99e-07	3.77e-09	-0.210606
GPR126	5.05e-07	3.84e-09	-0.271212
RPN2	5.81e-07	4.47e-09	0.27178
C6orf186	5.81e-07	4.48e-09	-0.251136
RPL36A	5.97e-07	4.62e-09	0.26553
FAM84B	6e-07	4.68e-09	0.288068
SNORD36C	6.44e-07	5.06e-09	0.238068
ARFIP2	6.44e-07	5.09e-09	0.20625
SEC16A	6.94e-07	5.52e-09	0.17822
IARS	6.94e-07	5.55e-09	0.246023
NET1	7.29e-07	5.87e-09	0.262879
TMEM87A	7.32e-07	5.93e-09	0.281629
PTCH2	9.3e-07	7.59e-09	-0.299432
OR51G2	9.3e-07	7.63e-09	0.245455
EIF4A2	9.41e-07	7.76e-09	0.283712
FAM83B	9.53e-07	7.91e-09	-0.271591
SLC39A6	9.65e-07	8.05e-09	0.29678
RPL6	9.97e-07	8.37e-09	0.229356
SCGB1A1	1e-06	8.44e-09	-0.296402
CREB3L4	1.01e-06	8.57e-09	0.268182
C14orf166	1.01e-06	8.62e-09	0.261932
NAT15	1.04e-06	8.9e-09	0.235795
ENTPD5	1.06e-06	9.13e-09	0.292614
EDIL3	1.15e-06	1e-08	-0.216667
PDLIM1	1.27e-06	1.11e-08	-0.300379
EIF4G3	1.27e-06	1.12e-08	0.270265
GUSB	1.27e-06	1.12e-08	0.258902
ANXA2	1.3e-06	1.16e-08	-0.199811
STAC	1.3e-06	1.16e-08	-0.147348
OR51S1	1.36e-06	1.22e-08	0.227841
ST5	1.38e-06	1.24e-08	-0.271023
DKK3	1.4e-06	1.27e-08	-0.283712
PRDM8	1.43e-06	1.31e-08	-0.277273
AIMP2	1.44e-06	1.32e-08	0.179545
PMPCB	1.52e-06	1.41e-08	0.211364
C15orf51	1.53e-06	1.42e-08	-0.384659
CD177	1.53e-06	1.43e-08	-0.302273
HSPB8	1.53e-06	1.44e-08	-0.242424
SEC61A1	1.72e-06	1.62e-08	0.264205
SNORD36B	1.81e-06	1.72e-08	0.317614
KCNG3	1.83e-06	1.74e-08	0.17822
CLDN8	1.83e-06	1.75e-08	0.272159
NTN4	1.86e-06	1.79e-08	-0.248864
KDELR2	1.99e-06	1.93e-08	0.281061
FLJ41484	1.99e-06	1.94e-08	0.280114
FKBP4	1.99e-06	1.94e-08	0.268939
CCT2	1.99e-06	1.95e-08	0.210227
SNORD80	2.15e-06	2.13e-08	0.28125
WSB2	2.17e-06	2.15e-08	0.175758
PAQR6	2.72e-06	2.72e-08	0.180871
LARS	2.82e-06	2.83e-08	0.266098
GUCY1A3	2.88e-06	2.9e-08	0.280492
FNBP1L	2.97e-06	3.02e-08	0.265909
PPAP2A	2.97e-06	3.02e-08	0.2
S100A16	3e-06	3.07e-08	-0.274432
MAML3	3e-06	3.08e-08	0.145265
TGFB3	3.09e-06	3.19e-08	-0.32803
SLC43A1	3.18e-06	3.3e-08	0.161742
TRIM29	3.28e-06	3.41e-08	-0.167235
ITPR2	3.29e-06	3.44e-08	0.219697
SNORD49B	3.32e-06	3.5e-08	0.30625
C9orf152	3.41e-06	3.61e-08	0.268182
PLA1A	3.45e-06	3.67e-08	0.241667
THBS4	3.7e-06	3.94e-08	0.296023
COPB1	3.73e-06	4e-08	0.273864
ZNF483	3.92e-06	4.22e-08	-0.24697
ATP11A	4e-06	4.32e-08	0.1875
LMOD1	4.15e-06	4.5e-08	-0.248674
RAB11A	4.72e-06	5.16e-08	0.264394
NCRNA00161	4.96e-06	5.44e-08	-0.269697
PRRT2	5.09e-06	5.64e-08	-0.230682
PTPRN2	5.09e-06	5.65e-08	0.2
PDIA6	5.09e-06	5.65e-08	0.267992
LCLAT1	5.16e-06	5.75e-08	0.178409
SNORD114-3	5.45e-06	6.13e-08	-0.280303
ARHGEF26	5.45e-06	6.14e-08	0.266667
VCL	5.45e-06	6.16e-08	-0.277273
FBP1	5.58e-06	6.34e-08	0.22197
SLC19A2	5.67e-06	6.47e-08	0.272159
PRR16	5.86e-06	6.74e-08	0.322538
ROBO1	5.86e-06	6.74e-08	-0.222727
LRIG1	5.88e-06	6.79e-08	0.264205
FAM117B	6.04e-06	7.01e-08	0.238826
OR51F1	6.11e-06	7.12e-08	0.207386
ICA1	6.42e-06	7.51e-08	0.191856
SNORD75	6.47e-06	7.6e-08	0.308333
C12orf75	6.65e-06	7.85e-08	-0.235038
SCN7A	7.06e-06	8.37e-08	-0.180682
MTCH2	7.09e-06	8.47e-08	0.24072
PAK3	7.09e-06	8.47e-08	-0.24072
PTPLB	7.23e-06	8.68e-08	0.246212
GTF3C6	7.24e-06	8.72e-08	0.212879
TBC1D4	7.31e-06	8.88e-08	0.273295
STOM	7.31e-06	8.88e-08	-0.26572
PM20D2	7.32e-06	8.94e-08	0.224621
SIM2	7.32e-06	8.96e-08	0.208902
EIF4G1	8.6e-06	1.06e-07	0.258523
FGFR1	8.65e-06	1.07e-07	-0.163447
PRR15L	8.8e-06	1.09e-07	0.165909
CYorf15A	9.34e-06	1.16e-07	0.222538
PTPN13	9.92e-06	1.24e-07	0.263826
SNORA6	1.01e-05	1.27e-07	0.201894
NONO	1.02e-05	1.29e-07	0.260417
GSTM3	1.03e-05	1.3e-07	-0.256061
FERMT2	1.07e-05	1.36e-07	-0.268371
E2F5	1.07e-05	1.37e-07	0.273106
SLC25A39	1.1e-05	1.41e-07	0.241667
ZNF652	1.11e-05	1.43e-07	0.262121
BPHL	1.11e-05	1.43e-07	0.133902
SNORA21	1.18e-05	1.53e-07	0.251705
RPL22L1	1.19e-05	1.55e-07	0.211553
CYP3A5	1.19e-05	1.56e-07	-0.269318
PRDX4	1.25e-05	1.64e-07	0.198674
ALCAM	1.25e-05	1.65e-07	0.172348
ESRP2	1.34e-05	1.77e-07	0.257955
PHF8	1.36e-05	1.8e-07	0.180871
PLCL1	1.41e-05	1.87e-07	-0.201515
SYNM	1.47e-05	1.96e-07	-0.214205
ANAPC5	1.48e-05	1.99e-07	0.117424
SLC38A11	1.49e-05	2e-07	0.303788
NEXN	1.5e-05	2.02e-07	-0.279735
TMEM144	1.55e-05	2.09e-07	0.175947
MTHFD1L	1.55e-05	2.1e-07	0.235606
MCCC2	1.72e-05	2.35e-07	0.188447
ATP5B	1.72e-05	2.36e-07	0.218371
STRN	1.72e-05	2.36e-07	0.156818
PUS7	1.73e-05	2.38e-07	0.130114
GSPT1	1.73e-05	2.38e-07	0.227462
CBX3	1.73e-05	2.41e-07	0.257008
MEIS1	1.74e-05	2.43e-07	-0.260795
CRISPLD1	1.74e-05	2.44e-07	0.164773
IMPDH2	1.84e-05	2.58e-07	0.237311
F5	1.92e-05	2.7e-07	0.332386
ZMPSTE24	1.93e-05	2.72e-07	0.138636
POSTN	1.94e-05	2.76e-07	0.312689
BAMBI	1.94e-05	2.76e-07	0.187689
ACLY	2e-05	2.86e-07	0.246591
MOSC1	2.05e-05	2.94e-07	0.182765
GSTP1	2.07e-05	2.98e-07	-0.199053
EVC2	2.08e-05	2.99e-07	-0.23428
SRM	2.14e-05	3.09e-07	0.247348
CCDC80	2.16e-05	3.14e-07	-0.283523
PIK3R1	2.16e-05	3.14e-07	-0.244886
HIST1H2BK	2.21e-05	3.23e-07	0.282576
ZNF660	2.22e-05	3.25e-07	-0.102462
CPLX3	2.28e-05	3.35e-07	-0.272159
FNIP2	2.29e-05	3.39e-07	0.206818
PRKG1	2.32e-05	3.43e-07	-0.163258
PALLD	2.34e-05	3.47e-07	-0.200379
REXO2	2.4e-05	3.58e-07	0.193939
CAV1	2.42e-05	3.61e-07	-0.214205
OCLN	2.45e-05	3.67e-07	0.284848
C4orf31	2.48e-05	3.73e-07	-0.247917
TRIM22	2.52e-05	3.81e-07	-0.269318
MRPL17	2.63e-05	3.99e-07	0.251894
PPP1R1B	2.63e-05	4e-07	0.208144
CACNA1D	2.65e-05	4.04e-07	0.288447
TRAF4	2.67e-05	4.08e-07	0.247159
PPP1R14B	2.69e-05	4.13e-07	0.248295
CCT7	2.77e-05	4.26e-07	0.241288
EIF3B	2.77e-05	4.29e-07	0.227652
KIAA0319L	2.8e-05	4.34e-07	0.243561
SFXN2	2.8e-05	4.36e-07	0.223295
LOC100127980	2.99e-05	4.66e-07	0.197538
PABPC1	3.04e-05	4.76e-07	0.135227
OGN	3.04e-05	4.78e-07	-0.281629
AATF	3.25e-05	5.11e-07	0.168371
NEDD4L	3.26e-05	5.15e-07	0.2875
BUB3	3.34e-05	5.29e-07	0.128788
ENC1	3.42e-05	5.44e-07	0.229924
LOC138412	3.46e-05	5.53e-07	0.25
COPA	3.46e-05	5.54e-07	0.24375
SNORA33	3.84e-05	6.18e-07	0.273864
CDC42EP3	3.84e-05	6.18e-07	-0.217803
RABEP1	3.9e-05	6.3e-07	0.248295
YPEL2	4.02e-05	6.52e-07	0.122538
LIG3	4.06e-05	6.59e-07	0.117235
RANBP2	4.07e-05	6.63e-07	0.230114
CRYAB	4.09e-05	6.68e-07	-0.298864
MBOAT2	4.11e-05	6.73e-07	0.193182
MYL6	4.15e-05	6.82e-07	-0.226515
CTTNBP2	4.42e-05	7.31e-07	-0.219508
SNORA64	4.42e-05	7.33e-07	0.271591
PGAP1	4.42e-05	7.34e-07	-0.191477
SNORD32B	4.42e-05	7.37e-07	0.233902
TMC5	4.42e-05	7.38e-07	0.270455
TXN	4.57e-05	7.65e-07	0.229356
SNORD60	4.64e-05	7.8e-07	0.188068
LARP1	4.64e-05	7.82e-07	0.230303
HDAC1	4.71e-05	7.95e-07	0.164583
AFAP1L2	4.76e-05	8.07e-07	-0.235038
CSRP1	4.77e-05	8.1e-07	-0.267992
HOXD10	4.87e-05	8.3e-07	-0.193939
RAB3B	5.23e-05	8.93e-07	0.327462
RAB17	5.29e-05	9.06e-07	0.245076
BIRC5	5.36e-05	9.21e-07	0.240341
ALG3	5.42e-05	9.34e-07	0.211174
ALDH18A1	5.51e-05	9.51e-07	0.241856
MIOS	5.51e-05	9.54e-07	0.219886
MIR145	5.55e-05	9.64e-07	-0.222159
SRPRB	5.58e-05	9.72e-07	0.133712
CAV2	5.66e-05	9.89e-07	-0.201705
UTRN	5.74e-05	1.01e-06	0.176136
RPSA	5.98e-05	1.05e-06	0.238826
ZNF649	6.15e-05	1.09e-06	0.174432
MYO5C	6.15e-05	1.09e-06	0.205871
NSF	6.61e-05	1.17e-06	0.136553
RPS6	6.72e-05	1.19e-06	0.165909
SLC4A4	6.77e-05	1.21e-06	0.264205
MEG3	6.86e-05	1.23e-06	-0.242614
JTB	6.91e-05	1.24e-06	0.242235
FAM96A	6.97e-05	1.25e-06	0.235227
COX16	7.03e-05	1.27e-06	0.155114
IQGAP2	7.07e-05	1.28e-06	0.201705
RBP1	7.16e-05	1.3e-06	-0.190152
MICAL2	7.51e-05	1.36e-06	0.220644
GATA3	7.51e-05	1.37e-06	-0.21553
TDRKH	7.58e-05	1.39e-06	0.239205
MGC72080	7.97e-05	1.46e-06	0.240152
SND1	8.02e-05	1.47e-06	0.22197
PGM5	8.04e-05	1.48e-06	-0.242803
OR51F2	8.1e-05	1.5e-06	0.247727
ARSJ	8.13e-05	1.51e-06	-0.228788
TRAP1	8.15e-05	1.51e-06	0.221591
RPL7A	8.2e-05	1.53e-06	0.222917
VSNL1	8.23e-05	1.54e-06	-0.111174
SNORD5	8.28e-05	1.55e-06	0.235417
PABPC3	8.5e-05	1.6e-06	0.210795
ENO1	8.7e-05	1.64e-06	0.227841
SCO2	9.27e-05	1.75e-06	0.15322
SYVN1	9.36e-05	1.77e-06	0.235606
SEL1L3	9.41e-05	1.78e-06	0.192992
GALNT1	9.68e-05	1.84e-06	0.236742
ACOX2	9.68e-05	1.84e-06	-0.208333
HS2ST1	9.83e-05	1.88e-06	0.151894
C19orf46	9.97e-05	1.91e-06	0.200758
AS3MT	0.000101993	1.96e-06	-0.167992
COL14A1	0.000101993	1.96e-06	-0.193561
ACTA2	0.000102369	1.98e-06	-0.211932
SNORD79	0.000104132	2.02e-06	0.192424
MYB	0.000104176	2.02e-06	0.235417
ATP2C1	0.000105991	2.06e-06	0.223485
PCP4	0.000107781	2.1e-06	-0.236932
SMPDL3B	0.00010895	2.13e-06	0.229735
STEAP1	0.000110157	2.16e-06	0.301136
TPM1	0.000110157	2.16e-06	-0.224432
SNX10	0.000110653	2.18e-06	0.230871
ZNF146	0.000110992	2.19e-06	0.217803
TRIO	0.000111033	2.2e-06	0.22178
SLC35B1	0.000111092	2.2e-06	0.234091
FRK	0.000113187	2.25e-06	0.252083
CXXC5	0.000115354	2.3e-06	0.235795
ERBB3	0.00011605	2.32e-06	0.152841
OR51G1	0.00011819	2.38e-06	0.213068
PRMT1	0.00011819	2.38e-06	0.213068
USP9Y	0.00011819	2.38e-06	0.164962
IKBKB	0.000119288	2.41e-06	0.20303
FLRT3	0.000122872	2.49e-06	-0.239773
NDUFB9	0.000123777	2.51e-06	0.242614
CANX	0.000123855	2.52e-06	0.195644
C6orf115	0.000123883	2.53e-06	0.241856
C5orf30	0.000126068	2.58e-06	0.257955
MAP9	0.000126068	2.58e-06	0.163447
OR52R1	0.000126707	2.6e-06	0.223106
CYTH3	0.000127774	2.64e-06	0.231818
RPS28	0.000127774	2.64e-06	0.181439
SLC39A9	0.000129382	2.68e-06	0.0984848
PDIA5	0.000129382	2.68e-06	0.133902
SNORA70	0.00013635	2.84e-06	0.3
CSTA	0.00013635	2.85e-06	-0.109848
SNORA1	0.00013635	2.85e-06	0.244318
KIAA0100	0.000137825	2.9e-06	0.111174
VEGFA	0.000137825	2.91e-06	-0.16875
PI4KA	0.000137825	2.91e-06	0.15322
FGFRL1	0.000137825	2.92e-06	0.223295
TBL1X	0.000137825	2.92e-06	-0.138447
SNORD76	0.000137825	2.92e-06	0.258144
FAM38A	0.000140241	2.98e-06	0.233523
FLJ36840	0.000141715	3.02e-06	-0.250758
OR51A7	0.000144358	3.09e-06	0.126326
HSPE1	0.000144358	3.09e-06	0.214205
ARHGAP18	0.000144358	3.09e-06	0.118561
SNORD22	0.000144835	3.11e-06	0.131061
BUD31	0.000146242	3.15e-06	0.182765
RNF44	0.000149146	3.22e-06	0.176326
NBL1	0.000151619	3.28e-06	-0.120076
POLD2	0.000156254	3.39e-06	0.239015
PREP	0.000164503	3.57e-06	0.216477
SNORA69	0.000166926	3.64e-06	0.186174
SLMO2	0.000166926	3.64e-06	0.23125
SLC8A1	0.00016801	3.67e-06	-0.205682
C6orf108	0.000171046	3.75e-06	0.134091
SNORD49A	0.000173748	3.82e-06	0.227273
BCCIP	0.000174046	3.83e-06	0.229167
TMEM45B	0.000175297	3.87e-06	0.252841
GCNT2	0.000178931	3.96e-06	-0.205871
TJP1	0.000182309	4.04e-06	0.154356
SYNPO2	0.000184023	4.09e-06	-0.228598
ENTPD6	0.000188532	4.2e-06	0.180303
C17orf63	0.000189334	4.23e-06	0.20322
GLI3	0.000189806	4.25e-06	-0.161364
AGR2	0.000189806	4.25e-06	0.412689
ALG8	0.000191293	4.3e-06	0.218182
SEL1L	0.000197238	4.44e-06	0.141667
TUBB2A	0.000198265	4.47e-06	0.281439
BLNK	0.000198403	4.49e-06	0.094697
WIPI1	0.000200534	4.55e-06	0.232576
VCP	0.000200534	4.56e-06	0.211553
SNORD45A	0.000200534	4.56e-06	0.300568
DOPEY2	0.000201539	4.6e-06	0.142803
CBS	0.000207501	4.74e-06	0.107386
RBPMS	0.000208274	4.77e-06	-0.180682
C20orf11	0.000209275	4.8e-06	0.195833
SAMD5	0.000212655	4.89e-06	0.136932
HMGN5	0.000216854	5e-06	-0.194697
C14orf104	0.000218877	5.06e-06	0.221023
SYNGR2	0.000220007	5.09e-06	0.168182
KIAA1147	0.000220014	5.11e-06	0.207955
EIF3M	0.000220901	5.14e-06	0.197159
ATP8A2	0.000222506	5.19e-06	0.142803
GDEP	0.000223718	5.22e-06	-0.452462
EPAS1	0.000227114	5.32e-06	-0.187879
PSD3	0.000227114	5.33e-06	0.123674
PAICS	0.000228026	5.36e-06	0.188068
MRPL20	0.000229459	5.4e-06	0.180303
MICALCL	0.000230925	5.45e-06	0.251326
ARFGAP3	0.000231732	5.48e-06	0.227083
MIR224	0.00023389	5.54e-06	-0.0935606
CPA6	0.000237034	5.63e-06	-0.0924242
ADRBK1	0.000246254	5.87e-06	0.130303
ZDHHC18	0.000246254	5.87e-06	0.130303
CDK7	0.000246697	5.9e-06	0.225568
FAM50A	0.00025636	6.14e-06	0.202462
IQCA1	0.000266218	6.39e-06	-0.167803
SNORA9	0.000267471	6.43e-06	0.221591
AADAT	0.000272012	6.55e-06	0.143182
KIAA0182	0.000280481	6.77e-06	0.162311
SRSF6	0.000281015	6.8e-06	0.145644
XBP1	0.000283721	6.88e-06	0.14072
C15orf48	0.000283721	6.89e-06	0.173295
NPEPPS	0.000286727	6.98e-06	0.224621
BZW2	0.000287296	7.01e-06	0.22822
FAM189A2	0.000299844	7.33e-06	0.0806818
ITGB6	0.000300952	7.37e-06	-0.222159
COLEC12	0.000301099	7.39e-06	0.193371
BDH2	0.000302413	7.45e-06	-0.117235
FAT4	0.000302413	7.45e-06	-0.117235
LOC100130872	0.000303121	7.48e-06	0.121402
LMAN1L	0.00030315	7.5e-06	-0.188636
SEC23IP	0.00030321	7.53e-06	0.215909
KRT23	0.00030321	7.53e-06	-0.248295
SMYD3	0.000311047	7.74e-06	0.19697
TLR3	0.000312253	7.79e-06	-0.176326
DAB2	0.000313445	7.83e-06	0.157197
MIR205	0.000318398	7.97e-06	-0.172538
PDE1C	0.000325501	8.16e-06	-0.145644
CNDP2	0.000336427	8.45e-06	0.21553
CUTA	0.000341322	8.59e-06	0.215909
GNAL	0.000352489	8.89e-06	-0.182386
MPZL2	0.000358504	9.08e-06	-0.146212
SNORD28	0.000358504	9.08e-06	0.266098
TKT	0.00036109	9.16e-06	0.126515
ZCCHC6	0.000370945	9.43e-06	0.183902
SLC45A2	0.000373599	9.52e-06	0.141477
APOBEC3C	0.000377821	9.64e-06	-0.214773
HMG20B	0.000380279	9.73e-06	0.220644
SNORD29	0.000382629	9.81e-06	0.252462
TLN1	0.000382629	9.82e-06	-0.191098
RIPK2	0.000384616	9.89e-06	0.0933712
COL6A1	0.000390226	1.01e-05	-0.106061
EEF2	0.000406483	1.05e-05	0.214583
TIMM13	0.000406589	1.05e-05	0.136742
ZNF217	0.000408939	1.06e-05	0.225947
PCSK6	0.000408939	1.06e-05	0.195644
DNAJB4	0.000413145	1.08e-05	-0.166477
TTC22	0.000413145	1.08e-05	-0.166477
C7	0.000413312	1.08e-05	-0.306629
SNORD15B	0.000417053	1.09e-05	0.233712
AOX1	0.000418163	1.1e-05	-0.204735
TNS3	0.00042276	1.11e-05	0.219508
EFS	0.00042276	1.11e-05	-0.219508
NCAM1	0.00042364	1.12e-05	-0.222727
PPP1R9A	0.00042364	1.12e-05	0.145076
S100A6	0.000425287	1.13e-05	-0.232008
TRHDE	0.00043412	1.15e-05	-0.0899621
NDUFV2	0.000440809	1.17e-05	0.207197
ARMCX4	0.000444013	1.18e-05	-0.21875
PCDH7	0.00044645	1.19e-05	-0.208144
BCL11A	0.000451474	1.21e-05	-0.216667
LTBR	0.000451746	1.21e-05	0.193561
ATRNL1	0.000453912	1.22e-05	-0.254167
BRD3	0.000460667	1.24e-05	0.210985
SNORD54	0.000461028	1.24e-05	0.204924
TBC1D30	0.000464191	1.25e-05	0.0871212
ABCC1	0.000466692	1.26e-05	0.0998106
C16orf70	0.000470182	1.27e-05	0.196212
MPP6	0.000471272	1.28e-05	0.239962
SERP1	0.000480389	1.3e-05	0.201515
F2R	0.00048592	1.32e-05	0.14697
RPL13AP5	0.000490148	1.34e-05	0.125
GPR89A	0.000493745	1.35e-05	0.10322
SS18L2	0.00049806	1.36e-05	0.185227
SNORD34	0.000509637	1.4e-05	0.251705
CCDC136	0.000509662	1.4e-05	-0.19072
SPOCK1	0.000511244	1.41e-05	0.252083
SLC35F5	0.000511244	1.41e-05	0.135227
HSPA4L	0.000516027	1.42e-05	-0.0861742
DOCK4	0.000518087	1.43e-05	0.104356
LOC100131581	0.000525946	1.46e-05	-0.198295
NSMCE1	0.000525969	1.46e-05	0.143182
C16orf13	0.000527044	1.47e-05	0.216288
EML4	0.000535773	1.49e-05	0.120076
RC3H2	0.000535773	1.49e-05	0.2125
SNORD116-16	0.000536709	1.5e-05	0.245076
NSUN7	0.000538582	1.51e-05	0.185795
C8orf4	0.000540649	1.52e-05	0.238258
MAGED1	0.000540649	1.52e-05	0.134091
ZDHHC9	0.000546696	1.54e-05	0.105871
TRIM33	0.000547498	1.54e-05	0.216098
DSC3	0.000553186	1.56e-05	-0.19697
TCTN3	0.000553327	1.57e-05	0.149242
VSTM2L	0.000562829	1.6e-05	0.193371
IL33	0.000562829	1.6e-05	-0.167614
SEC24D	0.000563436	1.6e-05	0.132955
FTSJ3	0.000573066	1.63e-05	0.136932
ITGB3	0.000577597	1.65e-05	-0.139394
TMED4	0.000577597	1.65e-05	0.188447
YWHAG	0.000577597	1.65e-05	0.188447
SLC9A2	0.000603247	1.73e-05	0.148485
AGFG1	0.000613056	1.76e-05	0.206061
SNORD114-2	0.000617866	1.78e-05	-0.185227
AKT1	0.000619834	1.79e-05	0.211742
MIPEP	0.000619834	1.79e-05	0.274811
PKN1	0.000619853	1.79e-05	0.200379
QSOX2	0.000620702	1.8e-05	0.208523
GOLGA8IP	0.000620702	1.8e-05	-0.226894
SSBP1	0.000624195	1.82e-05	0.222348
LBH	0.000626629	1.83e-05	0.19697
SCARNA9L	0.000629318	1.84e-05	0.174811
C20orf3	0.000633634	1.85e-05	0.113826
SEC24A	0.000639502	1.88e-05	0.170265
ROR2	0.000639502	1.88e-05	-0.170265
CKS2	0.000644097	1.89e-05	0.239962
IGF1	0.000644097	1.9e-05	-0.295265
GSTM1	0.000650361	1.92e-05	-0.188447
SMAP2	0.000658927	1.95e-05	0.189583
SNORA56	0.000663446	1.96e-05	0.188258
C14orf156	0.000673383	1.99e-05	0.211553
CSNK2A1	0.000683082	2.03e-05	0.211553
TC2N	0.000686278	2.04e-05	0.220644
GGT3P	0.000686278	2.05e-05	0.0960227
SEC11C	0.000686278	2.05e-05	0.253977
PA2G4	0.000694669	2.08e-05	0.2125
SLC12A7	0.000694669	2.08e-05	0.2125
GOLGA2	0.000695905	2.09e-05	0.204545
RPN1	0.000695905	2.09e-05	0.204545
TMSB15A	0.000702604	2.11e-05	0.229356
ITGBL1	0.000704974	2.12e-05	0.195076
EPCAM	0.000710393	2.14e-05	0.20303
TMEM181	0.000714704	2.16e-05	0.204735
TMEFF2	0.000714704	2.16e-05	0.275189
NDUFB10	0.000726638	2.2e-05	0.205871
SEC23B	0.000726638	2.21e-05	0.118939
PTPRJ	0.000726961	2.21e-05	0.157386
RIOK1	0.000727644	2.22e-05	0.192045
PELO	0.000739393	2.26e-05	-0.141856
MON1B	0.000739393	2.26e-05	0.168371
PLAGL1	0.000741852	2.27e-05	-0.171591
PAGE4	0.000743509	2.28e-05	-0.205871
SNORA27	0.000744119	2.29e-05	0.230871
MYO1D	0.000762367	2.35e-05	0.13428
RALBP1	0.000762367	2.35e-05	0.13428
TAGLN	0.00076667	2.37e-05	-0.262121
ILF2	0.00076667	2.37e-05	0.206061
RUVBL1	0.000773574	2.39e-05	0.180303
LRCH2	0.000774326	2.4e-05	-0.209659
ZFAND1	0.000776249	2.41e-05	0.163636
MTOR	0.000781505	2.43e-05	0.129167
GOLGA5	0.000782865	2.44e-05	0.164583
SPARCL1	0.000782865	2.44e-05	-0.250189
RMI1	0.000787493	2.46e-05	0.197538
PMM2	0.000787493	2.47e-05	0.166288
YTHDF1	0.000788126	2.47e-05	0.209091
RPL37	0.000788596	2.48e-05	0.187311
HIP1	0.000789103	2.48e-05	0.201136
CYP4Z2P	0.000797193	2.51e-05	-0.216667
SLC25A6	0.000800984	2.53e-05	0.207576
NETO2	0.000800984	2.54e-05	0.0909091
H2AFY	0.000800984	2.54e-05	0.188068
SSR2	0.000800984	2.54e-05	0.188068
C10orf18	0.000800984	2.54e-05	0.195265
C21orf63	0.000819893	2.61e-05	-0.158712
CCDC6	0.000827007	2.63e-05	0.203409
SNORD15A	0.000831717	2.65e-05	0.181439
CNN1	0.000832837	2.66e-05	-0.251515
GPR110	0.000838123	2.68e-05	0.160606
ZKSCAN1	0.000847697	2.72e-05	0.20625
SPRY2	0.000851575	2.73e-05	-0.111742
SLC7A1	0.000853877	2.74e-05	0.1
SEMA3E	0.000854526	2.75e-05	-0.181061
STX19	0.000858097	2.77e-05	0.193371
PHKB	0.000861536	2.78e-05	0.130492
MKNK2	0.000863448	2.79e-05	0.147917
HEY2	0.000863488	2.8e-05	0.217045
2018-09-11	0.0008664	2.81e-05	0.120833
SELS	0.000877187	2.85e-05	0.182008
PDE3B	0.000879204	2.86e-05	0.119129
LMBR1	0.00088934	2.9e-05	0.110038
PPP2R2D	0.000893303	2.92e-05	0.14072
PSMA7	0.000894013	2.92e-05	0.185606
CORO1B	0.000896459	2.93e-05	0.198674
CD2AP	0.000909797	2.98e-05	0.203977
SEMA3D	0.000911641	3e-05	-0.102273
SLITRK6	0.000911641	3e-05	-0.102273
ITPA	0.000911641	3e-05	0.206629
SNORD113-4	0.000916477	3.03e-05	-0.0922348
TNS4	0.000916477	3.03e-05	-0.169886
SCPEP1	0.000917102	3.04e-05	-0.0986742
SUV420H1	0.000917102	3.04e-05	0.193939
FAM190A	0.000919183	3.05e-05	0.210606
RAD23B	0.000919183	3.05e-05	0.199811
TRO	0.000925623	3.08e-05	-0.208144
SLC12A2	0.000926796	3.09e-05	0.196402
UBE2R2	0.000926796	3.1e-05	0.205492
ASCL2	0.000926796	3.1e-05	-0.205492
CBR4	0.000934726	3.13e-05	0.218371
CASD1	0.000934726	3.13e-05	0.148485
CAB39	0.000941685	3.16e-05	0.204356
SCARNA17	0.000950816	3.2e-05	-0.213068
MOGS	0.000957644	3.22e-05	0.138068
LGALS3BP	0.000958179	3.23e-05	-0.189583
YPEL1	0.000972566	3.28e-05	0.180871
THSD1P1	0.000979782	3.31e-05	0.0922348
KRT17	0.000985065	3.34e-05	-0.183712
CFL2	0.000996231	3.38e-05	-0.185606
DIAPH1	0.00100063	3.4e-05	0.115152
MTA2	0.00100063	3.4e-05	0.115152
PRPS1	0.00100567	3.43e-05	0.161364
GFPT1	0.00100567	3.43e-05	0.182576
PDGFC	0.00100567	3.44e-05	-0.148295
KRT13	0.00100596	3.44e-05	-0.154356
ACSF2	0.00100678	3.45e-05	-0.207197
DAPK1	0.00100794	3.46e-05	0.135985
LOC646851	0.00100944	3.47e-05	0.183523
SMYD2	0.00101799	3.51e-05	0.203788
ZSCAN16	0.00101799	3.51e-05	0.203788
ZBED4	0.00102549	3.54e-05	0.191477
LAYN	0.00102675	3.55e-05	-0.191477
SLC22A23	0.0010328	3.57e-05	0.190152
LSR	0.00103616	3.59e-05	0.1875
LASS4	0.0010432	3.62e-05	0.1125
TMED3	0.00104894	3.65e-05	0.120265
TACC1	0.00104894	3.65e-05	-0.120265
SNORD113-3	0.00104912	3.66e-05	-0.155492
ID4	0.00104912	3.66e-05	-0.168371
MARS	0.00104912	3.67e-05	0.125379
SHANK2	0.00104912	3.67e-05	0.125379
STK33	0.00105302	3.69e-05	-0.177083
HIST3H2BB	0.00107189	3.76e-05	0.202462
TUFT1	0.00107745	3.79e-05	0.203977
TBC1D3B	0.00107907	3.8e-05	0.201894
EVL	0.00108332	3.82e-05	0.200758
CLIP3	0.00108989	3.85e-05	-0.198295
DDX26B	0.00109139	3.86e-05	-0.18428
LOC100128816	0.00111461	3.95e-05	0.0511364
MTFR1	0.00113476	4.03e-05	0.173106
LMAN2	0.00113476	4.03e-05	0.173106
MTG1	0.00113476	4.03e-05	0.173106
SNORA41	0.00114594	4.08e-05	0.200189
TNS1	0.00117113	4.18e-05	-0.155871
EIF2AK4	0.00117113	4.18e-05	0.126705
ATR	0.0011743	4.2e-05	0.148106
GSTM4	0.00118546	4.24e-05	-0.164015
ACPP	0.00119182	4.27e-05	-0.300758
PRICKLE2	0.00119268	4.28e-05	-0.199811
MYH10	0.0011967	4.3e-05	0.136932
IFNAR1	0.00120028	4.33e-05	0.15625
WDR12	0.00120028	4.33e-05	0.15625
C7orf46	0.00120448	4.35e-05	0.185417
EPHA3	0.00124074	4.49e-05	-0.200947
SSR4	0.00124074	4.49e-05	0.192992
DIO2	0.00124296	4.51e-05	0.210227
KANK2	0.00124296	4.51e-05	-0.210227
MARK2	0.00126313	4.6e-05	0.177083
ZNF610	0.00126313	4.6e-05	0.177083
PSMD3	0.00127013	4.63e-05	0.149811
TMEM30B	0.00127013	4.63e-05	0.149811
GRIN3A	0.00127161	4.65e-05	0.111174
TBC1D3C	0.00129297	4.73e-05	0.178409
KLK2	0.00129439	4.74e-05	0.19072
IGF2	0.00130587	4.79e-05	-0.279545
AMY1A	0.00130682	4.8e-05	-0.166098
C11orf76	0.00133078	4.89e-05	0.157576
C1orf103	0.001353	4.98e-05	0.185038
ZNF664	0.00136387	5.03e-05	0.192424
FAM3B	0.00137275	5.07e-05	0.158333
CXADR	0.00140176	5.18e-05	0.163826
RCC2	0.00141038	5.22e-05	0.193561
MARVELD2	0.00141157	5.23e-05	0.128598
SLC25A33	0.00141809	5.27e-05	0.207576
SNORD32A	0.00142955	5.31e-05	0.213258
CYP2J2	0.00143544	5.35e-05	0.088447
ZMYND8	0.00143544	5.35e-05	0.088447
TPD52	0.0014535	5.43e-05	0.194508
KHDRBS3	0.00146597	5.48e-05	0.0833333
MSL3L2	0.00147867	5.54e-05	0.22178
BIK	0.00147867	5.54e-05	0.193182
NSUN6	0.00148493	5.57e-05	0.203409
DSC2	0.00150017	5.64e-05	0.179924
WFDC1	0.00150818	5.67e-05	-0.200379
PPYR1	0.00152871	5.76e-05	0.0757576
GBP2	0.00154722	5.84e-05	-0.1625
MYBPC1	0.00154722	5.84e-05	0.167045
FABP5	0.00156201	5.91e-05	0.228409
LMNB1	0.00156916	5.94e-05	0.170644
PDE11A	0.00158235	6e-05	-0.208333
HIST2H4A	0.00160194	6.08e-05	0.147159
TMEM2	0.00160587	6.11e-05	0.175568
MMP16	0.00163282	6.22e-05	-0.150379
ARMCX1	0.00165762	6.32e-05	-0.133144
VWA5A	0.00166253	6.35e-05	-0.119508
SNORD58A	0.00166949	6.4e-05	0.227841
CDH10	0.00166949	6.4e-05	-0.129356
HNRNPK	0.00166949	6.4e-05	0.173295
SNORA65	0.00166949	6.41e-05	0.199242
LASS2	0.00166949	6.42e-05	0.204356
AZIN1	0.00166949	6.42e-05	0.113826
ADAM9	0.00166949	6.43e-05	0.117235
UBA1	0.00167081	6.44e-05	0.195644
OAZ1	0.00167438	6.47e-05	0.170833
SDF4	0.00167438	6.47e-05	0.12197
SURF4	0.00168718	6.53e-05	0.161553
SPP1	0.00171641	6.68e-05	0.279735
ACAD8	0.00171641	6.68e-05	0.153598
CLPP	0.00171641	6.68e-05	0.0960227
AHNAK2	0.00171641	6.68e-05	-0.0960227
TCF21	0.00171641	6.69e-05	-0.217424
ZFP36L1	0.00171641	6.71e-05	-0.190341
PLEKHB1	0.00171641	6.71e-05	0.175947
MPHOSPH10	0.00171641	6.71e-05	0.175947
LIPH	0.00177079	6.93e-05	0.192045
PBOV1	0.00178976	7.02e-05	0.224242
REPIN1	0.00181462	7.12e-05	0.12803
CYFIP2	0.00181525	7.13e-05	0.145455
DPT	0.00187642	7.38e-05	-0.157008
CCNG2	0.00187672	7.39e-05	0.162689
ZNF615	0.0018789	7.42e-05	0.185417
UPK1A	0.0018789	7.42e-05	-0.103598
CHRM3	0.00188274	7.45e-05	0.143182
MTHFD2	0.00188274	7.46e-05	0.14678
VEZT	0.00188795	7.49e-05	0.164205
TRPC1	0.00191991	7.62e-05	-0.17197
FAM21A	0.00191991	7.63e-05	0.190909
SNORD116-22	0.00195317	7.77e-05	0.238636
SLC25A13	0.00203545	8.11e-05	0.185038
MTIF3	0.002036	8.12e-05	0.140909
B2M	0.0020529	8.2e-05	-0.101136
LDHA	0.00207087	8.29e-05	0.139394
TMEM49	0.00207087	8.3e-05	0.165341
C4orf43	0.00207087	8.3e-05	0.127083
RPS6KC1	0.00207628	8.33e-05	0.179545
XPOT	0.00207767	8.35e-05	0.178788
ZNF799	0.00207953	8.37e-05	0.213826
ZNF613	0.00208046	8.38e-05	0.171591
ATP7B	0.00209493	8.46e-05	0.156439
APCDD1	0.00209493	8.46e-05	-0.156439
SPG21	0.00210389	8.51e-05	0.0935606
MAPK9	0.00210624	8.53e-05	0.0782197
KCNAB1	0.0021417	8.68e-05	-0.169508
CRABP2	0.00215515	8.75e-05	-0.140341
SMAD3	0.00215978	8.78e-05	-0.173106
ALS2CR4	0.00218168	8.88e-05	-0.169508
FARP1	0.00218569	8.91e-05	0.151326
TLCD1	0.00218569	8.91e-05	0.151326
DCN	0.00219137	8.95e-05	-0.199811
GABRE	0.00219393	8.97e-05	-0.14697
PVRL3	0.00219393	8.99e-05	0.188447
C10orf81	0.00219393	8.99e-05	0.181629
SNORA68	0.00219871	9.03e-05	0.186742
RNF144A	0.00219871	9.05e-05	0.191856
GOLGA3	0.00219871	9.05e-05	0.195076
SLC25A3	0.00219871	9.05e-05	0.195076
SNORA62	0.00219985	9.08e-05	0.159659
GLB1L2	0.00219985	9.11e-05	0.149811
KIAA1370	0.00219985	9.12e-05	0.195833
TXNL4A	0.00219985	9.12e-05	0.195833
MFSD3	0.00219985	9.12e-05	0.181439
CLTA	0.00219985	9.12e-05	0.189583
DNAJC2	0.00223284	9.27e-05	0.180114
SNORD26	0.0022729	9.46e-05	0.228598
GNPNAT1	0.0022729	9.46e-05	0.174811
SEMA6D	0.00227615	9.48e-05	-0.157386
EYA4	0.00228335	9.53e-05	-0.163068
GDPD1	0.00228335	9.55e-05	0.0719697
CALR	0.00228335	9.55e-05	0.0719697
EDEM3	0.00228865	9.58e-05	0.0984848
PXDN	0.0023171	9.71e-05	0.0982955
CDC42SE1	0.00235095	9.87e-05	0.167045
AP3D1	0.00235592	9.9e-05	0.174242
KCTD3	0.00236397	9.94e-05	0.158902
ARL5B	0.00237663	0.000100092	0.0895833
PCDHB5	0.00244897	0.00010326	0.132386
ATXN2L	0.00245119	0.000103474	0.184848
POLR3E	0.00247736	0.000104701	0.124242
CHN1	0.00247842	0.000104881	-0.132955
CHN2	0.00247842	0.000104991	0.0808712
RRS1	0.0024785	0.000105116	0.205303
SPON2	0.0025001	0.000106156	0.124432
SRP72	0.00253423	0.00010773	0.189394
BDH1	0.00254192	0.000108349	0.188258
CBWD1	0.00254192	0.000108349	0.188258
GGT1	0.00254192	0.000108559	0.0986742
ITM2C	0.00254192	0.000108559	-0.0986742
COL4A6	0.00255842	0.00010939	-0.192614
DNMBP	0.00257552	0.000110249	0.130492
SSR3	0.00257989	0.000110563	0.192992
SEC61G	0.00259223	0.00011122	0.14678
C12orf23	0.00260265	0.000111835	0.193371
TSFM	0.00260265	0.000111924	0.105871
GNB2	0.00260983	0.00011249	0.193182
GTF3C1	0.00260983	0.00011249	0.193182
SET	0.00262297	0.000113186	0.197917
SNORD6	0.00262469	0.00011339	0.186364
SC4MOL	0.00264994	0.000114612	-0.180682
NOP56	0.00265836	0.000115107	0.138258
IP6K2	0.00266091	0.000115563	0.119129
C16orf88	0.00266091	0.000115612	0.130682
ZNF542	0.00266091	0.000115612	0.130682
PNMA1	0.00266675	0.000115997	-0.163636
ODZ3	0.00269384	0.000117308	-0.152462
BEX1	0.0027023	0.000117811	-0.132765
ANPEP	0.00270355	0.000117998	-0.292235
PCBD1	0.00270778	0.00011845	0.103598
CXCL10	0.00270778	0.00011845	0.0660985
HAT1	0.00270782	0.000118642	0.152652
UBAP2	0.00270782	0.000118853	0.180303
USP3	0.00270782	0.000118853	0.180303
NOB1	0.00271389	0.000119274	0.180492
SNORD8	0.00271389	0.000119388	0.189962
CHST9	0.0027145	0.000119548	-0.125568
SPG20	0.00272584	0.000120183	-0.129545
TGM2	0.00273466	0.000120706	0.195455
ZNF124	0.00274591	0.000121339	0.120076
FAM53C	0.0027551	0.000122017	0.103788
RBFOX3	0.0027551	0.000122017	-0.103788
ASPN	0.00275919	0.000122334	0.180114
SNORD116-8	0.00276402	0.000122685	0.112121
PDZRN4	0.00277168	0.000123162	-0.123106
LRRN1	0.00278951	0.000124091	0.177462
MYOF	0.00279721	0.000124572	-0.14375
TOR1B	0.00280154	0.000124903	0.183523
COL12A1	0.00280642	0.000125259	0.186364
PPP2CA	0.00281646	0.000125846	0.120644
ZNF663	0.00281957	0.000126302	-0.108902
AIG1	0.00281957	0.000126348	0.172917
RAB18	0.00281957	0.000126403	0.184091
MATR3	0.00282223	0.000126662	0.162121
DCAF12	0.00282578	0.000127045	0.153788
GRINA	0.00282578	0.000127204	0.184659
NPY	0.00282578	0.00012724	0.122159
NDUFS6	0.0028309	0.000127855	0.186932
PITPNA	0.0028309	0.000127855	0.186932
BGN	0.0028309	0.000128023	0.171023
CCDC50	0.0028309	0.000128029	0.153977
COL28A1	0.00286254	0.000129601	0.200758
NUCB2	0.00286894	0.000130033	0.105114
ATP8A1	0.00288823	0.00013105	0.146212
SERPINB11	0.00290915	0.000132146	-0.316856
ZNF121	0.00290915	0.000132286	0.190341
DAPL1	0.00292498	0.00013315	-0.208523
RAB3D	0.00293253	0.000133639	0.0897727
ENOPH1	0.00294777	0.000134479	0.125568
ODZ1	0.00297256	0.000135884	-0.102273
TMEM183A	0.00297256	0.000135904	0.138447
GUF1	0.00297933	0.00013636	0.107197
MRP63	0.00298514	0.000136773	0.155303
DECR1	0.00299264	0.000137265	0.126894
DTX3L	0.00300308	0.000137892	0.157576
BACE2	0.00301429	0.000138556	0.146212
SCARNA12	0.00303384	0.000139604	0.14053
SKAP2	0.00303852	0.000139969	0.185985
C7orf42	0.0030416	0.000140412	0.132008
EEF1E1	0.0030416	0.000140412	0.132008
PIK3C2G	0.0030794	0.000142309	-0.0573864
SNORD24	0.00311218	0.000143977	0.215909
C15orf63	0.00313139	0.000145179	0.1875
PTDSS1	0.00313139	0.000145184	0.194886
EDA2R	0.00313139	0.000145329	-0.170455
RHOJ	0.00313169	0.000145498	-0.122538
NOX4	0.00314464	0.000146255	0.180492
LOC401109	0.00315054	0.000146685	-0.0897727
ADAMTS5	0.00315097	0.000146861	-0.188258
ALDH3B2	0.00315528	0.000147218	0.18125
DPYSL3	0.00315855	0.000147526	-0.159091
ETS2	0.00316466	0.000147968	-0.204735
TEC	0.00317151	0.000148444	0.184659
CFD	0.00317723	0.000148957	-0.170833
TMEM209	0.00317723	0.000149026	0.166856
POLB	0.00318431	0.000149515	0.197917
ADSL	0.00320308	0.000150555	0.0948864
TIMM9	0.00322072	0.000151543	0.074053
C1QTNF9B	0.00322534	0.000151919	0.252273
MAPKAPK3	0.00323178	0.000152382	0.147538
CXCL12	0.00325423	0.000153601	-0.168371
SNORD115-33	0.0032818	0.000155065	0.274432
ZNF532	0.00333803	0.000157887	-0.0956439
DDX56	0.0033386	0.000158078	0.0681818
PSMD8	0.00335923	0.000159387	0.171591
PRPSAP1	0.00335923	0.000159387	0.171591
FUCA2	0.00337065	0.000160095	0.134091
CCND2	0.00337485	0.000160461	-0.150379
GPNMB	0.00339688	0.000161676	0.158712
AKAP1	0.00347543	0.000165587	0.148864
ROMO1	0.00349251	0.000166573	0.184848
EIF2B3	0.00352556	0.000168497	0.160795
SNORA71C	0.00352556	0.000168497	0.160795
RPL18AP3	0.00352914	0.000168993	0.0770833
WASF3	0.00352914	0.000169017	0.173864
SNORA10	0.00354229	0.000170079	0.177841
MRPL37	0.00354229	0.0001702	0.115341
RPL9	0.00354229	0.0001702	0.115341
HSD17B11	0.00354229	0.000170346	0.181818
SNORD116-25	0.003581	0.000172384	0.18447
RPL27A	0.00360049	0.0001735	0.121591
SGMS1	0.00362627	0.000174922	0.130871
PTGDS	0.00366238	0.000176845	-0.168561
C14orf109	0.00367448	0.00017761	0.183144
MGAT4A	0.0036751	0.000177929	0.141667
ZNF334	0.0036751	0.000178003	-0.150189
YWHAE	0.0036857	0.000178698	0.182008
HIST1H4K	0.00368925	0.000179053	0.156061
ZNF737	0.00369438	0.000179543	0.239773
KRT8	0.00369438	0.000179737	0.103409
ARV1	0.00369438	0.000179849	0.173106
HEXA	0.00369538	0.00018008	0.0683712
TMLHE	0.00372068	0.000181496	-0.154735
GPR89B	0.00372488	0.000181956	0.0818182
ACSM3	0.00372488	0.000182069	0.143939
TMTC4	0.0037489	0.000183429	0.107765
RNF103	0.00377709	0.000185181	0.1
RORC	0.00377709	0.000185181	0.1
IFT74	0.00381136	0.000187049	0.0973485
CCZ1	0.00381311	0.000187323	0.186932
TGFB2	0.00381871	0.000187787	-0.210606
CSGALNACT1	0.00382618	0.000188343	0.187311
PTP4A3	0.00383032	0.00018912	0.116477
ACBD5	0.00383032	0.000189289	0.185227
PLEKHH2	0.00383032	0.000189289	-0.185227
TMEM190	0.00383032	0.000189363	0.105114
NOLC1	0.00383032	0.000189492	0.151515
ALDH1A3	0.00383402	0.000189865	0.132955
TPMT	0.00385667	0.000191177	0.16553
CDC42SE2	0.00386526	0.000191794	0.0920455
ZMIZ1	0.00390141	0.00019378	0.145076
C6orf174	0.00390741	0.000194271	-0.126705
NWD1	0.00390852	0.000194519	0.120644
DDX21	0.00395697	0.000197126	0.0943182
CCDC41	0.00396	0.000197472	0.176705
LRP2BP	0.00397933	0.000198632	0.183712
ARPC3	0.00403457	0.000201589	0.183144
LRRC59	0.00404811	0.000202665	0.0706439
PSME4	0.00404811	0.000202665	0.0706439
GGCT	0.00405279	0.0002031	0.0973485
CATSPER2	0.00405419	0.000203802	0.152273
APLF	0.00405419	0.000203886	-0.0785985
F10	0.00405419	0.000203886	-0.0785985
CCDC90A	0.00405419	0.000203971	0.114773
PDIA3P	0.00405767	0.000204346	0.161364
DOK4	0.00408082	0.000205713	-0.177273
XPO6	0.00412367	0.000208077	0.142045
MEMO1	0.00413705	0.00020916	0.0859848
NUPR1	0.00413705	0.00020916	0.0859848
RBFOX2	0.00414596	0.000209816	-0.180682
ANXA6	0.00423528	0.000214545	-0.203598
LIG4	0.0042385	0.000214918	0.106061
PDK4	0.00424648	0.000215532	-0.21553
SNORA19	0.00424768	0.000215802	0.209659
TSC22D3	0.00424998	0.000216129	-0.183902
FADS2	0.00425251	0.000216468	-0.150568
PLP2	0.00425456	0.000216782	-0.197538
UBR4	0.00428716	0.000218655	0.163068
PDLIM7	0.00433566	0.000221343	-0.193371
LPCAT3	0.00435962	0.000222781	0.177083
PTPRT	0.00436049	0.000223419	0.183902
EIF3J	0.00436049	0.000223463	0.171402
FAS	0.00436049	0.000223472	-0.0909091
SPOPL	0.00436199	0.000223957	0.181061
RRP12	0.00436199	0.000223979	0.172538
FHL1	0.0043785	0.000225043	-0.163447
TMEM135	0.00438099	0.000225387	0.122159
JHDM1D	0.00447848	0.000230624	0.144318
APOBEC3G	0.00449757	0.000231829	-0.178598
NPLOC4	0.00454159	0.000234322	0.15947
FGF10	0.0046085	0.00023823	-0.102083
PGR	0.0046085	0.00023823	-0.102083
POLR1B	0.00462865	0.0002395	0.123106
ZNF432	0.0046708	0.000241911	0.136174
RAP1GAP	0.00467821	0.000242526	0.0907197
PRKRIR	0.0046853	0.000243125	0.107765
AUTS2	0.0046891	0.000243554	-0.153409
ATP1B1	0.00469152	0.000243911	-0.190909
ABCE1	0.0047162	0.000245427	0.196212
C10orf118	0.00471657	0.000245679	0.182576
C1orf54	0.00473891	0.000247077	-0.132765
CYorf15B	0.00476771	0.000248814	0.134091
PCDHB16	0.00477196	0.000249507	0.111553
CELF1	0.00477196	0.000249507	0.111553
GULP1	0.0048103	0.000251749	0.11553
CLIC6	0.00481729	0.000252353	-0.183144
RAB11FIP2	0.00482166	0.000252961	-0.0859848
CACNA2D1	0.00482166	0.000253057	-0.186742
KDM6A	0.00485469	0.000255031	0.082197
DNAJC7	0.00487216	0.000256189	0.088447
PTPN18	0.00487299	0.000256714	0.0910985
ZNF30	0.00487299	0.000256714	0.0910985
SNORD14C	0.00489857	0.000258303	0.195265
PPFIA2	0.00492876	0.000260139	0.248295
ACSS1	0.00494595	0.00026129	0.0643939
WDYHV1	0.0050358	0.000266285	0.16572
FMO2	0.00503917	0.000266712	-0.0710227
FBXO32	0.00507347	0.000268778	-0.189205
CPD	0.00511483	0.000271222	0.0732955
RPS6KA3	0.0051323	0.000272401	0.132008
UQCRH	0.00514894	0.000273539	0.125
SERINC2	0.00515721	0.000274233	0.115909
MTRR	0.00516014	0.000274644	0.12803
NUP93	0.00517571	0.000275728	0.0795455
AHCY	0.00517586	0.000275991	0.174053
MYO19	0.00519597	0.00027732	0.138826
KIAA0368	0.0052025	0.000277926	0.156061
MYOCD	0.00522982	0.000279643	-0.151894
PPA1	0.00523508	0.000280183	0.186553
RPUSD4	0.00524116	0.000280767	0.178598
CLDN3	0.0052432	0.000281135	0.0712121
APOC1	0.0052556	0.000282606	0.202462
CRCP	0.0052556	0.000282629	0.101326
SPINT1	0.0052556	0.000282629	0.101326
PER3	0.0052556	0.000282838	-0.177841
PIGY	0.00528421	0.000284639	0.0924242
CUL4A	0.00530866	0.000286218	0.124432
RPS27	0.00531419	0.000286778	0.150379
SNORD83B	0.00536459	0.000289763	0.150947
SDK1	0.00542418	0.00029325	0.0979167
ADNP2	0.00545219	0.000295114	0.139962
ZNF75A	0.00545219	0.000295302	0.159659
MASP1	0.00546237	0.000296123	-0.180303
JUB	0.00561341	0.000304589	-0.180492
MGST3	0.00562061	0.000305257	-0.136364
NFIA	0.00563887	0.000306527	-0.139015
GANAB	0.00564131	0.000306938	0.180682
METTL3	0.00566419	0.000308463	0.148485
NELL2	0.00573327	0.00031265	-0.183902
SPDEF	0.00573327	0.000312832	0.157386
HNF1B	0.00573327	0.000313074	0.164962
CD151	0.00580519	0.000317817	0.163636
IGF2R	0.00580519	0.000318147	0.155682
SIPA1L3	0.00580519	0.000318147	0.155682
FAM190B	0.00580519	0.000318147	-0.155682
DCAF7	0.00585871	0.00032137	0.162311
VPS13B	0.00590045	0.000323951	0.158333
PDE7B	0.00590282	0.000324373	-0.176515
SNORD37	0.00592402	0.000326123	0.082197
PRKDC	0.00592402	0.000326123	0.082197
HIVEP1	0.00593011	0.000327043	0.17178
UBE2G1	0.00593011	0.000327043	0.17178
SRPX	0.00594799	0.000328323	-0.176705
RLF	0.00597831	0.000330292	0.0763258
MIA3	0.00599911	0.000331737	0.188447
VCAN	0.00601155	0.000332722	0.0674242
TBC1D15	0.00601502	0.000333211	0.0986742
NAT9	0.00604478	0.000335158	0.133902
LTA4H	0.00613057	0.000340217	0.148864
SPG11	0.00616172	0.00034225	0.119318
AGBL5	0.0063506	0.000353369	0.0732955
RIMS1	0.0063506	0.000353369	0.0732955
PAPD5	0.00636393	0.000354432	0.120455
TXNDC11	0.00636393	0.000354738	0.169129
TNFSF10	0.00640499	0.000357383	0.174432
PDS5A	0.00640499	0.00035766	0.173295
KLRAQ1	0.00640904	0.000358202	0.06875
C4orf42	0.00643166	0.000359784	0.134091
PYGM	0.00644335	0.000360756	-0.0587121
C16orf87	0.00644617	0.000361551	0.173864
RBM47	0.00644617	0.000361551	0.1625
COPB2	0.00644877	0.000362015	0.147727
TRPM8	0.00645771	0.000362961	0.285985
SLC33A1	0.00645771	0.000363155	0.101326
HPGDS	0.00647205	0.00036428	-0.0859848
PCTP	0.00648604	0.000365388	0.178409
MB	0.00650686	0.000367497	0.15322
NRD1	0.00650686	0.000367497	0.15322
BAIAP2L1	0.00650686	0.000367826	0.196212
HSD17B13	0.00650686	0.000367846	-0.0424242
SNORA40	0.00655798	0.00037106	0.178788
PACS1	0.00660528	0.000374062	0.174811
PEX10	0.00662649	0.000375911	0.134848
C7orf13	0.00662649	0.000375917	0.145265
UFD1L	0.00664028	0.000377274	0.17197
FOLH1B	0.00664028	0.000377356	0.280682
EMB	0.006759	0.000384436	0.135417
EIF4E3	0.00678368	0.000386175	-0.172159
RCL1	0.00679842	0.00038735	0.148674
NCEH1	0.00681537	0.000388689	0.158333
TPSAB1	0.00681537	0.000388988	-0.168561
PPM1H	0.00684116	0.000391136	0.146591
UBE2Q1	0.00684116	0.000391136	0.146591
NCRNA00260	0.00684238	0.000391543	-0.1375
PFKL	0.00684951	0.000392289	0.0873106
ACOX3	0.00685854	0.000393145	0.0657197
C1orf27	0.0068608	0.000393759	0.177273
CHD9	0.0068608	0.000393952	-0.142424
SNORD115-42	0.0068991	0.000396776	0.210038
PHF14	0.0068991	0.000396833	0.170644
GOLPH3	0.00690035	0.000397246	0.11553
TACSTD2	0.00690333	0.00039811	0.157955
BCOR	0.00690333	0.00039825	0.102652
GATAD2A	0.00690333	0.000398661	0.173485
DAP	0.00690333	0.00039878	0.170833
ELL3	0.0069905	0.000404161	0.147917
PLA2G12A	0.00700513	0.000405698	0.120644
SDHA	0.00700513	0.000405698	0.120644
MBNL2	0.00701023	0.00040634	-0.10625
ARID1A	0.00704724	0.000408833	0.147159
RASA4	0.00717662	0.000416693	-0.148674
FAT2	0.00717895	0.000417183	-0.113068
ABHD12	0.00723096	0.000420919	0.0924242
PIAS1	0.00723096	0.000420919	-0.0924242
HLA-DMB	0.00724954	0.000422359	0.111364
CYBRD1	0.00727787	0.000424369	-0.173864
INTS12	0.00735184	0.000431169	0.158523
BCL9	0.00735184	0.000431169	0.158523
RPL24	0.00735184	0.000431169	0.158523
EZH2	0.00735184	0.000431223	0.0606061
IMP4	0.00735184	0.000431223	0.0606061
MAN2B1	0.00735184	0.000431223	0.0606061
GPX7	0.00735184	0.000431223	-0.0606061
MCC	0.00735367	0.000431693	-0.115909
EIF3I	0.0073733	0.000433574	0.141098
FARSB	0.0073733	0.000433574	0.141098
POLE	0.00738666	0.000435453	0.110606
VKORC1L1	0.00738666	0.000435453	0.110606
PPP2R1A	0.00738666	0.000435453	0.110606
COPG	0.00742015	0.00043844	0.146591
APOA1BP	0.00742015	0.000438732	0.164962
NOS1	0.00742015	0.000438732	-0.164962
KPNB1	0.00742015	0.000438893	0.175947
CNTN1	0.00744471	0.000440713	-0.181629
ZNF350	0.00755819	0.000447804	0.222159
C9orf85	0.00763354	0.000452645	0.147538
SSBP2	0.00772105	0.000458457	-0.0551136
ITGAV	0.00772105	0.00045897	0.166288
CCDC68	0.00772105	0.000459359	-0.0723485
SERPINB5	0.00772105	0.000459359	-0.0723485
TMEM205	0.00772628	0.000460691	0.0984848
GATA6	0.00772628	0.000460784	-0.167235
LTBP4	0.00772628	0.000460815	-0.160227
RAB34	0.00774162	0.000462112	-0.173864
MRPS24	0.00778217	0.000464917	0.138826
SNORA35	0.00778496	0.000465468	-0.0780303
CYP4B1	0.00782432	0.00046859	-0.151705
MAPK6	0.00782432	0.000468833	0.100568
PIGM	0.00782432	0.00046898	0.0897727
SERTAD4	0.00789709	0.000473732	-0.10322
ZEB2	0.00794816	0.000477188	-0.1625
FAM40A	0.00794982	0.00047768	0.0982955
HIST1H2BC	0.0079826	0.000480044	0.129735
ADPGK	0.00800328	0.000481683	0.0988636
FMNL2	0.00803881	0.000484218	0.0630682
LETM1	0.00812347	0.000489718	0.140152
SPTBN2	0.00814816	0.000491609	0.0856061
SCARNA22	0.00817569	0.000493674	0.165341
C4A	0.0082228	0.000496924	0.179545
KIAA1210	0.00824711	0.000498801	-0.183902
CHMP4C	0.00824967	0.000499363	0.124242
CCDC58	0.00825912	0.000500729	0.176705
MRPS33	0.00825912	0.000500751	0.0982955
CD24	0.00832016	0.000505576	0.122917
EBF2	0.00832016	0.000505684	0.162689
RUNX2	0.00832016	0.000505684	-0.162689
NPAS2	0.00832681	0.000506499	0.0784091
EDNRB	0.00833772	0.000507574	-0.162879
G3BP1	0.00841151	0.000512897	0.121591
LCA5	0.00841151	0.000512897	-0.121591
AP1AR	0.00854413	0.000521406	0.114583
LEF1	0.00856484	0.000523766	0.0962121
NOC2L	0.00856484	0.000523806	0.163636
RARB	0.00856484	0.000523938	-0.170455
SNORD30	0.00858725	0.000525733	0.157008
AHSA1	0.00861256	0.000528558	0.103977
CHML	0.00861256	0.000528558	0.103977
NUDT4P1	0.00861256	0.000528558	0.103977
PODN	0.00863028	0.000530072	-0.141288
ABCG2	0.00864299	0.000531279	-0.0808712
RPS13	0.00868716	0.000534423	0.103409
ACACB	0.00869161	0.000535126	-0.160038
ATP5EP2	0.00879296	0.0005418	0.168182
MRPL51	0.00882424	0.000544163	0.173106
PLEKHH1	0.00885617	0.000546569	0.149811
MCTP2	0.00887522	0.000548183	0.0772727
GRHL2	0.00894286	0.000552925	0.170076
ANGPTL1	0.00894286	0.000553244	-0.119129
EFR3A	0.0090356	0.000560443	0.168371
KIAA1522	0.0090356	0.000560643	0.132386
CCDC159	0.0090356	0.000561106	0.0708333
CHKA	0.0090356	0.000562104	0.0695076
IFRD1	0.0090356	0.000562104	0.0695076
LGALS8	0.0090356	0.000562104	0.0695076
NIPSNAP1	0.0090356	0.000562104	0.0695076
FSCN2	0.00908723	0.000565765	0.171402
GART	0.00918378	0.000572229	0.116856
SNORA2A	0.009187	0.000572883	0.158712
PCDH9	0.00919038	0.000573548	-0.0748106
RIMS2	0.00927491	0.000579591	0.167235
DGKH	0.00927491	0.000579739	-0.139773
ENPP3	0.00931126	0.000582929	0.10625
DHX32	0.00931126	0.000582931	0.0988636
FAM21B	0.00934607	0.000585668	0.160038
ZCRB1	0.00934607	0.000586033	0.138826
TMEM178	0.00945762	0.000593494	0.167045
MIR181B2	0.00946828	0.000594631	-0.116667
TMEM134	0.0094751	0.000595527	0.17197
COX7A1	0.00952682	0.000599248	-0.133712
DCBLD1	0.00954824	0.000601067	0.162879
VTRNA1-2	0.00955769	0.000602133	0.116288
NFXL1	0.00961178	0.000606016	0.161174
CD68	0.00961332	0.000606739	0.166667
HN1L	0.00961332	0.000607062	0.155303
UFC1	0.00965067	0.000610374	0.170076
ZBTB4	0.00965067	0.000610374	-0.170076
SNORD4B	0.00970953	0.000614576	0.206629
USP39	0.00977741	0.0006195	0.0611742
RPS7	0.00977741	0.000620803	0.09375
SERGEF	0.00977741	0.000620803	0.09375
UBE2Z	0.00977741	0.000620803	0.09375
SLC37A3	0.00979213	0.000622221	0.0996212
MIR1247	0.00982649	0.00062489	-0.161553
DAD1	0.00984902	0.000626809	0.171023
PEX14	0.00993517	0.000632782	-0.16572
SCCPDH	0.00994938	0.000634178	0.164583
BYSL	0.0100915	0.000643735	0.156439
MRPL45	0.010138	0.000647205	0.119318
ANTXR2	0.0101459	0.00064821	-0.183712
ENTPD3	0.0101517	0.000649081	-0.137311
SNORD115-6	0.0101952	0.000652364	0.192235
RPL27	0.0102359	0.000655472	0.0719697
EIF2A	0.0102508	0.000657437	0.168939
TBC1D3H	0.0102508	0.000657437	0.168939
FBLN1	0.0103273	0.000662856	-0.171402
RASSF2	0.0103991	0.000667977	0.169886
SORBS1	0.0104225	0.000669994	-0.182197
CTF1	0.0104304	0.000672074	-0.148106
CLTC	0.0104304	0.000672074	0.148106
DCTN5	0.0104304	0.000673159	0.101326
NIN	0.0104304	0.000673596	0.0772727
RBM15	0.0104304	0.000673596	0.0772727
LGR6	0.0104304	0.000673596	-0.0772727
LAP3	0.0104325	0.000674758	0.157576
FERMT1	0.0104325	0.000674758	-0.157576
TOMM34	0.0104875	0.000678832	0.111742
OR51E1	0.0104988	0.000680082	0.219697
MRPS35	0.0104992	0.000680631	0.129167
HCRP1	0.0105455	0.000684151	-0.12803
SCARNA16	0.010598	0.00068808	0.125379
ETFA	0.0106263	0.000690441	0.0719697
GCOM1	0.0107027	0.000695935	-0.122727
FLJ43681	0.0108165	0.000703868	0.166667
ATP1A2	0.0108227	0.000704807	-0.119129
SLC10A5	0.0108865	0.000709499	0.120076
IGHV5-78	0.0108866	0.000710254	-0.169129
NUP88	0.0108866	0.00071058	0.0568182
PMEPA1	0.0109236	0.000713533	0.142424
GOLGA4	0.011006	0.000720308	0.16553
CLVS2	0.011006	0.000720532	-0.10928
MID1	0.011006	0.000720545	-0.0683712
KLHL23	0.0110508	0.000724028	0.147727
CSE1L	0.0110676	0.00072592	0.0859848
POLN	0.0110676	0.000726222	0.154924
TOMM20	0.0111155	0.000729909	0.0626894
TMEM5	0.0111244	0.000731044	0.160985
SNORD12C	0.0111448	0.000732934	0.152652
FH	0.0111899	0.000736453	0.128788
DBT	0.011191	0.000737078	0.140341
RAN	0.0112573	0.00074256	0.119508
LOC400464	0.0112573	0.00074256	-0.119508
LEO1	0.011282	0.000744741	0.123485
ZNF66P	0.0113733	0.000751331	0.0785985
PAPSS1	0.0113916	0.000753103	0.141667
PI15	0.0113991	0.000754159	-0.15322
EIF2S2	0.0114083	0.000756459	0.0797348
FAM82A1	0.0114083	0.000756459	-0.0797348
SPTLC3	0.0114083	0.000756459	-0.0797348
DSERG1	0.0114311	0.000758537	0.189015
NRP1	0.0115787	0.000768901	0.0848485
KIF21A	0.0116099	0.00077155	0.107765
FAM162A	0.0116918	0.000777567	0.114205
PHB2	0.0117176	0.000779861	0.14697
MTX2	0.0117683	0.000783818	0.176705
HEPH	0.0119157	0.000794224	-0.150379
HOXD11	0.0119458	0.000796822	-0.106439
PDCD5	0.0119535	0.000797924	0.0909091
SERPINB1	0.0119571	0.000798753	-0.158333
FAM162B	0.0119576	0.000799375	-0.104356
ANKRD30A	0.0119699	0.000800788	0.0909091
ZMIZ2	0.0119758	0.000801775	0.165341
TMEM183B	0.0119865	0.000803086	0.113068
HEATR1	0.0120638	0.000809456	0.132386
RPL32	0.0120638	0.000809456	0.132386
FOLH1	0.0121285	0.000814398	0.254356
PPP1R15B	0.0122069	0.000820261	0.0526515
NT5DC2	0.0122112	0.000821155	-0.082197
RILP	0.0122835	0.00082662	0.117803
HLA-A	0.0123602	0.000832396	-0.12803
ZNF627	0.0123834	0.00083457	0.101894
DPY19L3	0.0124772	0.000841502	0.163068
FAM127A	0.0125377	0.000846207	-0.158523
HMGXB4	0.0125533	0.000849029	0.0950758
SERHL	0.0125533	0.000849095	0.174053
IER3IP1	0.0125533	0.000849114	0.177083
ZNF544	0.0125961	0.000852633	0.161932
RPL30	0.0125998	0.00085351	0.156439
TALDO1	0.0126378	0.000856705	0.166667
FMOD	0.0126746	0.000859826	0.170265
GUSBP3	0.0126774	0.000860642	0.13125
AMD1	0.0126996	0.000862778	0.192045
IL20RA	0.0127541	0.000867106	0.160606
WWC1	0.0129065	0.000878108	0.101326
PDIA3	0.0129281	0.000880217	0.145076
ATOX1	0.0129501	0.000882353	0.155114
MITD1	0.01307	0.000891167	0.0657197
KLF6	0.0131102	0.000895775	0.135985
SNORD31	0.0131102	0.000896568	0.193561
TM4SF1	0.0131102	0.000896793	0.0905303
WWP2	0.0131102	0.000896995	0.0592803
SRSF2IP	0.0131102	0.00089714	0.115341
TSPYL2	0.0131454	0.000900199	-0.132576
PRKCH	0.013155	0.000902685	0.122159
DDX31	0.013155	0.000903916	0.0524621
HMGCLL1	0.013155	0.000903916	-0.0524621
ARCN1	0.013155	0.000903943	0.0797348
UTP6	0.013155	0.000904106	0.165152
LRBA	0.0131672	0.000905595	0.151894
MAGI2	0.0131743	0.000906731	-0.0846591
C12orf45	0.0132485	0.000912491	0.0791667
ANO4	0.0132902	0.000916453	-0.0920455
NOP58	0.0132902	0.000916681	0.114394
NCRNA00287	0.0133112	0.000918785	0.165909
MGST1	0.0133674	0.000923324	0.163636
STEAP2	0.0134562	0.000930119	0.191856
POMGNT1	0.0135125	0.00093468	0.133902
ZNF276	0.0135676	0.000939159	0.0848485
PTPRM	0.0136165	0.000943221	0.12197
ARID5B	0.0137317	0.000951875	0.144318
SERPINF1	0.0137494	0.000953785	-0.190152
PPIL2	0.0137684	0.00095646	0.101515
NAV2	0.0137684	0.00095646	-0.101515
ANKRD37	0.0137817	0.000958064	0.151136
ZNF385B	0.0137922	0.000959477	0.142424
RAPGEF5	0.0138376	0.000964003	0.135227
SGK196	0.0138376	0.000964003	0.135227
MET	0.0139248	0.00097076	-0.112879
SAT1	0.0139334	0.000972053	0.168939
CGNL1	0.013971	0.000976222	-0.123485
CAB39L	0.013971	0.000976304	0.131629
FBXO25	0.013971	0.000976744	0.203409
SRCAP	0.0139801	0.000978571	0.14072
MR1	0.0139801	0.000978761	-0.149811
PLEKHA5	0.0139992	0.000980787	-0.160606
IMPA1	0.0140549	0.00098785	0.114205
ARMCX3	0.0140549	0.000988159	0.136553
JUP	0.0140549	0.000988159	0.136553
FAM90A13	0.0140549	0.000988159	-0.136553
FAM90A18	0.0140549	0.000988159	-0.136553
GPATCH2	0.0140636	0.00099016	0.157197
MYRIP	0.0140636	0.00099016	0.157197
TTC6	0.0141801	0.00100194	0.207008
ZNF3	0.0141801	0.00100251	0.127462
GAL	0.0141801	0.00100256	0.04375
POLG	0.0141801	0.00100256	0.04375
WHSC1	0.0141801	0.00100256	0.04375
TMEM229A	0.0141801	0.00100256	-0.04375
FGFR2	0.0141894	0.00100392	-0.107008
PRKCB	0.0142259	0.0010072	-0.137879
MRFAP1	0.0143277	0.00101512	0.164583
GADD45G	0.0143297	0.00101699	0.0943182
SYNJ2	0.0143297	0.00101809	0.0660985
KIAA1310	0.0143297	0.00101809	-0.0660985
ZNF804A	0.0143297	0.00101809	-0.0660985
DUOX1	0.0143641	0.00102125	-0.139205
TWISTNB	0.0143906	0.00102384	0.156818
DPP3	0.0144252	0.00102701	0.162689
GMDS	0.0144371	0.00102857	0.10625
TRPM4	0.0144627	0.00103111	0.144508
C4orf23	0.0144688	0.00103226	0.145455
KRI1	0.0144973	0.00103501	0.141856
PTRF	0.0145176	0.00103718	-0.158144
SNORD52	0.0145363	0.00103923	0.212311
ACP1	0.0145967	0.00104435	0.163636
SOX2	0.0145967	0.00104499	-0.138068
KCNJ14	0.0146057	0.00104707	0.110417
TRUB2	0.0146057	0.00104707	0.110417
SPCS3	0.0146601	0.0010517	0.0924242
OAS2	0.0146662	0.00105286	0.117424
SNORD14E	0.0147345	0.00105972	0.208712
CRAT	0.0147345	0.00105995	0.0592803
TBRG1	0.0147345	0.00105995	0.0592803
IL6ST	0.0147873	0.00106456	-0.0392045
ABCA1	0.0147873	0.00106521	0.161553
ADD3	0.0149058	0.00107448	-0.155114
PGD	0.0150434	0.00108514	0.110417
FZD7	0.0150909	0.00108931	-0.168939
EXOC6	0.0151312	0.00109297	0.162689
MAP2K1	0.0151625	0.00109764	0.0964015
PRSS8	0.0151625	0.00109764	0.0964015
MAB21L2	0.0151625	0.00109822	0.130114
PDIA4	0.0151625	0.00109822	0.130114
C14orf159	0.0151873	0.00110091	-0.0619318
TWIST1	0.0151873	0.00110152	0.12197
HIST1H4J	0.0153114	0.00111128	0.169886
TOP2A	0.0153437	0.00111438	0.0975379
SETD7	0.0153849	0.00111812	0.163258
LDHB	0.0154182	0.00112131	-0.198295
HLCS	0.0154447	0.00112553	0.107955
TMEM165	0.0154447	0.00112553	0.107955
TUBB	0.0154447	0.00112553	0.107955
HSPA13	0.0155184	0.00113298	0.156818
CLCN3	0.0155184	0.00113396	0.117045
MRPL3	0.0155184	0.00113396	0.117045
RB1CC1	0.0155184	0.00113396	0.117045
TMED10P1	0.0156451	0.00114399	0.154735
ACBD3	0.0157898	0.00115535	0.161364
NARS2	0.0157901	0.00115615	0.102841
EPB41L3	0.0157917	0.00115705	-0.151326
CYTH2	0.0158334	0.00116088	0.139773
PNKP	0.0158921	0.00116787	0.147727
C1orf43	0.0158921	0.00116912	0.0530303
TRIM26	0.0158921	0.00116912	0.0530303
RAB39B	0.0158921	0.00116912	0.0530303
SUSD4	0.0158921	0.00116912	-0.0530303
CBR3	0.0160431	0.00118102	0.100758
GNAI2	0.0161959	0.00119306	-0.15
TRPC4	0.01623	0.00119638	-0.128598
ATP6V1B2	0.016337	0.00120669	0.0708333
MLST8	0.016337	0.00120669	0.0708333
SNORA36C	0.016337	0.00120669	0.0708333
RPAIN	0.0164074	0.00121269	0.0958333
CREB3L1	0.0165008	0.00122041	0.114205
DCAF17	0.0165756	0.00122676	0.148674
DNAJC19	0.0165857	0.00122872	0.19053
SLC25A29	0.0165857	0.0012303	0.0912879
WDR6	0.0165857	0.00123061	0.161174
ZSCAN2	0.0165857	0.00123078	0.0685606
RHPN2	0.0165872	0.00123171	0.161742
TMEM8A	0.0165929	0.00123296	0.0757576
UBA52	0.0166047	0.00123465	0.118371
RPL7	0.0166187	0.00123651	0.0816288
ATL2	0.0167556	0.00124753	-0.135795
PRDM5	0.0169269	0.00126112	-0.0910985
PRKCDBP	0.0170261	0.00126935	-0.160038
OCIAD2	0.0170301	0.00127049	0.110606
CDK19	0.0172014	0.00128412	0.179356
XAB2	0.0172121	0.00128577	0.10303
C1QBP	0.0172369	0.00128847	0.160985
CRYBA2	0.017299	0.00129482	0.160038
PROK1	0.017299	0.00129482	-0.160038
SNORD4A	0.0173071	0.00129694	0.195076
GPSM2	0.0173071	0.00129714	-0.151136
SPTBN5	0.0173175	0.00129975	-0.105303
METTL13	0.0173175	0.00130048	0.152841
PEX26	0.0173175	0.00130048	0.152841
CCDC47	0.0174963	0.00131563	0.160227
MRTO4	0.0174963	0.00131563	0.160227
PPP2R1B	0.0175201	0.00131829	0.132765
HECTD1	0.0176444	0.00132852	0.119697
CWC15	0.0176617	0.00133069	0.125189
SECISBP2	0.0176835	0.0013332	0.14053
SNORD33	0.0176884	0.00133445	0.126136
ORM1	0.0177722	0.00134164	-0.0261364
PYROXD2	0.017917	0.00135346	0.0554924
INTS10	0.0179414	0.00135619	0.135417
MT1L	0.0179885	0.00136064	-0.163636
GMFG	0.0180172	0.0013637	0.120076
ADHFE1	0.0180683	0.0013693	-0.0670455
FBXW5	0.0180683	0.00136935	0.159848
GPX3	0.0180906	0.00137193	-0.119697
PCOTH	0.0182396	0.00138414	0.236364
ARHGDIA	0.0182799	0.00139071	0.129735
TMEM50A	0.0182799	0.00139071	0.129735
ERAL1	0.0182799	0.00139071	0.129735
LTBP1	0.0182799	0.0013908	-0.162121
WFDC2	0.0182912	0.00139257	-0.0810606
TRUB1	0.0183462	0.00139766	0.146402
HIST1H2BF	0.0183652	0.00140001	0.175758
AP1G2	0.0184336	0.00140796	0.0619318
C7orf26	0.0184336	0.00140796	0.0619318
CNKSR3	0.0184336	0.00140796	0.0619318
CLIP4	0.0185083	0.00141458	-0.111932
KDM5B	0.0185751	0.0014206	0.158902
DZIP1	0.018823	0.00144049	-0.0831439
OTUD6B	0.0189669	0.0014541	0.0606061
MTHFD1	0.0189669	0.0014541	0.0492424
PPAP2B	0.0189669	0.00145431	-0.155871
HNRNPA1	0.0189821	0.00145747	0.145833
HHAT	0.0189821	0.00145773	-0.15947
BCL2L1	0.0189821	0.00146009	0.148864
TMEM69	0.0189821	0.00146009	0.148864
ZBTB41	0.0189821	0.00146016	0.122727
ADRB2	0.0190662	0.00146852	0.15928
ZNF777	0.0190662	0.00146852	0.15928
DNASE2B	0.0193098	0.00148823	0.0784091
AAK1	0.0193427	0.00149268	0.122348
MTHFR	0.0193427	0.00149268	0.122348
CST2	0.0194349	0.00150075	0.115152
COX5A	0.0195515	0.00151072	0.0541667
SMARCC1	0.0196204	0.00151701	0.0956439
TRPT1	0.0196297	0.0015187	0.158523
SCRN1	0.0197094	0.00152584	-0.0960227
ACVR2B	0.0197409	0.00153022	0.157576
CDK5	0.0197409	0.00153022	0.157576
ROM1	0.0198927	0.00154297	0.0734848
CHCHD8	0.0199662	0.00155164	0.113258
HEYL	0.0199662	0.00155164	0.113258
TOR1AIP1	0.0199662	0.00155164	-0.113258
BECN1	0.0199903	0.00155449	0.0761364
SNX5	0.020006	0.00155763	0.105492
KLK4	0.020006	0.00155769	0.135795
TBC1D8	0.0200483	0.00156197	0.123674
PIK3R3	0.0201197	0.00156952	0.0926136
COL6A2	0.0201197	0.00156952	-0.0926136
MT1X	0.0201291	0.00157125	-0.162689
STARD4	0.0202198	0.00157933	-0.09375
SMURF2	0.0203252	0.00158857	0.0784091
DDT	0.0203521	0.00159167	0.155114
LRRC8B	0.0203927	0.00159676	0.143939
LMAN1	0.0203927	0.00159686	0.158144
C19orf28	0.0204443	0.00160191	0.144886
BMPR1B	0.0204681	0.00160479	0.217803
SLC10A7	0.0206065	0.00161666	0.186742
RAB35	0.0206664	0.00162238	0.125
MAP4K3	0.0206895	0.00162593	0.124811
ENPP5	0.0206895	0.00162623	0.171591
PPAPDC1B	0.0208946	0.00164441	0.15625
WDR55	0.0208946	0.00164441	0.15625
ZNF614	0.0209502	0.00164983	0.138826
COG3	0.0209566	0.00165181	0.0939394
L3MBTL4	0.0209566	0.0016524	-0.121212
POM121	0.0209897	0.00165604	0.114773
SLC39A7	0.0210149	0.00165907	0.115152
RSL1D1	0.0211448	0.00167279	0.0848485
RBM4	0.0211448	0.00167381	0.126326
KIF16B	0.0211448	0.00167381	0.126326
MYADM	0.0211448	0.00167497	-0.125568
TAF5L	0.0211448	0.00167633	0.106629
C9orf71	0.0211448	0.00167633	-0.106629
PLN	0.0211448	0.00167664	-0.185227
CD40	0.0211733	0.0016801	-0.114583
TFB2M	0.0211733	0.00168099	0.142235
TMC4	0.0212593	0.00168886	0.149053
GALNT3	0.0212628	0.00169079	0.144318
TUBGCP4	0.0212628	0.00169334	0.0882576
EFCAB7	0.0212628	0.00169334	-0.0882576
NHEDC2	0.0212628	0.00169334	-0.0882576
RAP1GAP2	0.0213681	0.001704	0.0643939
FILIP1	0.0213681	0.00170489	-0.0784091
XAGE-4	0.0213681	0.00170489	-0.0784091
TCP1	0.0214621	0.00171426	0.106818
TOM1L2	0.0214621	0.00171451	-0.140909
RELN	0.0214713	0.0017163	0.107765
ENPP1	0.0215628	0.00172469	0.157008
SSR1	0.0217502	0.00174126	0.124811
RPS4X	0.0217502	0.00174339	0.139583
GPRASP1	0.0217502	0.00174339	-0.139583
CEP110	0.0217502	0.00174397	-0.147348
KITLG	0.0218156	0.00175029	-0.14375
MGST2	0.0218672	0.00175551	0.128977
TRIM72	0.0219411	0.00176361	0.132008
ZDHHC23	0.0219411	0.00176361	0.132008
EXOC5	0.0219961	0.00177002	0.150758
HOXB13	0.0219961	0.00177041	0.104545
ABT1	0.0219961	0.0017726	0.155114
AMY2A	0.0219961	0.0017726	-0.155114
BAZ2A	0.0219961	0.00177346	0.0875
MIR24-2	0.0220879	0.00178195	-0.0558712
CDH11	0.0221644	0.00178922	0.130682
EEF1B2	0.0221736	0.00179215	0.131629
TMEM219	0.0221736	0.00179215	0.131629
ENAH	0.022272	0.0018012	-0.132955
ZNF239	0.0224185	0.00181416	0.104167
PRKCSH	0.0224924	0.00182125	0.141477
MIR221	0.0225751	0.00182906	-0.0748106
DEFB109P1B	0.0225949	0.00183218	-0.124432
ANKRD10	0.0225949	0.00183289	0.160606
RMND5A	0.0226117	0.00183537	0.156061
DCUN1D1	0.0227257	0.00184574	0.0748106
NCKAP5	0.0227409	0.00185035	0.0670455
DAZAP1	0.0227409	0.00185035	0.0670455
OGDH	0.0227409	0.00185035	0.0670455
SYBU	0.0230411	0.00187591	0.075
HIST2H2AA3	0.0230998	0.0018827	0.0986742
SYAP1	0.0230998	0.00188297	0.155303
C7orf54	0.0231778	0.00189189	0.100379
STOML2	0.0231778	0.00189189	0.100379
PTN	0.0231778	0.00189277	-0.224432
XPO5	0.0232045	0.00189609	0.142614
TUFM	0.0232473	0.00190073	0.155492
LRP12	0.0232946	0.00190576	0.149242
RAD21	0.0234599	0.00192044	0.0939394
SNORD20	0.0235083	0.00192672	0.186364
ACSS3	0.0235083	0.00192672	-0.150189
LRPPRC	0.0236236	0.00193734	0.108144
USP17L6P	0.0237106	0.00194564	-0.177462
OSTBETA	0.0237135	0.00194705	-0.0823864
APBB1	0.0238113	0.00195743	-0.101705
CNRIP1	0.0238113	0.00195743	-0.101705
MRPL42	0.0238157	0.00195897	0.141098
MICALL1	0.0239983	0.00197517	-0.153788
SNORD115-1	0.0241163	0.00198607	0.191856
ZNF543	0.0241791	0.00199244	0.125947
TBC1D3G	0.0242242	0.00199735	0.150568
LETMD1	0.0242685	0.0020034	0.118561
ALG14	0.0242685	0.0020034	0.118561
ZNF524	0.0243699	0.00201298	0.152273
RUNDC1	0.0245082	0.00202562	0.149432
AGR3	0.0245284	0.00202849	0.0808712
HIST1H4D	0.0245687	0.00203304	-0.12803
PRKAA2	0.0246869	0.00204404	0.167424
AIM1	0.0247577	0.00205112	0.145833
MAP2K2	0.0247813	0.0020543	0.0772727
ELOVL5	0.0248427	0.00206061	0.118939
CBWD3	0.0248939	0.00206609	0.141098
MLPH	0.024896	0.00206749	0.11553
HLA-H	0.0250525	0.00208173	-0.0594697
ACER3	0.0251213	0.00209051	0.169508
DLG1	0.0251213	0.00209117	0.153598
SNUPN	0.0251213	0.00209117	0.153598
SPAST	0.0251233	0.00209258	0.13428
SNORD35A	0.025197	0.00209996	0.172917
BSG	0.0252299	0.00210519	0.0992424
RPL17	0.0252299	0.00210519	0.0992424
RER1	0.0252985	0.00211216	0.10947
CES1	0.0255083	0.00213094	-0.164583
CRK	0.0255598	0.0021365	0.139773
PTRH2	0.0256229	0.00214304	0.151515
SLC30A7	0.0258458	0.00216296	0.140152
EFCAB4A	0.0258548	0.00216755	0.119886
GCC2	0.0258548	0.00216755	0.119886
FOXRED2	0.0258548	0.00216755	0.119886
MAEA	0.0259305	0.00217517	0.153409
PAK2	0.0259733	0.00218111	0.0945076
ICK	0.0259733	0.00218133	0.0757576
PAPOLA	0.0259816	0.00218459	0.130682
ASNS	0.0259816	0.00218459	0.130682
SLC31A1	0.0261524	0.00220153	0.0848485
INO80C	0.0261524	0.00220282	0.152462
TMX2	0.0261524	0.00220282	0.152462
CDR1	0.0261747	0.00220819	-0.257386
YES1	0.0261747	0.00220982	0.150379
PNP	0.0261747	0.00221135	0.166477
C9orf169	0.0261747	0.00221634	0.0581439
FAF1	0.0261747	0.00221634	0.0581439
IFNGR2	0.0261747	0.00221634	0.0581439
MCF2L	0.0261747	0.00221634	0.0581439
TINF2	0.0261747	0.00221634	0.0581439
UBR5	0.0261747	0.00221634	0.0581439
PMPCA	0.0261954	0.00221938	0.148106
WDR3	0.026332	0.00223225	0.0888258
HMOX2	0.0263381	0.00223447	0.127083
DBX1	0.0263381	0.00223537	-0.0462121
SFXN4	0.0263555	0.00223884	0.0909091
FITM2	0.0263555	0.00223945	0.152841
HEBP2	0.0264166	0.00224621	0.0566288
FAM65B	0.0264166	0.00224725	-0.0708333
PRSS50	0.0264326	0.00224991	-0.113826
ADSS	0.0264907	0.00225617	0.0967803
ANP32E	0.0264941	0.00225827	-0.113258
CCDC125	0.0264941	0.00225907	0.129735
TLE1	0.0264983	0.00226074	0.067803
HS3ST3B1	0.0265313	0.00226486	-0.149242
CNPY2	0.0265622	0.00226881	0.151136
C12orf11	0.0265667	0.00227306	0.123864
2018-09-03	0.0265667	0.00227375	0.0952652
ODF2	0.0265667	0.00227375	0.0952652
FASTKD3	0.0265667	0.00227445	0.110795
MAOA	0.0265822	0.00227746	0.0784091
PPARGC1A	0.0265822	0.0022784	-0.149621
TMEM87B	0.026644	0.00228501	0.123106
ELOVL7	0.0267221	0.00229303	0.122159
C2orf29	0.0268512	0.00230543	0.13447
KLF8	0.0268538	0.00230699	-0.148106
PRMT6	0.0268991	0.0023122	0.152273
NDUFB5	0.0270395	0.0023256	0.143561
TLE3	0.0271283	0.00233506	0.14697
PPP4C	0.0271283	0.00233592	0.14678
FAM21C	0.0271325	0.00233934	0.126515
RNF138	0.0271325	0.00233934	0.126515
SNORD116-29	0.0271325	0.00234036	0.173106
ELP2	0.0271325	0.00234164	0.0901515
HIBADH	0.027134	0.00234311	0.0797348
SERP2	0.0271423	0.00234516	-0.144697
CCNG1	0.0271975	0.00235128	0.132386
HBXIP	0.0272431	0.00235657	0.127841
DDX46	0.027278	0.0023618	0.130492
IL3RA	0.027278	0.00236228	-0.151326
ASMTL-AS	0.0272808	0.00236387	0.129167
RNF180	0.027283	0.00236541	-0.0712121
GLO1	0.027327	0.00237057	0.164394
CXCL14	0.0274086	0.002379	0.137311
ASB3	0.0275279	0.00239072	-0.0543561
KIAA0146	0.0276336	0.00240143	0.150189
LYPLA1	0.0276336	0.00240262	0.0962121
LOC401397	0.0276415	0.00240467	0.0653409
NUP205	0.0276724	0.00240873	0.0943182
RBPMS2	0.0277076	0.00241316	-0.117424
ANK3	0.0277774	0.00242062	0.0392045
TANC1	0.0277879	0.0024229	0.112121
EIF2AK2	0.0280479	0.00244696	0.0757576
PDK1	0.0280898	0.0024525	0.116477
NTRK3	0.0280898	0.00245338	-0.145455
SNORA71B	0.0280967	0.00245537	0.0960227
CARD16	0.0281675	0.00246295	-0.12822
NRIP1	0.028298	0.00247576	0.122538
LARP1B	0.0285245	0.00249699	0.121023
CBX4	0.0285823	0.00250487	0.0492424
DLX1	0.0285823	0.00250487	0.0492424
COASY	0.0289804	0.00254262	0.0837121
PDE4DIP	0.0289804	0.00254262	0.0837121
SNORD38B	0.0290233	0.00254809	0.185038
SNCG	0.0290233	0.00254925	-0.138826
HIST1H4E	0.0290805	0.00255715	0.14697
EFCAB2	0.0290805	0.00255715	-0.14697
COL9A1	0.0291347	0.00256461	-0.104545
ANTXR1	0.0291347	0.00256479	-0.115909
SPICE1	0.029311	0.00258175	0.0693182
DDAH1	0.0293213	0.00258411	0.117424
ZNF676	0.0294011	0.00259259	-0.0623106
CNN2	0.029497	0.00260251	-0.161174
SNORA38	0.029591	0.00261324	0.116856
LAMB3	0.029591	0.00261474	-0.138636
TOP1	0.029591	0.00261664	0.102841
WDR45L	0.029591	0.00261664	0.102841
GNAO1	0.0297723	0.00263415	-0.0878788
EIF3A	0.0300326	0.00266103	0.0606061
XRN2	0.0300326	0.00266103	0.0606061
PSTPIP2	0.0300326	0.00266162	-0.141098
CCDC60	0.0301588	0.0026743	-0.129356
ADAP2	0.0303006	0.00268848	0.142235
ACSL5	0.0303006	0.00268986	0.101136
KIF5B	0.0303548	0.00269929	0.0901515
PSMG4	0.0303548	0.00269929	0.0901515
SMPD4	0.0303548	0.0027004	0.0551136
CIB1	0.0303548	0.00270067	0.145644
CNKSR2	0.0304285	0.00270873	0.105682
PNO1	0.0304845	0.00272123	0.0375
WDR37	0.0304845	0.00272123	0.0375
ZER1	0.0304845	0.00272123	0.0375
BCHE	0.0304845	0.00272123	-0.0375
ZNF711	0.0304845	0.00272123	-0.0375
BTF3L4	0.0305065	0.00272555	0.14072
H19	0.0305065	0.00272621	-0.178977
RPLP0	0.0305177	0.00272872	0.145455
FICD	0.0306284	0.00274164	0.108902
YARS	0.0306284	0.00274164	0.108902
QRICH1	0.0307734	0.00275614	0.0543561
MOAP1	0.0308463	0.0027642	0.135985
TNC	0.030875	0.00276829	-0.145833
PMS2P3	0.0309974	0.0027808	0.114583
HSPG2	0.0310792	0.00278967	-0.118561
C19orf48	0.0311003	0.0027931	0.0869318
MTERFD1	0.0311411	0.0027983	0.135417
CHP	0.031216	0.00280658	0.141477
RPS3A	0.0312717	0.00281312	0.0653409
VPS26B	0.0313313	0.00282004	0.0785985
SERPINA11	0.0316021	0.00284717	0.152083
SUDS3	0.0316021	0.00284753	0.106818
DNAJC21	0.0316892	0.00286007	0.105682
RPS6KA6	0.0316892	0.00286007	0.105682
MTSS1L	0.0316892	0.00286007	-0.105682
SNRNP40	0.0317263	0.00286499	0.138068
GSK3A	0.0318268	0.00287563	0.146591
C12orf51	0.0319083	0.0028859	0.0897727
PDCD4	0.0319083	0.00288663	0.117992
DCAF8	0.0319083	0.00288772	0.149242
CDCA4	0.0322039	0.00291765	0.145833
TP53TG1	0.0322039	0.00291765	0.145833
ADPRHL1	0.0323925	0.00293794	0.11875
RASD1	0.0323925	0.00293794	0.11875
PTGS1	0.0324635	0.00294598	-0.13125
CYB5A	0.0324984	0.00295076	0.110417
MAP2	0.0325525	0.00295727	0.197917
CECR5	0.0327478	0.00297825	0.1125
DDOST	0.0327478	0.00297825	0.1125
KIAA1430	0.0327771	0.00298315	0.147538
PLCD4	0.0327771	0.00298415	-0.0844697
SLC22A17	0.0330729	0.00301389	-0.144318
SLC25A32	0.0330729	0.00301435	0.0734848
TARS	0.0330866	0.00301784	0.0503788
ACP6	0.0330866	0.00301886	0.106439
WDR75	0.0331074	0.0030224	0.147538
SLC26A1	0.0332086	0.00303491	0.131629
ZNF7	0.0332086	0.00303491	0.131629
KIF5C	0.0332657	0.00304178	0.139015
PBX2	0.0333235	0.00304874	-0.114394
C22orf32	0.0333235	0.00305035	0.0683712
NOL8	0.0334133	0.00306293	0.107008
TTC37	0.0334133	0.00306293	0.107008
SNORD42B	0.0334133	0.00306352	0.177841
OR52H1	0.0334757	0.00307089	-0.148295
NDST1	0.0335841	0.00308335	0.124053
PSMA6	0.0335841	0.00308415	0.142045
LCORL	0.0336267	0.00309112	0.144508
RPS29	0.0336267	0.00309138	0.0979167
OSBP2	0.0336895	0.00309882	0.146023
NLK	0.0336948	0.00310098	0.0820076
PGM3	0.0337011	0.00310322	0.147538
BRWD3	0.0337478	0.00311252	0.116098
C11orf48	0.0337478	0.00311252	0.116098
CNOT1	0.0337478	0.00311252	0.116098
CHST10	0.0341086	0.00314747	0.147348
SYTL2	0.0341597	0.00315388	0.114205
TMSB10	0.0341958	0.00315967	0.162879
MAOB	0.0341958	0.00316097	-0.132576
MKRN1	0.0341958	0.00316271	0.0914773
IPO7	0.0341958	0.00316396	0.0727273
SMTN	0.0349326	0.00323386	-0.156629
SYNE1	0.0349469	0.00323795	-0.102462
RCOR3	0.0349469	0.00323864	-0.12803
PPP1CA	0.0350141	0.00324659	0.108333
LIPA	0.0351026	0.00325827	0.136174
PANK3	0.0351026	0.00325827	0.136174
TGFB1I1	0.035193	0.00326839	-0.143182
SLIT2	0.0353	0.00328036	-0.159091
PCM1	0.0353	0.00328453	-0.151894
GFM1	0.0353	0.0032853	0.0721591
KCTD9	0.0353	0.0032853	-0.0721591
PPM1L	0.0354109	0.00329737	-0.0746212
CDS1	0.035437	0.00330155	0.110038
STAP2	0.0355725	0.00331839	0.103977
UBE2D2	0.0355725	0.00331839	0.103977
RNF217	0.0355725	0.00331945	-0.144129
PARD6G	0.0358231	0.00334731	-0.0954545
EIF1AD	0.0358231	0.00334813	0.0486742
ZNF56	0.0358231	0.00334813	0.0361742
KIAA0020	0.0359671	0.00336337	0.134848
SNORD45B	0.0360235	0.00337157	0.187311
LRRC7	0.0360235	0.00337576	0.0886364
LRRIQ1	0.0360235	0.00337576	0.0886364
C3orf64	0.0360235	0.00337576	-0.0659091
TATDN1	0.0361857	0.00339274	0.127652
MPZL1	0.0362059	0.00339642	0.14678
SRP9	0.0362404	0.00340145	0.142992
ALG6	0.0363154	0.00341029	0.109659
ATP2B1	0.0364229	0.00342218	0.0450758
SLC44A5	0.0364382	0.00342542	0.0770833
STARD3NL	0.0365334	0.00343617	0.0829545
ARL4D	0.0365483	0.00343938	-0.0939394
GTF2I	0.0366317	0.00344903	0.141856
MGAT5	0.0367084	0.00345806	0.145076
C21orf119	0.0367704	0.00346572	0.144886
ACY1	0.036777	0.00347542	0.0543561
COL9A2	0.036777	0.00347542	0.0543561
NSUN5P2	0.036777	0.00347542	0.0543561
NUP214	0.036777	0.00347542	0.0543561
RTN1	0.036777	0.00347542	0.0543561
SPATA13	0.036922	0.00349095	0.0708333
USP17	0.0371463	0.00351399	-0.137311
RORB	0.0372561	0.00352622	-0.0335227
HRAS	0.0372751	0.00352986	0.117235
FAM91A1	0.0372784	0.00353408	0.139583
FAM55D	0.0372784	0.00353437	-0.0810606
TBCCD1	0.0372784	0.00353569	0.138447
PSMD13	0.037503	0.00355884	0.132197
SLC26A2	0.0377113	0.00358047	0.122348
C14orf106	0.0379101	0.00360121	0.0931818
LEPRE1	0.0379183	0.00360574	0.130303
ZNF460	0.0379183	0.00360574	0.130303
C18orf32	0.0379691	0.003613	0.092803
NTHL1	0.0379691	0.00361432	0.0929924
IAH1	0.038023	0.00362508	0.0799242
MLL2	0.038023	0.00362508	0.0799242
THOC1	0.038023	0.00362508	0.0799242
FUT5	0.0380818	0.00363257	0.14053
C15orf40	0.0381034	0.00364117	0.101515
GDI2	0.0381034	0.00364117	0.101515
BBX	0.0381034	0.00364117	-0.101515
HDHD2	0.0381034	0.00364215	0.0575758
RAB5B	0.0381341	0.00364752	0.130871
TRERF1	0.0381341	0.00364886	-0.106439
MYO1E	0.0381604	0.00365376	0.0619318
HTRA2	0.0381604	0.00365516	0.125568
ZNF44	0.0381604	0.00365702	0.144886
RPIA	0.0387717	0.00371752	0.142045
PTTG1	0.0388481	0.00372677	0.142992
MTIF2	0.0389031	0.00373396	0.146023
DCTD	0.0392882	0.00377286	0.0863636
CDC14A	0.0393396	0.00377974	0.0873106
DDX18	0.0395536	0.00380226	0.12822
SNORD115-32	0.0396254	0.00381306	0.220265
ZNF233	0.0396254	0.00381307	0.144697
CXCL13	0.0396636	0.00382305	-0.0636364
FAM83A	0.0396636	0.00382458	0.12197
C6orf62	0.0396636	0.00382458	0.12197
KATNAL1	0.0396636	0.00382458	-0.12197
GDE1	0.0397426	0.00383416	0.14375
TARBP1	0.0398032	0.00384197	0.0613636
MTMR6	0.0398689	0.00385211	0.101894
TPI1	0.0398689	0.00385225	0.129356
CTTNBP2NL	0.0399367	0.00386274	0.114962
HADHB	0.0399367	0.00386274	0.114962
HERC3	0.0399659	0.00386755	0.0876894
DNAJA1	0.040017	0.00387446	0.0948864
HIATL1	0.0400891	0.00388342	0.126705
HLTF	0.0401978	0.00389594	0.110606
MT2A	0.0403035	0.00390962	-0.173864
ERGIC3	0.0403035	0.00391016	0.14053
UQCRQ	0.0403896	0.00392216	0.144508
LOC440297	0.0403896	0.0039225	-0.138068
PRMT10	0.0404159	0.00392705	-0.118371
COPS6	0.0405679	0.00394382	0.143939
RAB25	0.0406683	0.00395559	0.0922348
GJA1	0.0408526	0.00397553	-0.0910985
SMARCA4	0.0409156	0.00398805	0.099053
LOC100129476	0.0409156	0.00398805	-0.099053
NPY6R	0.0409156	0.0039888	-0.144129
SNORD116-14	0.0409156	0.0039902	0.0793561
MPV17	0.0409156	0.00399379	0.122917
PDGFA	0.0409156	0.00399379	0.122917
ABI2	0.041008	0.00400682	0.134848
SMS	0.041008	0.00400685	0.118182
ZNF581	0.0410415	0.00401411	0.120265
HIPK2	0.0410415	0.00401418	0.0787879
P4HA1	0.0410512	0.00401716	0.158144
RPS14	0.0411559	0.00402943	0.133712
CCDC82	0.0411997	0.00403756	-0.135985
PNPLA4	0.0411997	0.00403982	0.105114
TIAM2	0.0411997	0.00403982	-0.105114
SNORD27	0.0412119	0.00404305	0.141098
ITGA5	0.0413127	0.00405498	-0.136932
AMBP	0.0413386	0.00406113	0.0710227
GLCCI1	0.0413386	0.00406161	0.0748106
BTBD3	0.0414639	0.00407597	-0.0522727
ZFP36L2	0.0414824	0.00408148	-0.0378788
NAV3	0.0414824	0.00408188	-0.127841
CD200	0.0415441	0.00409001	-0.141667
SCARNA10	0.0416043	0.00409799	0.104356
LOC554249	0.0416196	0.00410281	0.10322
NIPAL3	0.0416196	0.0041036	-0.146023
IL13RA1	0.0416296	0.00410721	0.117235
DNAJC14	0.0416296	0.0041087	0.0857955
[truncated: 107 more rows]
