# Supplementary material for: Multiplatform biomarker identification using a data-driven approach enables single-sample classification
Source: BMC Bioinformatics. 2019 Nov 21;20:601. doi: 10.1186/s12859-019-3140-7 (PMC6868758; doi:10.1186/s12859-019-3140-7)
Supplement: Supplementary file 5 — Additional file 5 The table contains “built-in” features of four selected biomarkers from TCGA-BRCA RNA-Seq data and microarray data from GEO (Accession: GSE27447) as input to classifiers. [file 12859_2019_3140_MOESM5_ESM.xlsx]

## Sheet: TCGA-BRCA-FEATURE
ENSG00000091831.20	ENSG00000106541.10	ENSG00000173467.7	ENSG00000129514.5	Group
0	0	0	1	TN
2	0	0	0	TN
1	0	0	0	TN
0	0	0	0	TN
0	0	0	1	TN
0	0	0	1	TN
2	3	0	4	TN
0	0	0	1	TN
1	0	0	0	TN
2	2	0	2	TN
1	1	0	1	TN
0	0	0	0	TN
3	5	3	3	TN
1	0	0	0	TN
1	1	0	2	TN
1	0	0	0	TN
1	1	0	1	TN
2	2	1	2	TN
0	0	0	0	TN
0	2	0	1	TN
0	0	0	0	TN
2	4	0	2	TN
0	0	0	2	TN
1	3	0	4	TN
0	0	0	0	TN
0	0	0	0	TN
1	1	0	0	TN
2	2	0	2	TN
0	1	0	0	TN
1	2	0	3	TN
0	0	0	0	TN
1	3	1	2	TN
1	1	0	1	TN
0	0	0	0	TN
0	3	0	4	TN
0	0	0	1	TN
0	4	0	4	TN
1	4	0	4	TN
2	0	0	0	TN
0	2	0	3	TN
0	0	0	0	TN
1	0	0	0	TN
0	2	0	3	TN
1	1	0	2	TN
0	1	0	1	TN
0	1	0	4	TN
1	0	0	1	TN
0	0	0	1	TN
3	3	2	3	TN
1	0	0	0	TN
2	0	0	2	TN
0	2	0	4	TN
1	3	0	4	TN
0	1	0	0	TN
1	0	0	0	TN
4	3	2	3	TN
0	0	0	0	TN
0	0	0	0	TN
0	1	0	2	TN
0	1	0	0	TN
2	1	1	1	TN
1	0	0	0	TN
0	0	0	0	TN
1	2	0	3	TN
0	0	0	0	TN
1	0	0	0	TN
3	4	3	3	TN
0	0	0	0	TN
1	1	0	0	TN
1	1	0	0	TN
3	4	2	3	TN
0	0	0	2	TN
1	1	0	0	TN
0	0	0	0	TN
0	0	0	0	TN
0	0	0	0	TN
1	0	0	1	TN
0	0	0	0	TN
0	4	0	2	TN
0	0	0	1	TN
1	3	0	1	TN
1	4	0	2	TN
0	2	0	0	TN
1	0	0	1	TN
0	0	0	2	TN
0	0	0	0	TN
0	0	0	0	TN
0	0	0	0	TN
0	0	0	0	TN
1	0	0	2	TN
0	1	0	0	TN
1	1	0	0	TN
0	2	0	1	TN
0	0	0	0	TN
0	0	0	1	TN
0	0	0	3	TN
0	0	0	0	TN
0	0	0	0	TN
2	1	0	1	TN
0	0	0	0	TN
1	1	0	1	TN
1	0	0	1	TN
1	0	0	0	TN
0	0	0	0	TN
0	0	0	1	TN
0	1	0	0	TN
1	0	0	2	TN
2	2	0	4	TN
1	0	0	0	TN
0	1	0	0	TN
1	1	0	2	TN
2	0	0	0	TN
0	1	0	0	TN
1	2	0	0	TN
1	1	0	1	TN
5	4	3	4	OT
4	4	3	4	OT
1	4	2	4	OT
2	0	0	2	OT
4	4	2	3	OT
4	5	4	4	OT
4	5	4	4	OT
4	4	3	4	OT
4	3	3	4	OT
2	3	0	3	OT
0	3	0	3	OT
3	5	3	3	OT
5	5	4	5	OT
5	5	3	4	OT
3	5	3	3	OT
5	5	3	4	OT
3	4	3	3	OT
5	3	3	4	OT
4	3	2	3	OT
4	4	3	4	OT
4	5	4	4	OT
4	5	2	4	OT
5	5	3	4	OT
3	4	3	3	OT
4	5	3	4	OT
4	3	2	4	OT
5	4	3	4	OT
1	2	0	4	OT
4	4	3	4	OT
3	5	3	3	OT
3	4	3	3	OT
4	5	2	4	OT
4	3	3	4	OT
4	5	3	4	OT
4	5	2	4	OT
4	1	2	4	OT
3	0	0	0	OT
5	3	3	4	OT
1	4	0	3	OT
5	4	3	4	OT
3	4	3	4	OT
5	5	4	4	OT
5	5	4	4	OT
4	5	3	4	OT
4	4	3	3	OT
4	3	3	4	OT
4	3	3	4	OT
4	4	4	4	OT
5	3	3	4	OT
4	4	3	4	OT
3	5	3	4	OT
5	3	1	4	OT
5	3	2	3	OT
3	3	3	4	OT
0	1	0	0	OT
3	4	2	4	OT
5	5	4	4	OT
4	4	3	4	OT
3	4	3	3	OT
4	3	3	4	OT
2	0	0	0	OT
5	3	3	4	OT
4	3	3	4	OT
4	4	3	3	OT
5	4	3	4	OT
5	5	3	4	OT
3	4	1	3	OT
4	5	4	4	OT
3	3	3	3	OT
4	4	3	4	OT
1	5	0	3	OT
4	4	3	4	OT
3	5	3	3	OT
3	3	2	3	OT
5	4	3	4	OT
3	2	1	3	OT
4	4	3	4	OT
3	4	3	4	OT
4	4	3	4	OT
5	4	1	4	OT
4	3	3	4	OT
4	3	1	4	OT
4	3	3	4	OT
3	3	2	3	OT
3	3	1	4	OT
4	4	2	3	OT
3	3	3	3	OT
4	4	3	4	OT
5	5	4	4	OT
4	5	3	3	OT
4	5	3	4	OT
4	1	0	4	OT
3	3	2	3	OT
2	3	2	3	OT
4	3	1	4	OT
5	3	2	5	OT
5	3	0	4	OT
5	5	3	3	OT
2	0	0	0	OT
4	5	4	4	OT
4	3	3	4	OT
3	3	2	4	OT
2	4	0	4	OT
4	3	1	4	OT
5	3	3	3	OT
3	2	0	3	OT
1	3	1	3	OT
3	3	3	3	OT
4	5	3	4	OT
4	4	3	4	OT
1	3	1	3	OT
4	4	2	4	OT
4	5	2	4	OT
3	3	2	3	OT
5	5	2	4	OT
5	5	2	4	OT
3	3	1	3	OT
2	4	3	4	OT
2	2	0	3	OT
4	2	2	4	OT
2	1	0	1	OT
4	4	2	3	OT
0	0	0	0	OT
4	3	0	4	OT
5	3	3	3	OT
2	1	0	1	OT
4	3	4	4	OT
4	4	3	4	OT
4	4	3	4	OT
1	0	0	1	OT
4	5	3	4	OT
3	5	5	4	OT
4	3	3	3	OT
1	3	0	3	OT
5	3	3	3	OT
4	4	4	4	OT
3	5	3	3	OT
4	3	3	4	OT
5	4	4	4	OT
5	5	4	4	OT
5	5	2	4	OT
3	3	2	3	OT
4	5	3	4	OT
3	3	3	4	OT
0	2	0	1	OT
3	4	3	3	OT
3	4	2	4	OT
3	3	3	4	OT
3	3	0	4	OT
4	4	3	4	OT
4	3	3	4	OT
5	3	3	4	OT
3	4	2	3	OT
4	4	3	4	OT
4	4	3	4	OT
3	5	3	3	OT
4	5	3	4	OT
3	5	3	3	OT
3	5	3	3	OT
5	5	4	4	OT
4	4	3	4	OT
1	3	0	4	OT
2	0	0	0	OT
3	4	2	4	OT
3	3	1	3	OT
4	5	4	4	OT
4	4	3	3	OT
3	3	3	3	OT
4	3	3	4	OT
3	5	3	3	OT
3	5	3	3	OT
3	3	3	3	OT
5	5	3	4	OT
4	4	3	4	OT
4	5	3	3	OT
2	3	0	3	OT
5	5	3	4	OT
1	5	3	4	OT
3	4	2	4	OT
4	4	3	4	OT
3	4	3	4	OT
3	3	3	4	OT
5	4	3	4	OT
3	4	3	4	OT
5	5	3	5	OT
4	4	3	3	OT
4	3	2	3	OT
4	4	5	4	OT
4	5	2	4	OT
4	4	3	4	OT
4	5	3	3	OT
0	0	0	1	OT
1	5	3	4	OT
5	3	3	4	OT
3	2	0	1	OT
0	0	0	1	OT
4	4	3	4	OT
0	0	0	1	OT
4	4	3	4	OT
5	3	3	4	OT
5	3	3	4	OT
5	5	4	4	OT
5	3	4	4	OT
4	5	3	4	OT
3	4	3	4	OT
4	5	3	4	OT
4	3	3	4	OT
4	5	4	4	OT
5	4	4	4	OT
4	4	3	4	OT
2	2	0	1	OT
4	5	2	4	OT
4	5	4	4	OT
4	5	3	4	OT
3	5	3	3	OT
5	4	3	4	OT
4	4	3	4	OT
3	3	1	3	OT
4	3	3	3	OT
0	0	0	0	OT
5	4	4	4	OT
5	5	4	4	OT
5	3	2	3	OT
5	5	4	4	OT
5	5	5	3	OT
5	4	3	5	OT
4	3	2	3	OT
4	4	4	4	OT
5	5	2	5	OT
3	4	3	4	OT
3	3	1	3	OT
3	5	1	4	OT
3	5	3	4	OT
5	1	0	4	OT
5	3	3	3	OT
4	4	3	4	OT
5	4	3	4	OT
4	4	3	4	OT
4	5	3	3	OT
3	5	3	3	OT
3	4	3	3	OT
4	4	3	4	OT
4	5	3	4	OT
5	3	3	4	OT
4	4	3	4	OT
5	3	0	4	OT
5	4	3	3	OT
5	5	4	4	OT
3	3	0	3	OT
4	3	3	4	OT
5	5	4	4	OT
4	4	3	4	OT
5	4	3	4	OT
4	4	3	4	OT
4	2	3	4	OT
3	3	3	4	OT
4	4	3	4	OT
3	2	1	3	OT
5	4	4	4	OT
4	4	4	4	OT
4	4	4	4	OT
4	5	4	4	OT
4	4	3	4	OT
5	4	3	4	OT
4	4	3	4	OT
5	3	3	4	OT
4	4	2	4	OT
3	3	3	3	OT
2	3	2	3	OT
4	4	3	3	OT
3	3	3	4	OT
3	4	3	3	OT
4	4	3	4	OT
5	5	4	4	OT
4	4	3	4	OT
1	4	2	4	OT
5	5	4	4	OT
3	5	3	3	OT
5	5	4	4	OT
3	4	3	3	OT
2	0	0	0	OT
4	4	3	4	OT
4	5	4	4	OT
5	4	3	4	OT
3	4	2	4	OT
4	5	3	3	OT
5	3	3	4	OT
4	5	3	4	OT
3	4	3	4	OT
1	3	2	4	OT
5	5	3	3	OT
4	4	3	4	OT
3	4	1	4	OT
1	0	0	0	OT
5	5	4	4	OT
4	3	2	4	OT
4	5	3	4	OT
4	2	3	3	OT
4	4	3	4	OT
5	5	3	5	OT
5	5	3	4	OT
3	3	0	4	OT
5	4	3	4	OT
3	2	3	3	OT
4	4	3	4	OT
4	4	3	4	OT
3	1	1	3	OT
4	5	3	4	OT
5	3	4	4	OT
0	0	0	1	OT
4	5	4	4	OT
3	3	2	3	OT
0	1	0	0	OT
5	4	3	4	OT
4	4	3	4	OT
5	3	2	3	OT
5	4	3	4	OT
3	4	3	4	OT
4	5	3	4	OT
3	5	3	3	OT
3	4	3	3	OT
4	5	3	4	OT
4	5	4	4	OT
4	4	3	4	OT
4	4	3	4	OT
3	4	3	4	OT
5	5	4	4	OT
5	5	3	4	OT
3	3	1	3	OT
4	4	3	4	OT
5	5	4	4	OT
5	3	3	3	OT
4	4	3	4	OT
5	4	3	4	OT
2	4	1	4	OT
4	4	4	4	OT
1	3	1	3	OT
3	4	4	3	OT
4	4	3	4	OT
3	5	3	3	OT
5	5	4	4	OT
4	4	3	4	OT
3	4	3	4	OT
5	5	3	5	OT
4	4	3	4	OT
4	3	3	4	OT
4	4	3	4	OT
4	5	3	4	OT
4	5	3	4	OT
0	5	3	3	OT
5	4	3	4	OT
5	5	3	4	OT
5	3	5	4	OT
3	5	3	3	OT
3	3	1	3	OT
3	3	0	3	OT
4	4	3	3	OT
5	5	3	3	OT
5	4	3	4	OT
1	2	0	3	OT
4	3	1	4	OT
4	4	4	4	OT
3	5	4	4	OT
5	3	3	4	OT
1	4	1	3	OT
3	4	3	4	OT
4	3	3	4	OT
5	4	3	4	OT
4	4	4	4	OT
5	3	3	5	OT
4	4	4	4	OT
2	5	3	4	OT
4	3	3	4	OT
3	4	3	3	OT
4	4	3	4	OT
4	4	5	4	OT
5	3	3	3	OT
5	3	4	4	OT
4	4	3	4	OT
3	4	3	4	OT
0	4	2	4	OT
4	3	2	4	OT
4	4	3	3	OT
4	4	2	4	OT
5	3	3	4	OT
4	5	4	4	OT
4	2	0	4	OT
4	5	3	4	OT
4	4	2	3	OT
5	5	3	4	OT
4	4	3	3	OT
5	4	3	3	OT
4	3	3	3	OT
5	4	4	4	OT
3	4	3	4	OT
4	5	3	4	OT
3	3	3	3	OT
4	3	3	4	OT
5	5	4	4	OT
0	0	0	0	OT
5	3	3	4	OT
4	5	4	3	OT
5	4	3	4	OT
4	3	3	3	OT
4	4	3	4	OT
3	3	1	3	OT
4	4	4	4	OT
4	4	3	3	OT
4	4	3	3	OT
3	3	3	3	OT
4	4	3	4	OT
4	4	3	4	OT
4	5	3	4	OT
4	3	4	4	OT
3	4	3	4	OT
5	5	4	4	OT
4	5	3	3	OT
4	3	3	4	OT
4	5	3	4	OT
4	3	3	4	OT
3	3	3	3	OT
5	4	4	4	OT
4	4	3	4	OT
3	4	3	4	OT
1	5	0	4	OT
5	4	4	4	OT
4	4	3	4	OT
4	4	3	4	OT
4	5	3	3	OT
5	5	3	4	OT
3	4	3	4	OT
4	4	3	4	OT
4	5	4	4	OT
4	5	3	3	OT
3	4	3	4	OT
5	4	3	4	OT
0	3	0	4	OT
4	4	3	4	OT
5	5	3	4	OT
4	4	3	3	OT
0	3	0	4	OT
4	5	3	4	OT
2	2	0	3	OT
5	3	3	4	OT
4	4	3	3	OT
4	5	3	3	OT
4	5	3	4	OT
5	5	3	4	OT
4	5	3	4	OT
2	4	1	3	OT
5	4	4	4	OT
4	1	2	4	OT
5	5	3	4	OT
4	3	2	3	OT
4	2	0	4	OT
3	2	3	3	OT
4	3	3	4	OT
4	4	2	3	OT
3	4	3	3	OT
4	3	4	4	OT
4	5	3	4	OT
5	4	3	4	OT
5	4	3	4	OT
3	5	3	4	OT
3	3	3	3	OT
3	4	3	3	OT
5	3	4	4	OT
5	5	4	4	OT
5	4	2	4	OT
3	3	3	3	OT
5	4	3	4	OT
3	3	0	4	OT
4	3	3	3	OT
4	3	0	4	OT
4	3	3	3	OT
4	4	3	4	OT
4	5	4	4	OT
3	3	3	4	OT
4	4	4	4	OT
4	4	2	4	OT
0	3	0	3	OT
5	3	2	4	OT
5	5	3	4	OT
3	3	3	3	OT
4	3	3	4	OT
5	4	3	3	OT
4	4	3	4	OT
5	3	2	4	OT
3	4	3	4	OT
4	4	1	4	OT
3	3	1	3	OT
5	4	3	4	OT
3	4	3	3	OT
3	2	0	0	OT
5	5	4	4	OT
4	2	1	4	OT
3	2	3	3	OT
4	5	3	4	OT
4	4	3	4	OT
4	3	3	4	OT
5	5	4	4	OT
4	5	2	4	OT
4	3	3	4	OT
3	4	3	4	OT
4	3	0	3	OT
4	3	3	3	OT
4	4	3	4	OT
3	3	2	4	OT
4	4	4	4	OT
5	5	3	3	OT
4	4	2	4	OT
3	3	2	4	OT
2	2	1	3	OT
3	4	2	3	OT
3	4	3	3	OT
4	5	4	4	OT
4	4	2	4	OT
5	4	3	4	OT
5	4	2	4	OT
3	5	2	4	OT
3	4	3	3	OT
4	4	2	4	OT
5	5	4	3	OT
5	5	4	4	OT
4	5	3	4	OT
4	4	3	4	OT
2	4	3	4	OT
4	4	3	4	OT
5	4	4	4	OT
3	5	3	4	OT
4	5	4	4	OT
5	3	3	4	OT
4	3	3	4	OT
3	2	2	3	OT
5	5	3	4	OT
3	3	2	3	OT
5	4	3	4	OT
5	4	0	4	OT
3	3	1	3	OT
5	4	3	5	OT
5	3	4	4	OT
5	3	3	4	OT
4	5	3	4	OT
4	4	3	4	OT
5	4	2	4	OT
4	4	3	4	OT
5	4	4	4	OT
4	5	2	4	OT
5	2	0	5	OT
4	4	3	4	OT
4	4	3	4	OT
4	4	3	4	OT
4	4	3	4	OT
5	4	3	4	OT
4	4	3	4	OT
3	5	3	3	OT
5	3	3	4	OT
4	3	2	4	OT
4	4	3	3	OT
4	5	3	4	OT
4	3	2	4	OT
4	5	4	4	OT
4	4	4	4	OT
1	4	1	4	OT
4	4	2	3	OT
3	4	3	3	OT
4	3	3	4	OT
4	3	3	4	OT
4	5	2	4	OT
4	4	3	3	OT
4	4	3	4	OT
3	4	2	3	OT
4	4	4	4	OT
3	3	2	3	OT
2	0	0	0	OT
5	4	3	4	OT
3	3	3	3	OT
4	5	3	3	OT
4	4	3	4	OT
4	5	4	4	OT
4	4	3	3	OT
5	4	3	4	OT
3	3	3	3	OT
3	3	2	3	OT
3	5	3	3	OT
4	5	3	3	OT
3	3	3	3	OT
4	5	3	4	OT
4	4	3	4	OT
5	4	3	3	OT
3	5	3	4	OT
5	4	3	4	OT
4	5	3	4	OT
3	5	3	3	OT
5	5	4	4	OT
4	4	3	4	OT
4	2	0	3	OT
4	3	3	4	OT
3	3	3	3	OT
5	5	2	3	OT
4	5	3	4	OT
5	4	3	4	OT
3	5	2	4	OT
4	4	4	4	OT
0	1	0	0	OT
3	4	2	4	OT
4	5	3	4	OT
4	4	3	4	OT
5	5	4	4	OT
5	5	3	4	OT
5	5	3	4	OT
4	3	3	4	OT
5	4	4	4	OT
3	4	3	4	OT
3	3	1	3	OT
4	4	4	4	OT
5	5	3	4	OT
4	4	3	4	OT
4	3	3	3	OT
3	5	3	4	OT
4	4	3	4	OT
3	5	3	4	OT
1	0	0	0	OT
4	5	3	4	OT
2	4	0	4	OT
3	5	3	3	OT
4	5	3	4	OT
5	5	3	4	OT
5	3	3	4	OT
4	5	3	4	OT
4	5	3	4	OT
4	4	4	4	OT
4	4	3	4	OT
3	4	2	4	OT
3	4	3	4	OT
5	4	3	4	OT
3	4	3	4	OT
4	5	3	3	OT
5	4	3	3	OT
1	4	0	4	OT
3	3	1	3	OT
5	5	5	3	OT
3	3	2	3	OT
4	5	3	4	OT
5	5	3	4	OT
5	3	3	4	OT
4	3	3	3	OT
4	4	4	4	OT
4	5	4	4	OT
3	3	3	3	OT
4	3	3	4	OT
4	5	3	4	OT
4	4	3	4	OT
4	4	4	3	OT
3	4	3	3	OT
5	4	3	3	OT
3	4	2	4	OT
3	3	2	3	OT
5	5	3	3	OT
4	4	4	4	OT
4	3	3	4	OT
3	3	2	3	OT
2	2	0	1	OT
4	3	3	4	OT
4	4	3	4	OT
3	4	3	4	OT
4	5	4	4	OT
4	4	4	4	OT
5	4	3	4	OT
5	5	5	4	OT
4	5	3	4	OT
5	5	5	4	OT
5	4	4	4	OT
4	3	3	4	OT
5	5	4	4	OT
3	4	3	3	OT
3	2	2	4	OT
4	4	3	3	OT
4	1	3	3	OT
4	4	3	4	OT
4	4	3	3	OT
3	3	2	3	OT
4	3	2	4	OT
4	3	3	4	OT
5	3	4	4	OT
3	5	3	4	OT
1	4	0	4	OT
5	3	3	4	OT
4	4	4	4	OT
4	5	4	4	OT
4	3	3	3	OT
5	3	4	4	OT
5	3	3	3	OT
4	1	4	4	OT
5	5	3	4	OT
3	4	2	3	OT
4	3	3	4	OT
4	4	1	4	OT
4	4	3	4	OT
4	4	4	4	OT
4	4	3	4	OT
4	3	1	4	OT
3	4	3	4	OT
4	4	4	4	OT
4	4	4	4	OT
5	4	3	4	OT
5	4	1	3	OT
3	4	3	3	OT
4	5	3	3	OT
5	5	4	4	OT
5	4	3	4	OT
4	3	3	3	OT
4	4	4	4	OT
3	4	3	4	OT
3	4	3	3	OT
4	5	3	4	OT
5	4	3	4	OT
1	3	0	4	OT
4	3	3	4	OT
4	4	3	4	OT
4	4	3	4	OT
4	4	2	4	OT
5	4	3	4	OT
0	2	0	3	OT
4	5	4	4	OT
0	2	0	0	OT
4	3	2	4	OT
4	4	3	4	OT
4	2	3	4	OT
4	4	3	4	OT
4	4	3	4	OT
1	2	0	2	OT
1	3	0	3	OT
4	4	4	4	OT
4	4	4	4	OT
1	3	0	4	OT
4	4	4	4	OT
4	4	3	4	OT
4	5	4	4	OT
4	4	3	3	OT
5	2	3	4	OT
4	3	3	3	OT
5	4	2	4	OT
3	4	3	4	OT
1	1	0	0	OT
3	3	3	4	OT
3	4	3	4	OT
4	4	2	4	OT
4	2	2	4	OT
4	3	3	4	OT
4	5	4	4	OT
1	3	0	4	OT
4	4	3	4	OT
5	4	3	4	OT
5	3	4	4	OT
5	3	3	4	OT
4	4	3	4	OT
4	5	4	4	OT
5	1	2	4	OT
1	3	0	4	OT
5	1	0	4	OT
5	5	3	4	OT
3	4	3	4	OT
4	3	3	3	OT
4	5	3	3	OT
3	5	3	3	OT
3	3	3	4	OT
4	3	2	4	OT
5	5	4	4	OT
5	5	3	4	OT
4	5	2	4	OT
4	5	4	4	OT
3	5	3	3	OT
4	4	3	4	OT
4	4	4	4	OT
4	3	1	4	OT
3	3	3	3	OT
1	0	0	0	OT
5	3	3	4	OT
4	3	2	4	OT
5	4	4	3	OT
2	1	0	2	OT
4	4	3	4	OT
3	3	3	3	OT
4	5	4	3	OT
4	4	2	4	OT
4	5	3	4	OT
3	5	3	4	OT
3	3	3	4	OT
3	3	3	3	OT
5	3	3	3	OT
2	4	1	4	OT
3	5	3	3	OT
4	2	4	3	OT
3	5	3	3	OT
4	4	3	4	OT
4	4	3	4	OT
4	4	3	4	OT
1	1	0	3	OT
4	5	3	4	OT
0	0	0	0	OT
4	4	4	4	OT
4	5	4	4	OT
3	4	3	3	OT
3	5	3	4	OT
2	2	0	0	OT
4	4	3	4	OT
4	4	1	4	OT
4	3	3	4	OT
3	3	3	4	OT
5	4	3	3	OT
4	4	3	4	OT
5	3	3	3	OT
5	4	3	4	OT
3	5	1	3	OT
1	0	0	0	OT
0	0	0	2	OT
4	4	4	4	OT
5	5	3	4	OT
3	4	3	4	OT
4	4	3	4	OT
4	4	3	3	OT
4	4	3	3	OT
4	3	2	4	OT
4	4	3	4	OT
4	3	2	4	OT
5	4	3	4	OT
3	4	2	4	OT
5	5	3	4	OT
3	2	0	4	OT
1	0	0	1	OT
5	5	4	4	OT
4	5	3	4	OT
4	5	4	4	OT
3	3	3	3	OT
5	5	3	4	OT
2	3	0	4	OT
4	4	3	4	OT
4	4	3	3	OT
5	5	3	4	OT
3	5	2	3	OT
2	2	1	2	OT
3	3	3	3	OT
5	5	3	4	OT
5	5	3	4	OT
4	4	3	4	OT
4	3	3	3	OT
5	4	3	4	OT
3	4	2	4	OT
4	5	4	4	OT
5	3	3	4	OT
4	4	3	4	OT
3	4	3	3	OT
4	5	4	4	OT
4	4	3	4	OT
5	4	4	5	OT
3	4	3	3	OT
4	4	2	3	OT

## Sheet: GEO-MICROARRAY-BRCA-FEATURE
ENSG00000091831.20	ENSG00000106541.10	ENSG00000173467.7	ENSG00000129514.5	Group
1	1	0	2	TN
0	0	0	1	TN
0	1	0	2	TN
1	0	0	3	TN
0	0	0	1	TN
1	1	0	3	OT
0	2	0	3	OT
0	4	0	3	OT
3	3	1	3	OT
3	5	2	3	OT
4	3	0	4	OT
5	5	3	3	OT
2	2	0	2	OT
3	3	0	3	OT
4	5	2	3	OT
4	4	2	3	OT
4	2	0	3	OT
2	3	2	3	OT
0	0	0	2	OT
