# Supplementary material for: Multiplatform biomarker identification using a data-driven approach enables single-sample classification
Source: BMC Bioinformatics. 2019 Nov 21;20:601. doi: 10.1186/s12859-019-3140-7 (PMC6868758; doi:10.1186/s12859-019-3140-7)
Supplement: Supplementary file 7 — Additional file 7 The table contains “built-in” features from Tumor-Educated Platelets (Accession: GSE68086) as input to classifiers. [file 12859_2019_3140_MOESM7_ESM.xlsx]

## Sheet: Pan_cancer Features
ENSG00000122359	ENSG00000168685	ENSG00000100650	ENSG00000155657	ENSG00000132424	ENSG00000229164	ENSG00000160799	ENSG00000115523	ENSG00000170776	ENSG00000147168	ENSG00000167286	ENSG00000072818	ENSG00000148303	ENSG00000117614	ENSG00000182866	ENSG00000211772	ENSG00000198851	ENSG00000136717	ENSG00000139626	ENSG00000111796	ENSG00000004779	ENSG00000166927	ENSG00000122986	ENSG00000124357	ENSG00000141293	ENSG00000100453	ENSG00000102879	ENSG00000169738	ENSG00000247774	ENSG00000101361	ENSG00000167526	ENSG00000124383	ENSG00000211829	ENSG00000077420	ENSG00000108798	ENSG00000127837	ENSG00000197958	ENSG00000105640	ENSG00000089157	ENSG00000145287	ENSG00000158411	ENSG00000123143	ENSG00000130303	ENSG00000136286	ENSG00000145425	ENSG00000130811	ENSG00000105374	ENSG00000198034	ENSG00000035928	ENSG00000178028
3	2	3	2	3	3	2	5	3	5	2	2	5	3	3	3	2	2	2	3	3	3	2	3	3	3	3	2	3	2	5	2	3	3	2	2	5	5	5	3	2	2	3	2	5	3	3	5	2	2
3	2	3	3	3	2	2	3	3	3	2	2	4	3	3	3	2	2	1	3	2	3	2	3	2	2	3	2	2	3	4	1	2	3	2	2	4	4	4	3	2	2	2	2	4	3	3	4	2	2
2	2	3	3	3	2	2	4	3	3	1	2	4	3	2	3	2	2	1	2	2	1	2	2	2	2	2	2	2	1	4	2	1	2	1	1	4	4	4	2	2	1	1	1	4	2	2	4	2	0
3	3	3	3	3	3	2	3	3	5	2	2	5	3	3	3	3	2	2	3	2	2	3	2	3	3	3	2	2	2	5	1	2	3	2	2	5	5	5	3	2	2	2	2	5	3	3	5	2	2
2	2	2	2	3	2	2	3	3	4	2	2	5	3	2	3	2	2	2	2	2	2	2	2	2	3	3	2	2	2	5	2	2	2	2	2	5	5	5	2	2	2	2	1	5	3	3	5	2	2
3	2	3	2	3	2	2	4	3	4	2	2	4	3	3	3	3	2	2	3	2	3	2	3	2	3	4	2	2	2	5	1	1	3	2	2	5	5	5	3	2	2	3	2	5	3	3	4	2	2
3	2	3	2	3	2	2	4	3	4	2	2	4	3	3	3	2	2	2	3	2	3	2	3	2	3	4	2	2	2	5	1	2	2	2	2	4	5	5	3	2	2	3	2	5	3	3	4	2	2
2	2	2	2	2	2	0	4	2	4	2	2	4	2	2	3	2	2	0	2	2	2	1	2	2	2	2	2	2	2	5	2	2	2	2	2	4	4	4	2	2	0	1	1	5	2	2	5	2	2
3	4	3	1	3	3	1	4	3	5	3	3	5	3	3	4	3	2	2	3	3	3	2	3	3	3	4	2	3	3	5	3	2	3	2	3	5	5	5	3	3	2	3	2	5	3	3	5	3	2
2	2	2	0	1	1	1	2	3	2	1	1	3	3	1	2	1	1	0	2	1	1	0	1	0	1	2	1	1	1	3	1	1	1	1	1	3	3	3	1	1	1	1	0	3	2	1	3	1	0
2	3	3	2	2	3	2	3	3	4	3	2	4	3	3	3	3	2	2	2	2	2	2	2	2	2	3	1	2	2	4	2	2	2	1	2	4	4	4	2	2	1	2	2	4	2	2	4	2	1
2	3	3	2	3	3	2	5	3	4	3	2	4	3	3	3	3	2	2	3	2	2	2	3	3	3	3	1	3	3	4	2	3	2	2	2	4	5	4	3	2	2	2	2	5	3	4	4	2	2
2	2	2	2	2	2	1	2	2	3	2	1	3	2	2	2	2	1	1	2	2	1	1	1	2	2	2	0	2	2	4	2	1	2	1	1	3	3	3	2	1	1	1	1	4	2	2	3	2	1
2	3	3	3	3	4	2	3	3	4	3	3	4	3	3	4	3	3	3	3	2	2	2	2	3	2	3	2	3	3	5	2	2	2	2	2	5	5	5	3	2	2	2	2	5	3	3	5	2	2
3	3	2	3	3	2	2	4	3	4	2	2	4	2	3	3	2	2	2	2	2	2	1	2	2	2	2	1	2	2	4	2	2	2	2	2	4	4	4	2	1	2	1	2	4	3	3	4	2	1
2	2	2	3	2	2	2	2	2	2	2	2	3	2	2	2	2	1	1	2	1	1	1	1	2	2	2	1	2	2	4	2	1	2	1	2	3	3	3	2	1	1	1	1	3	2	2	3	2	1
3	2	2	2	2	2	1	3	3	2	1	2	3	2	2	2	1	2	1	2	1	2	1	2	2	3	2	1	2	2	4	1	2	2	1	2	4	4	4	2	2	1	1	1	4	2	2	3	1	1
2	3	3	3	3	3	2	4	3	4	3	2	5	3	3	4	3	2	2	3	2	1	2	2	2	3	2	2	3	2	5	2	2	2	2	2	5	5	5	3	2	2	2	2	5	3	3	5	2	2
3	3	3	4	3	3	2	4	3	3	2	2	4	3	3	4	2	2	2	2	2	2	2	2	3	2	3	1	2	3	5	1	2	2	2	2	5	5	4	2	2	2	1	2	4	2	3	4	2	2
3	3	3	2	3	3	2	3	3	5	3	3	4	3	4	4	3	3	3	3	3	3	3	3	3	3	3	2	3	3	5	3	2	3	3	3	5	5	5	3	2	2	3	3	5	3	3	4	3	2
2	3	3	2	3	3	2	3	3	4	3	3	4	3	3	3	3	2	2	3	3	3	2	3	3	3	3	1	3	3	4	3	3	2	3	3	5	5	5	3	2	1	2	2	4	3	3	4	3	2
3	2	2	0	1	1	2	3	3	3	1	2	3	3	3	2	1	2	0	2	2	1	1	2	3	2	3	0	1	2	4	2	2	2	2	2	4	4	4	2	2	1	2	2	4	3	2	4	2	1
2	0	2	0	2	1	2	2	1	2	0	2	4	2	2	2	2	2	0	0	2	1	1	2	2	2	3	0	2	1	4	2	2	2	2	2	4	4	4	2	2	0	2	0	4	3	3	4	3	0
3	2	2	0	2	2	0	3	3	2	2	0	4	2	3	2	0	2	0	2	2	2	2	2	0	2	3	0	2	2	4	2	2	2	2	2	4	4	4	3	1	0	0	2	4	3	2	4	2	0
3	0	2	0	0	2	2	3	3	2	1	1	4	3	3	3	0	2	0	3	2	0	0	2	2	2	3	0	1	2	4	1	1	3	1	2	4	4	4	3	1	1	2	2	4	3	3	4	3	2
3	2	3	2	2	3	2	3	3	4	2	2	4	2	3	3	2	3	0	2	3	2	3	2	2	2	3	1	2	3	5	2	2	2	2	2	4	4	4	2	2	2	2	2	4	3	3	4	2	2
3	3	2	0	2	2	2	3	3	3	2	2	4	3	2	3	1	2	0	2	2	2	0	2	0	2	3	2	2	2	4	1	2	2	2	2	4	4	4	2	0	1	2	2	4	3	2	4	2	0
3	3	3	2	3	3	2	4	3	4	3	3	4	3	3	3	2	2	1	2	2	1	1	1	2	3	4	2	3	3	4	0	2	2	3	2	4	4	4	2	1	1	1	2	4	3	3	4	3	2
3	2	2	0	2	2	1	3	3	3	2	1	3	3	2	2	2	0	1	1	2	1	1	2	2	2	2	1	2	2	4	0	1	2	2	0	3	3	4	2	0	0	1	2	4	3	2	4	2	0
3	3	3	0	2	3	2	3	3	4	3	3	4	3	3	4	3	3	2	3	2	2	3	3	3	3	4	3	3	3	5	2	2	3	2	3	5	4	5	3	2	1	3	3	5	3	3	4	3	1
3	2	3	2	3	2	2	4	3	4	2	2	4	3	3	3	3	2	2	3	2	2	2	2	2	3	3	1	3	2	4	2	2	2	2	2	4	4	4	3	2	2	2	2	4	3	3	4	2	2
3	3	3	3	3	3	2	4	3	4	2	3	4	3	3	4	3	2	2	2	2	2	2	2	2	2	3	2	2	2	5	2	0	2	0	2	5	5	4	2	2	2	0	2	5	2	2	5	2	2
3	4	3	4	3	3	2	4	3	4	3	3	5	3	3	4	3	2	2	2	2	0	0	2	3	3	3	1	3	2	5	2	2	3	1	2	5	5	5	3	1	2	1	2	5	3	3	5	3	2
3	3	3	3	3	3	2	4	3	3	2	2	4	3	3	4	3	1	1	2	2	3	1	2	3	2	3	1	2	2	5	1	1	2	2	1	5	5	5	2	1	2	0	2	5	3	3	5	2	2
3	3	3	3	3	3	2	4	4	3	2	1	5	3	1	4	2	0	0	2	2	0	1	2	2	2	3	1	2	2	5	2	2	3	0	1	5	5	5	2	2	1	2	1	5	2	3	4	2	0
3	3	3	3	3	3	2	4	3	3	3	3	5	3	3	4	3	2	3	3	2	2	1	2	3	3	3	2	3	3	5	2	2	3	2	2	5	5	5	3	2	2	1	1	5	3	3	5	3	2
3	3	3	3	3	3	2	3	3	4	3	2	4	3	3	3	3	2	2	3	1	2	2	2	2	3	3	1	2	2	5	2	2	3	1	2	5	5	4	3	2	2	2	2	4	3	3	4	3	2
3	3	3	4	3	3	1	4	3	4	3	3	5	3	3	4	3	1	1	2	2	1	1	1	3	1	3	1	2	2	5	2	1	2	0	1	5	5	5	3	2	1	1	1	5	2	3	5	2	1
3	3	3	3	3	3	2	4	3	3	2	2	4	3	2	3	2	1	2	3	2	2	1	2	2	3	3	2	2	2	5	2	2	2	1	0	4	4	4	3	2	2	1	1	4	3	3	4	2	1
3	3	3	4	4	3	2	3	4	3	3	3	5	3	3	4	3	3	2	3	3	3	3	3	3	3	4	2	3	3	5	3	0	3	2	3	5	5	5	3	3	3	2	3	5	3	3	5	3	2
3	3	3	2	3	3	2	3	3	3	2	2	4	3	3	3	2	2	2	1	2	2	2	3	2	2	3	2	2	2	4	1	2	2	2	2	4	4	4	3	1	1	2	2	4	2	2	4	2	1
3	4	3	4	4	3	2	4	3	3	3	3	5	3	2	4	3	2	3	3	2	2	2	3	3	2	3	2	2	3	5	2	2	2	2	0	5	5	5	3	2	2	2	2	5	3	3	5	2	2
3	3	3	3	3	3	2	4	3	4	3	3	5	3	3	4	3	3	3	3	3	3	3	3	3	3	3	2	3	3	5	2	3	3	3	3	5	5	5	3	3	2	2	3	5	3	3	5	2	2
3	3	3	3	3	3	2	4	3	4	3	3	4	3	3	3	3	2	2	3	1	1	0	1	2	3	3	2	2	2	5	2	3	2	2	2	4	4	4	3	2	1	1	2	4	3	3	4	2	2
2	3	3	3	3	3	2	4	3	3	2	3	4	3	2	4	3	2	2	2	2	2	1	2	2	3	3	2	2	2	5	2	1	2	2	1	4	4	4	3	2	2	2	2	4	3	3	4	2	2
3	4	3	4	3	3	2	4	3	4	3	3	4	3	3	4	3	2	2	3	2	2	2	2	2	3	3	2	3	3	5	2	2	2	2	2	5	5	5	3	2	2	0	2	5	3	3	5	2	2
3	3	4	3	3	3	3	5	3	5	3	3	5	3	4	5	3	3	3	3	3	3	3	3	3	3	4	3	3	3	5	3	3	3	3	3	5	5	5	3	3	3	3	3	5	3	3	5	3	2
3	3	3	3	3	3	3	5	3	5	3	3	5	3	4	4	3	3	2	3	3	3	3	3	3	3	3	2	3	3	5	3	3	3	3	3	5	5	5	3	3	2	3	3	5	3	3	5	3	2
2	2	2	2	3	2	2	4	4	4	2	2	4	3	2	2	2	0	0	2	2	2	2	3	2	2	3	1	1	2	5	1	1	3	0	2	4	4	4	2	2	2	2	2	4	2	3	4	2	2
3	3	3	3	3	3	2	5	3	5	3	3	5	3	3	3	3	2	2	3	3	2	2	3	3	3	3	2	3	3	5	3	3	3	2	3	5	5	5	3	2	2	2	2	5	3	3	5	3	2
3	3	3	3	3	3	3	5	3	4	3	3	5	3	3	4	3	2	1	3	3	3	2	2	3	3	3	1	3	3	5	3	3	3	3	2	5	5	5	3	3	2	2	2	5	3	3	5	3	2
3	4	4	4	4	4	2	5	3	5	3	3	5	3	3	5	3	2	2	3	2	2	2	2	3	3	3	2	3	3	5	2	2	3	2	2	5	5	5	3	2	2	2	2	5	3	4	5	2	2
3	3	3	3	4	4	3	5	3	5	3	3	5	3	3	5	3	2	3	3	3	2	2	3	3	3	3	3	3	3	5	3	2	3	2	3	5	5	5	3	3	2	2	2	5	3	3	5	3	3
3	2	3	3	3	3	2	4	3	3	3	2	4	3	2	3	2	2	1	3	2	2	2	3	2	3	3	1	2	2	5	2	2	2	2	2	5	5	4	3	2	2	1	2	5	2	3	4	2	1
3	3	3	2	3	3	2	4	3	4	3	2	4	3	3	4	3	2	2	2	2	2	2	2	3	3	3	1	3	2	5	2	2	2	1	1	5	5	5	3	2	2	1	2	5	3	4	5	2	1
2	2	2	1	2	2	1	3	2	3	2	1	3	2	2	2	2	1	1	2	2	2	0	2	2	2	2	1	2	2	4	1	2	2	1	2	4	4	4	2	1	1	1	1	4	2	2	4	1	1
2	1	2	0	1	1	1	2	2	2	0	1	2	2	1	2	1	0	0	1	1	2	1	1	1	2	1	1	1	1	3	0	1	0	1	1	2	3	3	1	1	1	0	0	3	2	1	3	1	1
2	1	2	0	1	1	1	2	2	1	1	0	3	2	1	2	1	1	1	2	1	1	1	2	1	2	1	0	1	2	3	1	1	1	1	2	3	3	3	2	1	1	1	1	3	2	1	3	2	0
2	1	1	0	1	1	1	2	2	2	0	2	3	2	2	2	1	0	0	2	1	1	0	1	0	1	2	0	1	2	4	2	1	1	1	0	4	4	4	2	0	1	1	1	4	2	2	4	0	0
2	1	1	0	2	1	1	2	3	2	1	0	3	2	2	2	1	1	0	1	1	1	0	1	1	2	2	0	1	1	3	0	1	1	1	1	3	3	3	2	1	1	1	1	3	2	1	3	1	1
2	2	2	0	1	2	1	2	3	3	0	0	3	2	0	2	1	1	1	2	2	2	1	2	2	2	2	1	2	2	3	2	1	1	2	2	3	3	3	2	1	0	2	0	3	2	2	3	1	1
2	0	2	1	2	2	2	3	2	3	2	1	3	3	2	2	2	2	0	2	2	2	0	2	2	3	2	1	1	2	3	1	2	0	2	2	4	4	4	3	2	1	2	2	4	2	3	3	2	0
2	2	2	0	2	2	2	3	2	2	1	2	3	2	2	2	1	1	0	2	2	2	1	2	2	2	2	0	2	2	3	1	2	1	2	2	3	4	3	2	2	1	2	2	3	2	2	3	2	2
2	2	2	0	2	2	2	3	2	3	1	2	3	2	2	2	1	1	0	2	2	2	2	2	2	2	2	0	2	2	3	2	2	2	1	2	3	3	3	2	2	1	2	1	3	2	2	3	2	1
2	1	2	0	0	2	1	3	2	2	2	1	3	2	2	2	2	1	0	2	0	2	0	0	1	1	2	0	2	2	4	1	2	1	2	2	4	4	4	2	0	0	0	1	4	2	2	4	2	0
2	2	2	0	2	2	1	2	2	2	1	0	3	2	1	2	1	1	1	2	1	1	0	1	1	2	2	0	2	1	3	2	1	1	1	1	4	4	4	2	0	1	1	0	4	2	2	4	1	0
2	1	1	0	0	1	0	2	2	2	0	1	2	2	1	1	0	0	0	1	0	0	1	1	1	1	1	0	0	1	3	0	1	1	1	1	3	4	3	2	1	0	0	0	3	2	1	3	1	1
2	0	2	0	1	1	0	2	2	0	0	1	2	2	0	1	1	0	0	1	1	0	0	0	0	2	2	0	1	0	3	0	1	2	1	0	2	3	3	2	2	0	0	0	3	0	1	3	1	0
2	2	1	0	1	0	1	2	2	1	1	1	2	2	0	1	0	0	0	1	1	0	0	1	1	1	1	0	0	1	3	1	1	1	1	1	3	3	2	1	1	1	1	0	3	2	1	3	1	1
2	0	2	0	1	2	1	2	2	2	0	1	4	2	1	2	1	1	0	1	1	1	1	2	2	2	2	0	2	1	4	1	1	1	1	1	4	4	4	2	1	0	1	0	4	2	2	4	1	0
2	0	2	0	1	1	1	3	3	2	0	0	3	3	2	3	1	1	0	2	1	2	0	1	1	2	2	0	0	2	4	2	1	1	1	2	4	4	4	2	1	0	0	0	4	1	2	4	2	0
2	1	2	1	2	1	2	2	2	2	1	2	4	3	2	2	2	2	0	2	2	2	2	2	2	2	3	2	2	3	5	2	2	2	2	2	4	5	5	3	2	2	2	2	4	3	2	4	2	2
2	1	2	1	2	1	1	2	2	2	0	0	3	2	1	2	1	1	1	2	1	1	0	2	2	1	2	1	1	1	4	0	1	2	1	1	3	3	3	1	1	2	1	1	3	2	1	3	2	1
2	1	1	1	1	1	0	2	2	2	1	1	3	3	2	2	1	2	0	1	2	1	1	2	2	1	2	1	2	1	4	1	1	2	2	2	4	4	4	2	1	0	1	1	4	2	2	4	2	1
2	1	2	0	0	1	0	2	3	1	0	0	2	2	1	1	0	0	0	0	0	1	0	1	1	0	1	0	0	1	2	0	0	1	1	1	2	2	2	1	0	1	0	0	2	2	0	2	1	0
2	0	2	0	1	0	1	2	2	0	0	1	2	2	1	0	0	0	0	1	0	0	0	1	0	0	1	0	1	0	2	0	0	1	0	1	2	2	2	1	1	1	0	0	2	2	1	2	1	0
2	1	2	1	2	1	1	2	2	2	1	1	3	2	2	2	1	1	0	1	1	2	1	2	2	2	2	1	1	2	4	1	1	2	1	1	4	4	4	2	1	0	1	1	4	2	2	4	1	1
2	1	1	0	1	0	1	2	2	1	1	0	2	1	1	1	0	0	0	0	1	1	0	0	1	1	1	0	1	1	2	0	1	0	1	0	3	3	3	1	1	0	0	0	3	1	2	3	1	0
2	1	2	0	1	1	1	2	2	1	1	0	2	2	1	1	1	1	0	1	1	1	0	1	1	1	2	1	1	0	3	1	0	1	1	1	2	2	3	1	1	1	0	1	2	2	1	2	1	1
4	2	2	1	2	2	2	3	2	3	2	3	4	3	3	3	1	2	2	2	2	2	2	2	2	2	3	2	2	2	5	2	2	2	2	2	4	4	4	2	2	2	2	2	4	2	2	4	2	1
4	1	2	0	1	0	0	2	2	1	0	2	3	2	2	2	0	1	0	1	1	1	1	1	2	1	3	1	1	2	4	1	1	1	2	1	4	4	4	2	1	2	1	2	3	2	2	3	2	0
4	0	1	0	1	1	0	3	3	0	0	0	3	2	0	1	0	0	0	1	1	0	0	0	2	0	2	2	0	0	4	0	0	1	0	0	3	4	3	1	1	2	0	2	3	2	1	3	2	1
4	1	2	0	1	0	1	2	2	1	0	2	2	2	2	1	1	1	1	2	1	1	0	1	2	1	2	1	2	0	3	0	1	2	1	1	3	3	3	2	1	2	1	0	3	2	0	2	2	0
4	1	2	0	2	0	1	2	2	2	2	2	3	2	2	2	0	2	0	0	0	1	0	0	2	1	2	0	0	0	4	0	0	2	2	2	4	4	4	2	1	2	2	2	4	2	2	3	2	0
4	1	2	0	1	2	1	2	2	2	2	3	4	3	3	3	1	2	1	2	1	2	1	2	2	2	3	2	2	2	5	2	2	2	3	2	4	4	4	3	1	3	1	3	4	3	3	4	2	1
4	1	2	0	1	1	1	3	3	2	0	2	4	3	3	2	0	2	1	2	1	2	1	2	1	2	3	1	2	1	4	1	1	2	2	1	4	4	4	2	1	2	2	2	4	2	2	4	2	0
4	1	2	0	0	2	1	3	2	2	1	2	3	2	2	2	1	2	1	2	1	2	0	2	2	2	3	2	1	2	4	1	2	2	2	2	4	4	4	2	0	2	2	3	4	2	2	4	1	1
4	1	2	0	2	1	1	3	3	2	1	2	3	2	3	2	1	2	1	2	1	2	0	2	2	2	3	1	2	2	4	1	2	2	2	2	4	4	4	2	1	2	1	2	4	2	2	3	2	0
4	2	2	1	0	1	1	4	3	2	0	1	3	3	2	3	0	2	1	2	2	2	0	2	2	1	3	1	1	1	4	1	1	1	2	2	4	4	4	2	1	3	1	3	4	2	3	3	2	0
4	1	2	0	2	1	1	3	3	3	1	2	3	3	2	2	1	1	2	1	2	2	1	2	2	2	3	1	1	2	4	1	1	1	2	2	4	4	4	2	1	2	2	3	4	3	2	4	2	1
4	1	2	0	1	1	1	2	2	2	1	1	3	2	2	2	0	0	0	2	2	2	1	2	2	1	3	1	1	1	4	1	1	1	2	2	4	4	4	2	1	2	1	2	3	2	2	3	2	0
4	0	2	0	1	1	1	2	2	2	1	2	3	2	2	2	1	2	1	2	2	1	0	2	2	1	2	2	1	2	4	1	2	1	2	1	3	4	4	2	1	2	1	2	4	2	2	3	2	0
4	1	2	1	1	1	0	2	3	2	0	2	2	2	1	1	0	1	0	1	0	0	0	1	2	1	2	1	1	2	3	0	1	0	0	1	2	2	3	1	0	2	0	1	3	2	2	3	2	1
4	1	2	0	1	0	0	2	3	2	0	1	3	2	2	1	0	0	0	1	1	1	0	2	2	1	3	0	0	2	4	0	1	2	1	1	4	4	4	1	1	2	1	2	4	2	2	3	2	0
4	0	0	0	1	1	0	2	3	0	0	0	2	2	0	1	0	0	0	1	0	2	0	2	0	1	2	0	1	0	3	0	1	0	2	2	3	2	3	2	0	0	2	0	3	0	0	3	1	0
2	2	4	0	0	0	0	0	0	1	0	0	4	2	0	2	0	0	0	0	3	1	0	0	0	3	4	0	4	0	5	3	3	3	0	0	5	5	5	4	0	0	2	3	5	4	4	5	0	0
3	0	1	0	2	1	0	2	3	3	1	0	3	2	0	2	0	0	0	0	0	3	0	2	0	2	3	0	0	0	4	0	0	2	2	0	3	3	4	1	0	2	0	2	3	1	1	3	0	0
2	2	2	0	1	2	0	2	2	2	2	0	4	0	2	2	2	0	0	2	0	0	0	0	0	2	3	0	1	2	4	0	0	2	1	0	3	4	4	2	0	2	0	0	4	2	1	4	1	0
3	0	2	0	1	1	1	2	2	1	1	0	3	2	2	1	0	0	0	1	1	1	0	1	1	0	2	0	0	0	3	1	1	1	1	0	3	3	3	1	0	0	0	0	3	1	2	3	0	0
2	1	2	0	0	2	2	2	2	2	1	1	3	2	2	2	1	1	0	0	1	1	0	1	2	2	2	1	2	2	3	2	1	1	1	0	4	4	4	2	2	0	0	0	4	2	1	4	2	1
2	1	2	0	2	2	1	3	3	3	2	2	3	3	2	2	2	1	1	2	1	1	1	2	2	2	2	1	2	2	4	2	2	2	1	1	4	4	4	2	1	1	1	0	4	2	2	4	2	0
2	1	2	0	1	1	1	2	2	2	1	1	2	2	1	1	1	0	0	2	1	1	0	1	2	1	2	1	2	1	2	1	1	1	1	2	2	3	2	2	1	1	1	0	2	2	2	2	1	0
3	1	1	0	2	1	1	2	2	2	1	0	3	2	2	2	1	0	1	2	2	2	0	2	1	1	2	0	2	1	4	1	1	1	2	1	3	4	4	2	1	0	0	1	4	2	2	4	1	1
2	2	2	0	0	0	0	2	2	1	0	0	2	2	2	2	0	0	0	2	0	2	0	2	0	2	2	0	1	2	3	2	2	2	2	2	2	3	2	2	2	1	0	0	3	0	2	2	0	0
2	1	2	0	2	2	1	2	2	2	1	1	3	2	2	2	1	1	0	2	2	2	1	2	2	1	2	0	1	2	4	1	0	1	1	1	4	4	4	2	2	0	0	2	4	2	2	4	2	0
2	1	2	0	0	2	1	2	2	1	1	0	2	2	0	2	1	0	0	2	2	1	0	0	1	1	0	0	1	0	2	1	0	2	0	0	2	2	2	1	1	0	0	0	2	1	2	2	1	0
3	1	1	0	1	0	0	2	2	2	0	0	2	2	0	1	1	0	0	1	1	0	0	1	2	1	1	0	1	0	3	0	1	1	1	1	2	3	2	1	1	0	1	0	2	2	1	3	1	0
2	1	2	0	2	1	1	2	2	2	1	0	2	2	2	2	1	0	0	2	1	2	0	2	0	2	2	0	1	1	3	0	2	1	2	0	3	4	3	2	2	1	0	1	3	2	2	3	2	0
3	1	2	0	1	1	1	2	2	1	1	1	3	2	2	2	1	1	0	1	1	2	1	2	2	1	2	0	1	1	4	0	1	1	1	2	3	4	3	2	1	1	1	1	3	2	2	3	1	1
3	0	2	0	1	0	1	2	3	1	0	1	2	2	1	1	1	0	0	1	1	1	1	1	1	0	2	1	0	1	3	0	1	1	0	1	2	3	3	1	0	1	0	0	3	2	1	2	1	0
3	1	2	0	1	0	2	2	2	2	1	0	3	2	1	1	0	0	0	0	2	2	1	1	2	2	2	1	1	2	3	0	1	1	2	1	3	3	3	2	1	0	2	0	3	2	1	2	2	0
3	3	1	0	1	0	1	2	2	2	1	1	3	3	1	2	0	1	0	1	1	1	0	2	1	1	3	0	1	1	4	1	0	2	1	1	4	4	4	2	1	1	0	1	4	2	1	3	1	1
2	2	2	0	2	2	1	2	2	2	2	0	3	2	2	2	2	2	0	2	2	2	0	2	2	1	2	0	2	2	4	2	2	2	1	2	4	4	4	2	2	2	2	2	3	2	2	4	2	0
2	1	2	0	2	0	1	2	2	2	1	0	3	2	1	2	0	0	0	2	2	1	0	1	0	1	2	1	1	1	3	1	0	1	2	2	3	3	3	2	1	1	1	0	4	2	2	3	2	1
2	2	2	0	1	1	1	2	2	2	1	1	2	2	2	2	2	1	1	0	1	0	0	1	2	2	2	0	1	2	2	0	2	1	2	1	2	2	2	2	1	1	0	1	2	2	2	2	2	0
3	1	2	1	1	1	1	2	2	2	0	0	2	2	1	2	0	0	0	2	0	1	1	1	1	1	2	1	1	2	3	0	0	1	1	1	2	3	2	2	0	1	1	0	3	2	2	2	1	0
2	1	2	0	1	1	1	2	2	1	0	1	2	2	1	1	1	0	1	1	1	1	0	1	1	1	2	1	1	1	3	0	1	1	1	1	3	3	3	2	1	1	1	1	2	2	1	3	1	1
2	1	2	0	1	1	1	2	2	2	0	0	2	2	1	1	0	1	0	1	1	1	0	1	1	1	2	1	1	1	3	1	1	1	1	1	2	3	3	2	1	1	1	0	2	2	1	2	1	1
2	1	2	0	1	1	1	2	2	1	0	1	2	2	1	1	1	0	0	1	1	2	0	1	1	1	1	1	1	0	2	1	1	1	1	1	2	3	3	1	1	1	1	0	3	2	1	2	1	1
2	2	2	0	1	1	1	2	2	2	1	0	3	2	2	2	1	1	1	1	1	1	1	1	2	1	2	1	1	1	3	1	1	2	1	1	3	3	3	2	1	1	1	1	3	2	1	3	1	1
3	1	2	0	1	1	1	3	2	2	1	1	3	2	2	2	1	1	0	1	1	2	1	2	2	2	2	1	1	1	4	1	1	1	1	1	4	4	4	2	1	1	1	1	4	2	2	3	2	1
3	1	2	1	0	1	1	3	2	2	2	2	4	3	2	3	2	0	0	3	2	2	0	1	2	2	2	0	2	0	4	0	2	2	2	2	4	4	4	3	2	0	0	1	4	2	3	4	2	0
2	1	2	0	1	2	1	2	2	2	1	1	3	2	2	2	2	1	0	2	1	2	1	2	2	2	2	1	2	2	4	1	2	2	2	2	4	4	4	3	2	1	1	2	4	2	2	4	1	1
2	1	2	0	1	0	0	2	2	1	0	0	2	2	1	1	1	0	0	0	1	1	0	1	1	1	1	1	1	1	3	0	1	1	1	1	2	2	2	0	0	0	1	0	3	2	1	2	1	0
2	1	2	0	1	1	1	2	2	2	0	0	3	2	2	2	0	1	0	0	0	1	0	2	1	2	2	0	1	0	4	0	0	2	2	2	3	4	3	2	0	0	0	1	3	2	2	3	2	0
2	1	2	0	2	2	1	2	2	2	1	1	3	2	2	2	1	1	1	2	1	2	1	2	2	2	3	1	2	2	4	1	2	1	2	2	4	4	4	2	1	1	1	2	4	2	2	3	2	1
2	1	2	0	2	0	0	2	2	2	0	0	2	2	1	1	0	0	0	1	1	2	0	2	1	1	2	0	1	1	4	1	1	1	2	2	3	3	3	2	1	0	0	1	3	2	1	3	1	0
2	1	2	0	2	1	1	2	2	0	0	0	2	2	0	1	1	0	0	1	1	2	0	1	2	0	2	0	1	1	3	0	0	1	1	1	2	2	2	1	1	0	1	2	2	2	1	2	2	0
2	1	2	1	1	1	1	2	2	2	1	0	3	2	1	2	1	0	0	1	1	2	0	1	1	1	2	1	1	1	3	1	0	1	1	1	3	3	3	2	0	0	1	0	3	2	2	3	2	0
2	1	2	0	1	1	1	2	2	1	0	1	2	2	2	2	0	1	1	1	1	1	0	2	1	1	2	0	1	1	3	1	0	2	1	1	3	3	3	2	1	1	0	1	3	1	2	3	1	1
2	1	1	0	0	1	1	2	2	1	1	0	2	2	0	1	0	0	0	2	1	1	1	1	1	1	1	0	1	1	3	1	1	1	0	1	3	3	3	2	1	1	1	0	3	2	1	3	1	0
2	0	1	0	1	1	1	2	1	1	0	1	3	1	1	2	1	1	0	1	1	1	0	1	1	1	2	0	1	0	4	0	1	1	1	0	4	4	3	2	0	0	0	1	3	1	1	3	1	0
4	0	2	0	1	0	0	2	2	2	0	2	2	2	0	1	0	1	0	1	0	2	0	2	2	1	2	1	0	2	4	0	0	1	2	1	3	3	3	2	0	2	1	2	2	2	1	2	2	0
4	0	2	0	0	0	0	3	0	0	0	0	2	2	0	2	0	0	0	1	0	0	0	0	0	2	3	0	2	0	4	0	0	2	3	0	4	3	4	0	0	0	0	0	4	3	3	4	2	0
4	1	2	1	2	1	0	2	3	2	0	2	3	2	2	2	1	2	0	2	2	2	0	1	2	2	3	1	2	1	4	1	1	2	2	2	3	3	4	2	1	2	2	2	4	1	2	3	2	1
4	1	2	0	2	1	1	2	2	1	0	1	4	2	2	2	1	1	0	0	1	2	0	1	1	1	4	1	0	2	4	0	0	2	2	1	4	4	4	2	2	3	1	2	4	2	1	4	2	1
4	4	4	0	4	3	3	4	3	4	3	1	4	3	3	4	3	2	0	4	0	3	2	2	2	3	4	0	3	4	5	2	2	3	0	3	4	4	5	2	3	2	2	2	4	3	3	4	1	3
2	2	1	1	1	1	1	2	2	2	1	1	3	2	0	1	1	0	0	2	1	1	1	1	1	1	2	0	1	1	3	0	1	1	1	1	3	3	3	2	1	0	0	1	3	1	1	3	1	0
2	0	1	0	1	2	1	3	2	0	0	0	3	3	0	2	0	0	0	1	2	0	0	0	0	0	0	1	1	0	4	0	1	0	0	0	4	4	4	1	1	0	0	0	4	2	1	4	0	0
4	0	2	0	0	0	0	2	2	2	0	0	1	1	0	2	0	0	0	0	0	0	0	0	0	0	2	0	1	0	4	0	0	0	1	1	4	4	4	0	0	0	0	0	4	2	1	4	1	0
3	0	1	1	1	1	1	2	2	2	0	1	2	2	1	1	1	0	0	0	0	1	0	0	0	1	2	0	0	2	3	0	1	1	0	0	3	3	3	1	1	0	0	0	3	2	2	3	1	0
2	0	2	0	2	1	0	2	2	2	1	0	2	2	2	2	1	0	0	2	1	1	0	1	2	1	2	0	1	0	3	0	1	0	1	1	3	3	3	2	1	0	0	0	3	2	2	3	1	0
1	0	3	0	0	1	0	4	4	0	0	0	3	0	0	0	0	0	0	0	0	0	0	0	0	0	0	0	0	3	4	0	0	0	0	0	4	4	4	0	0	0	0	0	4	3	1	4	0	0
3	2	1	0	0	0	0	2	3	0	0	0	2	3	0	0	0	0	0	0	1	0	0	0	1	1	2	0	1	0	3	0	0	0	1	0	3	3	3	1	0	0	0	0	3	2	1	3	0	0
0	0	2	0	2	2	1	3	3	3	2	0	3	2	2	3	0	0	0	0	2	2	0	2	0	2	0	0	1	0	3	2	1	1	0	0	4	4	4	2	1	0	0	1	4	0	3	4	0	0
3	0	0	0	2	0	2	1	3	0	1	0	2	2	0	0	0	0	0	0	0	0	0	0	0	0	2	0	0	1	3	0	0	1	0	0	3	3	4	1	0	0	0	0	3	2	2	3	0	0
2	0	0	0	0	0	0	2	2	1	0	0	2	2	0	0	0	0	0	0	0	0	0	0	0	0	1	0	0	0	2	0	0	0	0	0	2	2	2	1	1	0	0	0	2	1	0	2	0	0
2	1	1	0	1	0	0	2	2	0	0	0	2	2	0	0	0	0	0	0	0	0	0	0	0	0	0	0	0	1	2	0	0	0	0	1	3	2	2	0	0	0	0	0	2	1	0	2	1	0
2	3	3	2	2	3	2	4	3	3	2	2	3	2	3	3	2	1	0	2	0	2	2	2	2	2	2	0	2	2	4	2	2	2	0	2	4	4	4	2	1	0	2	0	4	2	3	4	2	0
0	1	1	0	0	0	0	2	3	0	0	0	2	1	0	2	0	0	0	0	0	0	0	0	0	0	0	0	1	0	2	0	1	0	0	0	2	3	2	0	0	0	0	0	2	2	0	2	1	0
4	2	2	0	0	0	0	2	2	2	0	0	2	2	2	2	0	0	0	0	0	0	0	0	0	0	2	0	0	0	4	0	0	0	0	2	2	4	2	2	0	0	0	0	4	0	0	4	2	0
3	0	1	0	1	0	2	3	3	2	0	0	3	3	0	2	2	0	0	0	0	0	0	1	0	0	3	0	1	0	4	1	0	2	2	0	3	3	3	3	0	0	2	0	4	0	1	3	1	0
2	2	2	0	2	0	0	2	2	2	0	0	2	2	0	2	0	0	0	0	0	0	0	0	0	0	0	0	2	0	2	0	0	0	0	0	3	3	3	2	0	0	0	0	3	0	2	3	2	0
2	2	2	0	0	0	0	2	2	2	0	0	2	2	2	2	0	0	0	0	0	1	0	1	1	1	2	0	0	0	2	1	0	2	0	1	3	3	3	2	1	0	0	0	3	2	1	2	1	0
2	2	2	1	2	2	1	2	3	3	2	1	3	2	1	2	1	0	0	2	2	0	0	1	1	1	2	0	1	2	3	2	0	2	0	1	4	3	4	2	1	0	0	0	4	1	1	4	2	0
2	1	1	0	1	0	1	3	3	1	0	1	3	3	1	1	0	1	0	1	0	1	0	1	1	0	2	1	0	1	3	1	0	1	1	1	3	3	3	1	1	1	0	1	3	1	1	3	1	1
2	1	2	0	1	0	0	2	2	2	0	0	2	2	0	0	0	0	0	0	0	0	0	0	1	1	1	0	0	0	2	0	0	0	0	0	2	2	2	0	0	0	0	0	2	2	1	3	1	0
3	2	3	2	3	3	2	4	3	4	2	3	4	3	3	3	3	2	2	3	2	3	2	3	3	3	3	2	3	3	5	2	3	2	3	2	4	4	4	3	2	2	2	3	4	3	4	4	2	2
3	3	3	4	4	2	2	4	3	3	2	3	4	3	2	3	2	2	1	1	1	0	2	2	2	2	3	1	2	3	5	2	1	3	1	1	4	4	4	2	1	2	0	2	4	2	3	4	2	2
3	1	2	1	2	0	0	3	2	2	0	0	3	3	0	2	0	0	0	1	0	0	0	0	1	1	1	0	0	0	3	0	0	0	0	0	3	3	3	2	0	0	0	0	3	2	2	3	1	1
3	3	3	3	3	3	2	5	3	4	2	2	4	3	3	3	2	3	2	3	2	1	1	2	3	4	3	2	3	3	4	2	3	2	3	2	4	4	4	3	1	3	2	3	4	3	4	4	2	2
3	3	3	3	3	3	3	5	3	4	3	3	5	3	3	3	3	3	3	3	3	3	3	3	3	3	3	2	3	3	5	2	2	3	3	3	5	5	5	3	3	2	3	3	5	3	3	5	3	2
2	3	3	2	2	2	2	4	3	3	2	2	4	3	2	2	2	1	0	2	2	0	0	1	2	3	2	1	2	2	4	1	1	2	1	1	4	4	4	2	2	2	2	2	4	2	3	4	1	1
2	2	2	2	2	2	1	4	2	2	1	1	4	2	1	2	1	1	0	2	1	0	0	2	1	2	2	0	2	2	4	0	0	2	1	0	4	4	4	1	1	2	1	2	4	2	2	4	2	1
2	3	3	2	2	2	2	3	3	3	2	2	4	3	2	2	2	1	1	2	2	2	2	2	2	2	3	1	2	2	4	2	0	2	2	2	4	4	4	2	2	1	2	2	4	3	2	4	2	2
3	3	3	3	3	2	2	4	4	3	2	2	4	3	2	3	2	1	1	2	2	1	1	2	2	2	2	1	2	2	5	2	1	2	0	1	4	4	4	2	2	1	1	1	4	2	2	4	2	1
3	3	2	3	3	2	2	3	3	3	2	2	4	3	2	3	2	1	1	2	2	1	2	2	2	2	3	1	2	2	4	2	1	2	1	2	4	4	4	2	2	1	2	2	4	2	3	4	3	1
3	2	3	2	3	1	1	4	3	3	1	2	4	3	2	2	2	1	1	3	1	0	0	1	2	3	2	0	1	2	4	1	1	2	1	1	4	4	4	2	2	1	1	1	4	2	2	4	2	1
2	0	2	0	1	0	1	2	2	0	0	0	2	2	1	0	0	0	0	0	0	0	0	1	1	0	0	0	0	0	3	0	0	0	0	0	2	2	2	0	1	0	0	0	3	1	0	2	0	0
2	2	2	2	3	2	2	4	3	4	2	1	4	3	2	3	2	1	1	2	2	2	1	2	2	2	2	1	2	2	4	1	2	2	1	1	4	4	4	2	1	1	1	1	4	2	3	4	2	1
2	3	3	2	3	2	2	4	3	4	2	2	4	3	2	3	2	1	0	3	2	2	2	3	2	3	3	1	2	2	4	2	2	3	2	2	4	5	4	3	2	2	2	2	5	3	3	4	2	2
3	3	3	3	3	3	2	5	4	4	3	2	4	3	3	4	3	2	0	3	2	2	1	2	3	4	3	0	3	2	5	2	3	3	2	1	5	5	4	3	2	2	2	2	5	3	4	4	3	2
3	3	2	2	3	3	2	5	3	4	3	2	4	3	2	3	2	1	1	3	3	3	0	2	2	4	3	1	2	2	4	1	2	3	2	0	4	4	4	3	2	1	2	2	4	3	4	4	2	0
3	3	3	3	3	3	2	5	3	4	3	3	5	3	3	3	3	2	2	3	3	3	3	3	2	3	3	1	3	3	5	2	1	3	2	3	5	5	5	3	2	2	2	3	5	3	3	4	3	3
2	1	1	1	1	1	1	2	2	1	1	1	2	2	1	1	1	0	0	1	1	0	0	1	1	1	1	0	1	1	4	0	1	1	1	1	3	3	3	1	0	0	0	0	3	1	1	3	1	1
3	0	1	0	0	0	1	2	3	0	0	0	2	2	0	0	0	0	0	0	0	0	0	1	0	0	1	0	0	0	3	0	0	0	0	0	3	2	2	0	0	0	0	0	3	2	1	2	1	0
3	2	3	2	3	2	2	4	3	3	2	2	4	4	2	3	2	1	1	3	2	3	2	3	2	3	3	2	2	2	5	2	1	3	2	2	4	5	4	3	2	2	2	2	4	3	3	4	2	2
3	0	2	0	1	1	0	2	3	2	0	0	3	2	0	1	1	0	0	0	1	1	1	1	0	1	2	1	1	1	3	0	0	2	1	0	3	3	3	1	0	1	0	0	3	2	1	3	1	1
2	0	2	0	1	1	2	2	3	2	1	1	4	3	2	2	1	0	0	0	2	2	0	2	2	1	2	1	1	1	4	1	1	2	2	2	4	4	4	3	1	1	1	1	4	2	2	4	2	0
2	2	2	0	2	2	1	3	2	2	2	2	4	3	3	2	2	0	1	2	2	1	1	2	2	1	3	1	2	2	4	1	1	2	2	1	4	4	4	2	1	0	1	1	4	2	3	4	2	1
2	1	2	0	1	1	1	2	2	2	1	1	3	2	1	2	1	0	0	1	1	2	1	2	1	1	2	1	2	1	4	1	1	1	2	2	4	4	4	2	0	1	1	1	4	2	1	4	1	0
2	2	2	1	2	2	1	3	3	3	2	2	3	3	2	3	2	1	1	2	1	2	1	2	1	2	2	1	2	2	4	1	2	2	2	2	4	4	3	2	2	1	1	2	4	2	3	3	2	1
2	2	3	0	2	2	2	3	3	3	1	1	4	3	2	2	2	0	1	2	2	2	1	2	1	2	3	1	2	2	4	1	1	2	2	2	4	4	4	3	2	0	2	1	4	2	2	4	2	0
3	0	1	0	1	0	0	1	2	1	0	0	2	2	1	0	0	0	0	0	0	0	0	1	1	0	1	0	0	0	3	0	0	0	0	0	2	2	2	1	0	1	0	0	3	2	0	2	0	1
2	1	2	0	1	2	1	3	2	2	1	1	4	2	2	2	2	1	0	2	1	1	0	2	2	1	2	1	2	1	4	1	2	2	2	2	4	4	4	2	1	1	0	1	4	2	2	4	1	1
3	2	3	1	3	3	2	3	3	4	3	2	4	3	3	3	3	1	1	2	2	2	2	3	2	3	3	1	2	2	4	2	1	3	2	2	4	4	4	3	2	2	2	2	4	3	2	4	2	1
3	0	2	0	0	0	2	2	3	0	0	2	3	3	2	2	1	0	0	3	2	2	0	0	0	0	2	0	0	2	4	0	2	0	0	2	3	3	3	3	0	2	0	0	3	3	2	3	0	0
3	1	2	0	2	1	1	2	2	2	1	2	4	2	1	2	1	1	0	2	1	1	0	1	1	2	2	1	1	1	4	1	1	1	1	2	4	4	4	2	1	1	1	2	4	2	2	4	0	1
3	0	2	0	0	1	1	2	2	1	1	0	3	2	1	2	1	0	0	0	1	2	0	2	2	2	2	0	1	1	3	0	0	1	2	0	3	3	3	2	1	1	0	2	3	2	2	3	2	0
4	1	2	0	2	1	1	2	2	2	0	2	3	2	1	1	0	2	0	0	1	2	1	1	2	0	3	1	1	1	4	2	0	2	1	2	3	4	4	2	0	2	2	2	4	2	1	3	2	0
2	1	2	0	1	0	1	2	2	2	0	1	3	2	1	1	0	0	0	0	1	1	0	1	0	1	1	1	1	0	4	1	1	2	1	1	4	4	4	2	1	1	1	1	3	2	1	3	2	0
3	1	2	0	1	1	1	4	3	3	1	1	3	3	2	2	1	1	1	2	1	1	0	1	1	3	3	1	1	1	4	1	1	0	1	1	4	4	3	2	1	1	1	0	4	2	3	3	1	0
2	0	2	0	0	0	0	2	0	2	2	0	4	3	2	2	2	0	0	2	2	0	0	0	0	1	0	1	2	0	4	2	0	2	2	0	4	4	4	0	0	0	0	0	4	2	0	4	2	0
2	0	2	0	2	1	1	2	2	2	1	1	3	3	2	2	1	1	0	1	1	1	0	2	2	1	2	0	1	2	4	1	1	2	1	1	3	3	3	2	0	0	0	1	4	2	2	3	2	1
4	2	2	0	0	0	0	2	2	0	0	0	2	3	0	0	0	0	0	0	1	0	0	0	0	1	1	0	0	0	3	0	0	0	1	1	2	3	3	1	0	0	0	0	3	2	0	3	0	1
3	0	1	0	1	0	1	2	2	1	1	1	3	3	1	1	1	1	0	1	1	1	1	1	1	1	2	1	1	1	4	0	1	1	0	0	3	3	3	1	1	1	0	0	3	1	1	3	1	1
2	1	1	0	1	0	1	2	2	1	0	1	2	2	0	1	1	0	0	1	1	1	0	0	0	1	1	0	0	1	3	1	0	0	0	0	3	3	3	1	0	1	0	0	3	1	2	3	1	0
3	1	2	2	2	1	1	4	3	2	1	1	4	3	1	2	1	0	1	2	1	2	1	2	1	2	2	0	1	0	4	0	1	2	1	1	4	4	4	2	1	0	1	1	4	2	3	4	2	0
3	1	2	2	2	1	1	2	2	2	1	0	3	3	2	2	1	0	0	2	1	1	0	1	2	2	2	0	1	1	4	0	2	1	1	0	4	3	3	2	1	1	0	1	3	2	2	3	2	0
3	0	2	0	1	0	1	4	3	4	1	3	4	4	0	2	1	1	0	0	3	0	0	0	3	3	3	1	2	0	4	0	1	3	1	0	4	4	4	4	0	0	1	3	4	0	3	4	1	0
2	1	2	2	2	2	1	3	2	3	2	2	3	2	3	3	2	1	2	2	1	1	2	1	2	2	2	1	1	2	4	2	1	1	2	2	4	4	4	2	2	1	2	1	4	2	2	3	1	1
4	0	1	1	0	0	0	1	1	1	0	1	2	3	1	1	0	0	0	0	0	1	0	0	1	2	2	0	0	0	4	2	0	0	0	0	3	2	2	0	1	2	1	0	3	3	1	4	0	0
4	0	3	0	0	0	0	2	2	2	0	1	4	1	3	2	0	0	0	1	3	0	0	4	0	0	3	0	0	0	4	3	0	0	0	0	4	4	4	4	2	3	0	0	4	3	1	4	1	2
3	3	3	2	3	3	3	4	3	4	3	3	3	2	3	3	2	3	0	3	0	3	3	0	3	3	3	0	3	3	4	0	3	2	3	3	4	4	4	3	3	0	3	3	4	3	3	4	3	2
4	0	0	0	0	0	0	2	3	0	0	0	0	0	0	2	0	0	0	0	2	1	0	0	0	0	3	0	0	0	4	0	0	0	0	0	4	3	3	0	0	1	2	0	3	2	1	4	0	0
3	2	2	0	1	2	2	3	3	2	0	2	3	3	2	2	2	2	0	0	2	3	2	2	3	2	3	2	2	2	4	2	2	3	3	2	3	3	4	3	0	1	2	2	3	3	3	3	2	0
4	1	2	0	0	2	2	2	3	3	1	0	3	3	2	2	1	1	1	0	2	2	1	2	0	2	3	1	1	0	4	0	1	2	2	2	3	3	4	2	0	0	0	0	4	2	2	4	1	1
3	0	3	0	2	0	1	1	0	0	0	0	3	3	1	1	0	0	0	0	0	1	2	0	0	1	2	0	0	0	3	0	0	0	0	0	3	3	4	1	0	0	0	0	3	2	2	4	0	0
3	0	3	0	3	0	0	3	3	0	0	3	3	3	0	1	0	0	0	0	0	0	0	3	0	0	3	0	0	0	3	0	1	1	0	3	3	3	4	3	3	0	0	0	3	3	2	3	0	0
4	1	2	0	2	0	1	2	2	1	0	1	2	2	1	1	1	1	0	1	1	1	0	1	1	1	2	2	0	1	3	1	0	2	1	1	2	2	3	1	1	2	0	1	2	2	1	2	1	1
3	0	3	1	1	1	1	3	2	3	1	1	3	2	3	1	2	1	0	2	1	1	0	2	1	2	3	1	1	0	3	1	1	1	2	1	3	3	3	2	1	1	1	2	3	3	2	3	1	0
4	0	1	0	1	0	0	3	1	3	1	0	3	3	0	1	0	0	0	0	1	1	0	3	0	1	4	0	3	0	5	0	1	0	3	0	4	4	4	1	2	0	1	1	4	3	1	4	1	0
4	1	2	0	1	1	1	2	3	2	0	0	3	1	2	1	1	0	0	0	0	0	0	0	0	1	3	1	1	1	3	0	1	1	1	1	3	3	3	1	1	1	1	1	3	2	1	3	1	0
4	2	3	2	2	1	2	3	3	2	1	1	3	3	2	2	1	0	0	1	1	2	1	0	2	2	3	1	1	1	3	2	1	2	1	0	3	3	3	2	1	0	1	2	3	3	2	3	1	0
4	0	2	0	2	0	1	2	3	2	2	0	4	2	2	2	1	0	0	2	2	2	0	0	0	2	3	0	1	2	4	0	0	3	0	0	4	4	4	2	2	2	0	0	4	2	2	3	2	2
2	0	2	0	0	1	0	2	2	0	0	0	2	2	2	2	0	0	0	1	0	0	0	2	2	2	2	1	1	0	2	0	1	1	1	2	2	3	3	2	0	2	0	2	3	2	2	2	0	0
3	1	2	0	1	0	0	2	2	2	0	0	2	2	0	2	0	0	0	2	1	1	2	2	2	1	2	1	1	1	2	0	2	1	0	1	2	2	3	2	2	0	1	0	2	2	1	2	2	2
3	3	3	0	3	3	2	3	3	3	3	3	4	3	3	3	3	2	1	2	3	2	3	3	3	3	3	2	3	2	4	0	1	3	2	1	4	4	4	3	0	1	0	1	4	3	3	4	3	2
3	1	2	1	1	1	1	3	3	3	1	1	2	3	2	2	1	1	0	1	1	1	1	2	1	2	3	1	1	1	3	0	1	1	1	1	3	3	3	2	1	1	1	1	3	2	2	3	1	0
4	1	2	0	0	3	3	3	1	0	1	3	3	3	3	2	0	1	0	3	0	0	0	3	0	0	3	0	3	0	4	0	0	2	0	0	4	3	3	1	2	1	0	1	3	3	1	4	1	0
3	1	3	0	3	3	2	4	3	4	3	3	4	3	3	3	2	2	1	3	2	3	1	2	3	3	3	1	2	3	4	0	1	3	2	2	4	4	4	3	1	2	2	3	4	3	3	4	1	3
2	1	2	0	1	1	1	2	2	2	1	1	2	2	0	2	1	0	0	2	1	1	1	2	1	2	2	1	1	2	3	1	1	1	1	1	4	3	4	2	0	1	1	1	3	1	2	3	1	0
3	2	2	0	2	2	1	2	2	2	1	0	2	2	1	2	1	1	0	2	1	0	1	2	2	2	2	0	1	2	3	1	2	2	1	1	2	3	3	2	1	0	1	1	3	2	2	3	2	0
2	2	0	0	0	1	0	2	2	2	0	0	2	2	1	2	0	0	0	2	1	0	1	0	2	1	2	0	0	2	3	0	2	0	1	2	2	3	2	2	0	2	1	0	3	2	1	3	1	0
2	3	3	2	3	3	2	4	3	4	3	3	4	2	3	4	3	2	2	2	2	2	2	2	3	4	3	2	2	3	4	2	3	3	2	2	4	5	4	3	2	2	2	2	4	3	3	4	3	2
3	2	2	0	1	0	1	2	2	2	0	0	3	2	2	2	2	0	0	2	2	2	0	1	2	1	2	1	0	2	3	1	2	2	2	1	3	4	3	2	1	1	1	0	4	2	2	3	1	0
3	1	2	0	2	1	1	3	2	2	1	1	3	2	2	2	1	1	0	2	1	2	0	1	2	1	2	0	1	1	4	0	1	2	2	1	4	4	3	2	0	2	0	1	4	2	2	4	1	0
3	1	1	0	0	1	1	2	2	0	0	0	3	3	0	1	0	1	0	0	0	1	0	0	0	1	1	0	0	0	3	1	0	0	0	0	3	3	3	1	0	0	0	0	3	1	1	3	1	0
3	1	2	0	1	0	1	2	2	1	0	0	2	2	0	0	0	0	0	0	0	1	0	1	0	0	1	0	1	0	3	1	0	0	1	0	2	2	2	1	0	1	0	0	3	2	1	2	1	0
2	1	2	0	1	1	1	2	3	1	1	0	2	2	0	1	0	0	0	1	0	1	0	1	1	2	2	0	1	1	3	1	0	0	0	2	2	2	3	1	0	1	1	1	3	2	2	2	1	1
4	1	2	1	2	2	1	3	2	3	1	2	2	2	2	2	1	2	1	1	2	1	1	1	2	1	2	1	1	1	4	1	1	2	1	1	3	4	3	1	1	2	1	2	3	2	2	3	2	0
4	0	2	0	0	0	1	2	2	1	1	1	3	2	2	1	0	1	1	0	1	1	0	1	0	1	3	1	1	0	3	1	1	1	1	1	3	3	3	2	1	1	1	2	3	2	2	3	2	1
4	3	3	2	2	3	2	4	3	4	2	3	4	2	4	3	3	2	3	2	2	0	2	2	3	2	4	2	2	2	4	2	2	2	2	2	4	4	4	2	2	3	2	3	4	3	3	4	2	2
4	1	2	1	0	1	1	3	1	2	1	2	3	3	3	2	1	0	1	1	1	1	0	0	2	2	3	1	1	1	4	0	1	2	2	1	4	4	4	2	1	3	1	2	4	2	3	4	3	1
4	2	2	2	2	0	2	2	2	2	0	2	4	2	3	2	0	2	0	2	2	2	0	2	2	2	3	2	2	2	4	2	2	2	2	2	4	4	4	2	2	2	2	2	4	2	2	3	2	0
4	2	2	0	0	1	1	2	3	2	0	1	3	3	2	2	1	1	0	2	2	2	0	2	2	2	3	0	2	2	4	0	2	1	2	2	3	4	4	2	2	2	2	2	3	2	2	3	2	2
4	2	2	0	2	2	2	3	3	2	0	2	4	2	3	2	1	2	0	2	2	2	2	2	2	2	4	2	2	2	4	1	2	2	2	2	4	4	4	2	2	2	2	2	4	2	2	4	2	1
4	0	3	0	3	2	2	3	3	3	2	3	4	3	3	3	2	2	2	0	2	3	2	3	2	3	4	2	2	2	4	2	2	3	2	2	4	4	4	3	2	2	3	3	4	3	3	4	2	2
4	1	2	0	1	0	1	2	3	1	1	1	2	2	1	1	0	1	0	0	0	0	0	1	1	1	2	1	1	1	3	0	1	2	1	1	2	2	3	1	1	1	0	1	3	2	1	2	2	0
4	0	2	0	0	1	1	2	2	0	1	1	3	2	2	1	1	0	1	1	1	2	0	1	2	1	3	1	1	0	4	0	1	1	2	2	4	4	4	2	1	2	1	2	4	2	2	4	2	0
4	0	2	0	1	1	1	2	2	1	1	1	3	2	1	1	1	1	0	1	1	1	0	0	1	1	2	1	0	1	4	1	1	1	1	1	3	3	3	1	1	1	0	1	3	2	2	3	2	0
4	0	3	1	2	2	1	4	3	4	1	1	4	3	3	3	1	2	2	2	2	2	2	2	1	2	4	1	2	2	4	2	2	3	3	1	4	4	4	2	1	3	1	3	4	2	3	4	3	1
4	1	2	0	1	1	1	2	3	2	0	2	4	2	2	2	0	2	0	2	1	1	1	2	1	1	3	1	1	1	4	1	1	2	2	2	4	4	4	2	1	2	1	1	4	2	2	4	2	1
4	1	2	0	1	0	1	2	2	1	0	2	2	2	2	2	0	0	0	2	0	1	0	2	2	0	2	1	1	1	3	0	1	2	2	0	3	3	3	2	0	2	1	2	3	2	2	2	2	0
4	0	0	0	0	0	0	1	4	0	0	1	2	1	1	1	1	0	0	1	1	0	0	0	1	0	3	0	1	1	4	0	1	0	0	1	3	2	3	1	0	1	1	1	3	1	2	3	1	0
4	0	0	0	3	0	0	3	3	0	1	0	3	3	0	2	0	0	0	1	0	2	0	3	0	0	0	0	0	0	4	0	0	0	0	0	4	4	4	2	0	3	0	0	3	3	1	4	2	3
4	0	2	0	1	0	1	2	2	2	0	2	3	2	0	1	0	0	0	0	1	1	0	2	2	0	3	2	0	0	4	0	0	2	2	2	3	3	3	2	0	2	2	2	3	1	2	3	2	0
4	0	2	0	0	0	0	2	3	0	0	1	2	2	1	1	0	0	0	0	0	1	0	1	2	1	2	0	1	0	4	0	0	2	1	1	4	4	4	2	2	2	0	2	4	1	1	3	2	1
4	0	2	0	0	1	0	3	3	3	0	2	4	2	2	3	2	2	0	3	3	2	0	1	3	2	3	0	2	2	4	1	2	2	3	2	4	4	4	3	0	3	2	2	4	2	3	4	3	0
4	0	1	0	1	0	0	1	2	0	0	0	1	1	0	0	0	0	0	1	0	0	0	0	0	0	1	1	0	0	3	0	0	1	0	1	2	1	3	1	1	1	0	0	2	1	0	1	1	0
3	1	2	0	1	1	2	2	3	0	0	0	2	2	2	2	0	1	0	1	1	0	0	2	2	1	3	1	0	0	3	0	1	1	1	1	2	3	3	2	1	0	2	2	3	2	2	3	1	0
2	2	2	1	2	2	1	2	2	3	1	0	4	2	2	2	1	0	1	2	2	2	1	2	2	3	2	0	2	2	4	2	2	2	2	2	4	4	4	3	2	0	2	2	4	2	2	4	2	1
3	0	1	0	2	0	2	1	3	2	1	0	3	2	0	2	1	1	0	2	1	2	2	2	1	2	2	0	1	2	3	0	0	2	1	0	3	4	3	2	0	0	2	0	3	2	2	2	1	0
2	1	2	1	2	1	1	2	2	2	2	1	3	2	1	2	1	2	0	2	2	2	1	2	0	1	2	0	2	1	3	1	1	2	1	1	3	4	3	2	1	1	1	1	3	2	2	3	2	0
2	1	2	0	1	1	0	2	2	2	1	0	3	2	2	2	1	0	0	1	1	2	0	2	2	2	2	0	1	1	3	2	2	1	1	1	3	3	4	2	1	0	1	2	3	2	2	3	2	1
2	1	2	0	2	1	2	1	2	2	1	0	3	3	0	2	1	1	0	1	1	1	1	2	2	2	2	0	1	0	4	2	1	1	1	1	3	4	4	2	2	1	1	1	4	2	2	4	1	1
2	1	2	0	1	1	1	2	2	2	1	0	3	2	1	2	1	0	0	1	0	1	1	1	1	2	2	1	1	1	3	1	1	1	1	0	3	3	3	2	1	0	0	1	3	2	1	3	1	0
2	0	2	0	2	1	1	2	2	2	1	2	3	2	1	2	1	0	0	1	2	2	1	2	0	2	2	0	2	2	3	2	1	2	2	2	3	4	3	2	1	1	1	0	3	2	2	3	2	1
2	2	2	1	2	2	1	2	3	2	2	1	3	2	2	2	2	1	1	2	1	2	1	2	2	3	2	1	2	2	3	1	2	2	1	2	4	4	4	2	0	1	1	0	4	2	3	3	2	0
2	1	2	0	1	1	1	2	2	1	1	0	2	2	1	2	1	1	0	2	1	1	0	1	1	1	2	1	1	1	3	0	1	1	2	2	3	3	3	2	1	1	0	1	2	2	2	2	1	1
2	2	0	0	1	1	0	2	2	0	0	0	2	2	2	1	0	0	0	2	0	0	0	0	2	0	2	0	1	0	2	1	1	1	0	0	2	2	2	2	0	1	0	0	2	0	0	2	2	1
2	0	2	0	0	2	1	3	2	2	2	2	4	3	2	3	2	1	0	2	2	3	0	2	2	2	3	1	1	0	4	2	2	0	2	2	4	4	4	3	0	2	2	2	4	2	2	4	2	0
2	1	1	1	2	1	1	3	3	3	1	1	3	2	1	2	1	1	0	2	1	2	1	2	1	2	2	0	1	0	3	0	1	1	1	2	3	3	3	2	0	1	1	1	3	2	2	3	2	1
2	1	2	1	2	2	1	2	2	3	1	0	3	2	2	2	1	0	0	1	1	3	1	2	1	2	2	1	1	2	3	1	1	2	1	2	4	4	4	2	1	1	1	1	3	2	2	3	2	1
3	1	2	0	1	1	1	2	2	2	1	1	3	2	0	1	0	1	0	1	1	0	1	1	1	2	2	1	0	0	3	0	1	2	1	1	3	3	4	2	1	0	1	0	3	2	1	2	1	0
2	1	2	0	1	1	1	1	1	1	1	1	2	2	2	2	0	1	0	1	1	2	0	2	2	1	2	0	1	2	3	2	1	2	2	1	3	3	3	2	1	0	1	1	3	2	1	2	1	1
2	1	3	0	2	1	1	3	3	3	1	2	3	3	2	2	2	1	1	1	2	2	2	2	1	2	3	1	2	2	3	2	2	2	2	2	3	4	3	2	2	1	2	2	3	2	2	3	1	2
2	1	2	0	1	1	1	1	2	0	1	2	3	2	1	2	1	0	0	1	1	1	0	2	2	1	1	1	1	1	3	2	1	1	0	1	3	3	3	2	1	1	1	0	4	1	1	4	1	0
2	2	2	1	1	1	0	2	2	2	0	2	4	3	2	2	1	0	0	1	2	0	0	1	2	4	2	0	2	1	4	1	1	1	2	0	4	4	4	2	1	0	1	0	4	2	2	4	1	0
3	0	1	1	1	1	1	1	3	1	0	0	2	2	0	1	0	0	0	0	1	1	1	2	2	1	2	1	0	1	3	0	1	1	1	1	3	3	3	1	0	0	1	1	3	1	1	3	1	0
2	0	1	0	1	1	1	2	2	2	1	1	3	2	2	1	1	0	0	2	1	1	1	1	1	1	1	0	1	1	3	0	1	1	1	1	3	3	3	2	1	0	1	0	3	1	2	3	1	0
2	0	2	0	2	0	1	2	3	2	0	2	3	3	1	2	1	2	1	1	2	2	1	2	2	2	2	1	2	2	4	0	2	2	2	2	4	4	3	2	1	2	2	2	3	2	2	3	2	2
2	1	2	0	1	1	1	2	2	2	1	1	2	2	1	2	1	0	1	1	1	2	1	2	2	1	2	1	1	1	3	1	1	2	1	0	3	3	3	1	1	1	1	2	3	2	2	3	1	1
2	1	2	0	2	1	2	2	2	2	1	0	2	2	2	2	2	1	1	1	1	2	0	2	0	2	2	1	2	1	4	1	1	1	2	1	3	4	3	2	0	1	1	1	3	2	2	3	1	1
2	1	2	0	0	1	1	2	2	1	0	1	3	3	2	2	0	0	0	1	1	1	0	2	1	1	2	0	1	2	4	1	1	1	1	1	4	4	4	2	0	0	0	1	4	2	2	3	1	1
2	2	2	0	1	2	2	3	2	2	1	1	3	3	2	2	2	2	0	2	2	2	0	1	2	2	2	0	2	1	4	1	2	2	2	2	4	4	4	2	1	0	1	2	4	2	3	4	2	0
2	2	2	1	1	1	2	2	2	2	1	0	3	2	2	2	1	0	0	2	2	2	1	2	1	2	2	1	2	2	4	2	2	2	2	2	3	4	4	2	2	2	2	2	4	2	2	3	1	1
2	1	2	0	1	1	1	3	2	2	1	1	3	2	2	2	1	1	1	2	2	2	1	2	2	2	3	1	2	1	4	1	2	1	2	1	4	4	4	2	1	1	1	2	4	2	2	4	1	1
2	0	2	0	0	1	1	2	0	1	1	1	3	3	2	2	1	1	0	1	1	1	1	2	1	1	3	1	2	2	4	2	1	1	2	1	4	4	4	3	0	0	1	1	4	2	2	4	1	0
2	2	2	0	1	0	1	2	2	1	0	0	2	2	0	1	0	0	0	0	1	1	0	1	1	0	1	0	0	0	2	0	0	2	0	1	2	2	2	1	1	0	0	0	3	2	1	2	1	1
2	0	2	0	1	0	0	1	2	1	0	1	2	2	0	1	0	0	0	1	1	0	0	1	1	0	1	0	0	1	4	1	0	1	0	1	4	3	4	2	0	1	0	1	4	2	0	4	1	0
3	1	2	0	1	1	2	2	3	2	1	1	3	2	1	2	0	0	0	2	2	2	1	2	1	1	2	1	1	1	3	1	2	2	2	1	3	3	3	2	1	0	1	1	3	2	2	3	1	1
2	1	1	2	1	1	1	2	2	2	0	2	3	2	2	2	1	1	0	1	2	2	1	2	2	2	2	1	1	2	4	1	1	2	1	2	3	4	4	2	2	1	1	1	4	2	2	4	1	1
3	1	2	1	2	2	2	2	3	3	1	2	3	2	2	2	2	2	2	2	2	2	2	2	2	2	3	0	2	2	4	2	2	2	2	2	4	4	4	3	2	2	2	2	4	2	2	3	2	2
2	1	1	0	1	1	1	3	3	2	1	1	3	2	2	2	0	1	0	1	2	1	1	1	2	1	3	1	2	1	4	2	1	1	1	1	4	4	4	3	1	0	1	1	4	3	2	4	1	0
[truncated: 547 more columns]

## Sheet: Cancers in Gastro Features
ENSG00000105372	ENSG00000174111	ENSG00000248309	ENSG00000113068	ENSG00000186469	ENSG00000066322	ENSG00000231500	ENSG00000172172	ENSG00000239998	ENSG00000133574	ENSG00000162910	ENSG00000164587	ENSG00000143546	ENSG00000130255	ENSG00000173171	ENSG00000177105	ENSG00000197956	ENSG00000186074	ENSG00000115286	ENSG00000122694	ENSG00000179361	ENSG00000198242	ENSG00000119705	ENSG00000186468	ENSG00000266402	ENSG00000197756	ENSG00000145592	ENSG00000174718	ENSG00000104979	ENSG00000100300	ENSG00000198734	ENSG00000121858	ENSG00000167085	ENSG00000127184	ENSG00000124207	ENSG00000034510	ENSG00000111540	ENSG00000138376	ENSG00000125753	ENSG00000134333	ENSG00000161999	ENSG00000189343	ENSG00000132591	ENSG00000151500	ENSG00000187741	ENSG00000251442	ENSG00000238278	ENSG00000108591	ENSG00000101150	ENSG00000117360
3	0	3	1	0	0	4	0	0	0	0	3	3	2	0	1	2	0	1	3	3	3	0	0	0	2	2	0	1	3	0	0	0	3	3	3	1	3	1	3	0	2	0	0	2	0	2	0	2	3
5	1	3	0	0	0	5	0	0	0	0	5	4	4	0	0	3	0	0	3	0	4	2	3	0	4	4	2	0	2	0	0	0	3	2	4	0	3	0	0	0	4	0	0	2	0	0	4	1	0
4	1	3	1	0	1	4	1	1	1	1	4	3	3	0	1	2	0	2	1	1	3	0	2	1	3	2	0	2	1	0	0	0	1	1	3	1	3	1	2	0	1	0	0	1	1	1	0	2	0
4	0	2	1	0	2	4	0	0	2	0	4	3	2	0	2	2	0	1	1	0	3	1	2	0	2	2	1	1	2	0	0	2	2	1	3	1	3	1	2	0	2	0	0	3	0	1	0	0	0
4	0	3	1	0	1	4	0	0	0	0	4	3	2	0	0	2	0	1	0	1	2	1	0	0	2	2	0	1	1	0	0	1	2	2	3	3	2	1	2	0	1	1	1	1	0	0	0	1	1
4	0	3	0	0	1	4	0	1	1	0	4	3	3	0	0	3	0	1	2	2	3	1	1	0	3	3	2	1	1	0	0	1	3	1	3	3	3	1	3	0	1	0	3	2	0	1	0	1	0
4	0	3	1	1	1	4	1	1	1	1	4	4	3	0	0	3	0	1	2	1	3	1	2	0	3	3	1	1	1	1	0	2	3	1	4	2	2	1	2	0	1	1	2	2	1	0	0	1	2
4	0	3	1	0	2	3	1	1	0	1	3	4	2	0	1	2	1	1	1	1	2	1	1	1	2	2	2	1	1	1	0	1	2	1	3	2	2	2	2	1	0	1	1	1	1	1	0	1	1
4	0	3	0	1	0	4	0	0	0	0	4	4	3	0	0	3	0	1	2	1	3	1	0	0	3	3	0	1	0	0	0	1	3	0	3	2	1	1	2	0	2	0	1	1	0	0	0	1	0
4	0	3	1	1	0	4	0	1	1	0	3	4	2	0	1	3	0	1	1	2	3	1	1	0	3	3	1	1	1	1	0	0	2	3	3	3	3	1	2	0	0	0	2	2	0	0	0	0	0
5	0	3	1	1	2	5	1	0	1	1	4	4	4	0	1	3	0	2	2	2	4	2	3	0	4	4	1	0	1	0	0	2	3	2	4	3	1	2	3	0	2	1	2	2	0	0	1	2	0
3	0	2	0	0	0	3	1	0	0	1	3	3	2	0	0	2	0	0	0	1	2	1	0	0	2	2	1	1	1	0	0	1	2	1	3	2	2	2	2	0	0	1	1	0	1	0	0	1	0
3	0	3	0	0	1	3	1	0	0	1	3	3	2	0	0	2	0	1	1	1	2	1	0	0	3	2	1	1	1	1	0	1	2	3	3	3	3	1	1	1	0	0	0	0	1	0	0	1	1
4	0	3	1	1	1	4	2	1	1	1	4	3	3	0	1	2	0	1	2	2	3	1	1	1	3	3	1	1	1	0	1	2	2	3	3	3	2	2	2	1	2	1	1	2	1	1	1	1	1
4	1	3	1	1	0	4	1	1	1	1	4	4	3	0	0	3	0	1	1	1	3	1	2	0	3	3	1	1	1	0	1	1	3	1	3	3	3	2	3	0	1	0	2	1	1	0	0	1	1
4	1	3	1	0	1	3	0	0	1	1	3	3	3	0	1	2	0	1	0	1	2	1	1	1	3	3	1	1	2	0	0	1	2	1	3	3	2	2	2	1	1	0	1	0	0	0	0	1	1
4	0	3	1	0	1	4	1	0	0	1	4	4	2	0	1	3	0	2	1	2	2	1	1	0	3	2	1	2	2	0	0	1	2	2	3	3	2	2	3	0	1	0	0	0	0	0	0	1	0
4	1	3	1	0	1	4	1	0	1	1	4	4	3	0	1	3	0	1	1	1	3	1	2	1	3	3	1	1	2	0	0	1	3	1	4	2	3	2	2	0	1	1	1	1	0	0	1	1	1
4	0	3	0	2	0	4	2	0	2	2	4	3	3	0	0	3	0	2	2	2	3	3	0	0	3	3	0	2	2	0	0	2	3	0	3	3	3	3	3	0	3	0	3	0	0	0	0	2	0
4	1	2	1	0	1	4	1	0	1	1	4	4	3	0	1	3	0	1	1	0	3	1	2	0	3	3	2	1	1	0	0	1	2	2	3	3	2	2	2	0	2	1	1	1	0	0	1	2	1
3	0	3	0	0	0	3	0	0	0	0	3	3	2	0	0	0	0	0	0	2	2	0	0	0	2	2	2	2	2	0	0	0	2	2	3	3	2	2	2	0	0	0	0	2	0	0	0	0	2
3	0	2	1	0	1	3	0	0	0	1	3	2	2	0	1	2	0	1	1	1	2	0	1	0	2	2	2	2	2	0	0	1	2	2	3	2	2	2	1	2	0	1	0	2	1	0	1	2	1
4	0	3	1	0	2	3	1	0	0	1	3	3	3	0	2	2	0	1	1	2	3	0	2	0	3	3	0	1	0	0	0	1	2	1	3	3	2	1	2	0	1	0	0	2	0	0	0	1	0
4	0	3	0	0	1	3	0	0	0	0	3	3	3	0	1	2	0	1	1	2	3	0	2	0	3	3	1	1	1	0	0	0	2	1	3	3	2	2	2	0	0	0	0	1	0	0	0	2	0
4	1	3	1	1	1	4	1	1	1	1	4	4	3	0	1	2	0	1	1	1	2	1	1	0	3	3	1	1	1	0	0	1	2	2	3	3	3	2	2	1	1	0	1	0	0	0	1	1	1
4	1	2	0	0	1	4	0	1	0	0	4	3	2	1	0	2	0	1	1	1	3	1	2	0	2	3	1	1	2	0	0	1	2	1	3	2	2	1	2	0	1	1	1	1	0	0	0	2	0
4	1	3	0	0	1	4	0	0	1	0	4	4	3	0	1	2	0	0	2	1	3	1	2	1	3	3	1	2	2	0	0	1	3	2	4	3	3	1	2	0	1	1	1	0	0	0	1	1	0
5	1	3	1	0	1	4	1	0	1	0	4	4	4	0	2	3	0	2	0	0	4	2	3	1	4	4	2	2	2	0	0	0	3	3	4	2	2	2	2	0	1	0	2	0	0	0	0	0	0
4	0	2	1	0	2	4	2	0	1	1	4	5	3	0	2	3	0	2	2	1	3	2	3	0	3	3	0	2	2	0	0	2	3	2	4	3	2	2	3	0	2	1	2	2	0	0	0	2	0
3	1	3	1	0	0	3	0	0	0	1	3	3	2	0	0	2	0	1	0	2	2	1	0	0	2	3	1	2	2	0	0	0	2	2	3	3	3	2	3	1	0	1	0	1	0	0	0	1	0
4	1	3	0	0	1	4	1	0	1	1	4	4	3	0	2	3	0	1	2	2	3	1	2	0	3	3	0	1	1	0	0	1	2	2	4	2	2	2	2	0	1	0	0	1	0	0	0	0	0
4	0	3	1	1	1	4	0	0	1	0	4	3	3	0	1	3	0	1	2	1	3	1	2	0	3	3	1	1	1	0	0	2	3	3	4	3	3	1	3	0	3	1	2	0	0	0	1	2	0
4	0	2	1	0	1	3	1	0	0	1	3	3	3	0	0	2	0	1	1	2	3	1	2	0	3	3	1	2	2	0	0	1	2	1	3	3	2	1	2	0	0	0	2	0	0	0	1	2	1
4	0	2	1	0	0	3	0	0	1	1	3	3	2	0	1	2	0	0	1	1	2	0	0	0	2	2	0	1	1	0	0	1	2	1	3	3	2	0	2	1	0	0	0	1	0	0	0	0	0
4	1	3	1	0	1	4	1	0	1	0	4	4	3	0	1	3	0	1	1	1	3	1	2	0	3	3	0	1	1	0	0	0	3	1	4	3	2	1	2	0	1	0	1	1	0	0	0	2	0
4	1	3	0	0	2	4	1	0	1	1	3	3	2	0	1	2	0	1	1	1	3	1	1	0	2	3	1	1	1	0	1	1	2	2	3	2	3	1	2	0	0	1	1	1	0	1	0	1	0
4	0	3	1	0	1	4	0	0	1	0	4	4	3	0	1	3	0	0	1	1	3	1	2	0	3	3	1	1	1	0	0	0	3	1	3	3	3	1	3	0	0	0	1	0	0	0	0	1	0
4	1	3	0	1	0	4	0	0	1	1	4	4	3	0	1	3	0	1	1	1	3	1	2	1	3	3	1	1	1	0	0	1	3	1	4	3	3	1	3	0	1	0	1	1	1	1	1	1	1
3	0	3	0	0	2	3	0	0	0	1	3	3	3	0	0	2	0	1	2	3	2	0	0	0	3	3	1	1	2	0	0	1	2	2	3	3	3	3	2	2	2	1	1	2	0	0	1	2	1
4	0	3	0	0	0	3	0	0	0	1	4	3	3	0	0	0	0	0	0	1	3	1	0	0	3	3	2	1	0	0	0	0	3	4	3	1	2	3	3	0	3	0	0	2	0	0	0	3	0
3	0	2	0	0	1	4	2	1	0	1	4	4	3	0	1	2	0	1	1	1	3	0	0	0	2	3	2	1	2	0	0	2	2	2	3	2	2	3	3	2	3	0	0	1	0	0	1	1	0
4	0	2	0	0	1	4	2	0	0	0	4	3	3	0	0	2	0	0	1	1	2	1	1	0	3	3	1	1	2	0	0	1	2	2	3	2	3	2	2	2	3	1	2	0	0	0	0	2	0
5	2	2	2	2	2	5	2	2	2	2	5	5	4	0	2	4	2	3	3	0	4	3	4	2	4	4	3	2	3	2	2	2	4	2	5	2	2	3	3	0	3	2	2	0	0	0	2	2	2
4	2	2	2	0	2	4	2	0	0	1	4	4	3	0	1	2	0	1	2	2	3	0	2	1	3	3	2	2	2	0	0	1	3	2	4	2	2	2	2	0	1	0	2	0	0	0	2	1	0
5	2	2	2	2	2	5	1	0	2	2	5	5	4	0	2	3	1	2	2	0	4	2	3	2	4	4	2	2	2	0	1	2	3	2	4	2	2	2	3	0	2	1	2	1	0	0	0	2	0
5	2	2	2	2	2	5	2	1	2	1	5	3	4	1	1	3	0	2	2	1	4	2	3	1	4	4	2	2	2	0	0	2	3	2	4	2	2	1	2	0	2	0	2	0	0	0	1	1	2
5	2	2	1	1	2	4	2	1	2	1	4	4	4	0	1	3	0	2	1	2	4	1	3	1	4	4	1	2	2	1	1	2	3	2	4	2	2	2	3	0	1	1	1	0	1	0	0	1	1
5	0	2	1	2	2	5	2	2	2	2	5	5	3	1	2	4	1	2	3	2	3	2	3	1	3	3	2	2	2	2	2	2	3	2	4	3	2	2	3	0	2	1	2	0	0	0	1	2	2
5	1	2	1	1	2	5	1	2	2	2	5	5	4	1	2	4	1	2	2	2	4	2	3	1	4	4	2	1	2	2	1	2	3	2	4	2	2	2	3	0	2	2	2	2	0	0	1	2	2
3	1	2	1	0	1	3	0	0	0	0	3	4	2	0	2	2	0	1	2	2	2	0	1	0	2	2	0	1	2	0	0	0	2	2	3	3	2	2	3	1	0	0	0	1	0	0	1	1	0
5	0	2	1	1	2	5	2	0	2	2	4	4	4	0	2	3	0	2	2	2	4	2	3	1	4	4	2	2	2	0	0	2	3	2	4	2	2	2	2	0	2	0	2	0	0	0	0	1	0
5	0	2	0	1	2	5	2	2	2	1	5	5	4	1	2	4	2	2	3	0	4	2	3	1	4	4	2	2	3	2	2	2	3	2	4	2	2	2	3	0	2	0	2	0	0	0	0	2	2
3	0	3	2	0	2	3	2	2	0	2	3	3	3	2	2	3	0	2	0	0	3	2	0	0	3	3	2	2	3	0	0	0	3	0	3	0	2	2	3	2	3	2	0	1	2	0	0	3	0
5	2	2	2	1	2	5	2	0	1	1	5	5	4	1	1	3	0	2	1	2	4	1	3	1	4	4	1	2	2	0	1	2	3	2	4	2	2	2	2	0	2	1	1	1	0	0	1	1	0
4	2	3	1	2	2	4	1	0	2	1	4	4	3	1	2	3	1	1	2	2	3	2	2	1	3	3	2	2	1	0	1	2	3	2	4	2	2	2	3	1	1	1	1	1	0	1	2	1	1
3	1	2	1	1	1	3	1	2	1	1	3	5	3	1	1	3	1	1	2	2	3	1	1	0	3	3	2	1	3	2	0	1	3	2	3	2	2	3	3	3	2	1	2	2	1	1	1	2	1
4	0	3	1	0	2	3	2	0	1	1	3	3	2	1	2	2	0	2	1	1	2	1	1	0	2	2	1	1	2	0	0	1	2	1	3	0	3	2	3	1	2	2	2	1	0	0	0	2	0
5	0	2	1	2	2	5	2	1	1	1	5	4	3	0	0	4	0	1	2	2	3	1	2	0	3	4	2	1	1	0	1	2	3	3	4	2	2	2	4	0	2	2	2	0	0	0	2	2	2
3	0	3	1	1	2	3	0	0	1	1	3	3	3	1	0	2	0	2	2	2	3	1	1	0	2	3	1	1	2	0	1	2	2	3	3	3	3	2	3	0	2	1	2	0	1	0	0	2	2
4	0	3	1	1	0	4	1	0	0	0	4	3	3	0	0	3	1	0	2	1	3	1	1	0	3	3	1	2	1	0	0	1	2	2	3	2	2	2	2	0	2	1	2	0	0	0	2	2	2
4	0	2	0	0	0	4	2	0	0	0	4	3	3	0	0	3	0	0	1	0	2	1	0	0	3	3	0	1	1	0	0	0	2	3	3	2	3	2	3	0	2	2	2	0	0	0	0	2	2
4	0	2	0	1	1	4	0	0	1	1	3	3	2	0	0	2	0	1	1	1	2	0	1	0	3	2	1	1	1	0	0	1	2	2	3	2	1	1	3	0	1	0	1	0	0	0	1	1	0
4	0	3	0	0	1	4	1	0	0	1	4	4	3	0	1	3	0	1	1	1	3	1	2	0	3	3	1	1	0	0	0	1	3	1	4	3	2	2	2	0	0	0	0	0	0	0	0	1	0
4	0	3	1	1	2	4	2	1	0	1	4	4	3	0	0	3	0	1	2	2	3	1	0	0	3	3	1	2	2	2	0	2	3	3	3	3	3	2	3	0	2	2	2	0	0	0	0	2	1
4	0	3	1	1	1	4	0	1	1	1	4	4	3	1	0	3	0	1	2	3	3	2	1	0	3	3	1	2	1	0	1	2	3	3	3	3	2	2	3	0	2	1	2	0	0	0	1	1	2
4	0	3	0	1	2	4	1	0	1	1	4	4	3	0	1	3	0	1	2	1	3	1	1	0	3	3	1	1	2	0	1	1	2	2	3	3	2	1	2	0	2	1	1	0	0	0	0	1	1
4	0	2	0	1	1	3	0	0	0	1	4	2	2	0	1	2	0	1	1	3	2	1	1	0	2	2	1	1	1	0	0	1	2	2	2	3	2	2	1	0	1	0	2	1	0	0	0	2	2
4	0	3	0	2	1	4	2	0	2	2	4	4	3	0	0	3	0	1	2	2	3	2	2	0	3	3	2	0	2	0	0	2	3	3	4	3	3	2	3	0	2	2	2	0	0	0	2	2	2
4	0	3	1	1	1	3	1	2	0	1	3	4	3	1	1	3	1	1	2	2	2	1	1	0	3	3	1	1	1	0	1	1	2	2	3	2	2	2	3	0	0	0	1	1	0	0	1	2	1
4	0	3	0	1	2	4	2	1	1	1	4	4	3	1	0	3	1	0	2	2	3	1	1	0	3	3	2	1	1	1	1	1	2	2	4	3	2	2	3	0	1	2	2	0	0	0	0	2	2
4	1	2	1	0	2	4	1	0	0	1	4	3	3	0	1	2	0	1	1	2	3	1	1	0	3	3	1	1	2	0	0	1	3	2	3	3	2	2	2	0	1	0	1	0	0	0	1	2	0
4	1	2	1	0	2	4	1	1	1	0	4	4	3	0	1	3	0	2	2	2	3	0	1	0	3	3	0	2	2	1	1	2	2	2	3	3	2	2	2	0	1	1	2	0	0	0	1	2	2
4	1	2	1	2	2	4	2	3	2	2	4	5	3	1	2	3	2	1	3	2	3	2	2	0	3	3	2	2	2	2	2	2	2	2	3	3	2	2	3	0	2	1	2	0	0	0	2	2	2
3	0	3	0	0	0	3	1	0	0	0	3	4	2	0	0	3	0	0	1	0	2	0	0	0	3	3	0	0	0	0	0	0	2	3	3	2	3	1	3	0	2	0	2	0	0	0	0	2	2
5	3	2	0	0	1	5	0	0	2	0	4	4	4	0	1	3	0	0	2	2	4	2	3	2	4	4	0	0	0	0	0	2	3	0	4	2	3	2	3	0	2	2	2	0	0	0	0	0	0
3	0	3	0	0	1	3	1	0	1	1	3	3	3	0	0	3	0	1	1	1	3	0	0	0	3	3	1	1	1	0	0	0	2	1	3	3	3	2	3	0	1	0	2	0	0	0	1	2	0
4	0	3	0	0	0	4	1	0	1	0	4	4	3	0	1	2	0	1	1	1	3	1	2	0	3	3	0	1	0	0	0	1	2	2	3	3	2	1	2	0	1	0	0	1	0	0	0	2	0
4	0	3	1	1	2	4	1	1	1	1	4	4	3	1	1	3	0	2	2	2	3	1	1	0	3	3	1	2	2	0	1	1	2	3	3	3	2	2	3	0	2	1	2	1	0	0	2	2	1
4	0	3	1	1	2	3	1	0	1	0	3	2	2	0	1	2	0	1	1	2	2	1	1	0	2	2	1	1	1	1	0	1	2	3	3	3	2	2	3	0	2	2	2	1	0	0	2	2	1
4	0	3	0	1	2	4	2	1	1	2	4	4	3	0	1	3	0	0	2	2	3	1	2	0	3	3	0	2	2	0	0	2	2	2	4	2	2	2	3	0	2	0	2	1	0	0	0	0	2
4	0	3	1	1	1	4	0	0	1	1	4	4	3	0	1	3	0	1	2	2	3	1	3	1	3	3	1	2	2	0	0	2	3	1	3	3	2	2	3	0	2	0	1	1	0	0	1	1	1
5	1	3	1	2	2	5	2	0	2	2	4	4	4	0	1	3	0	2	2	1	4	2	2	0	4	4	1	2	2	0	0	2	3	2	4	2	2	2	3	0	2	2	2	1	0	0	0	2	1
4	0	3	0	1	2	4	2	0	1	0	4	3	3	0	0	3	0	2	2	1	3	2	1	0	3	3	0	2	2	1	1	2	3	0	4	2	3	2	3	0	2	2	2	0	0	0	1	2	1
5	0	3	1	1	1	5	2	0	2	1	4	4	4	0	2	3	0	2	2	1	4	2	3	1	3	4	1	1	2	0	0	2	3	2	4	2	2	2	3	0	2	0	2	1	0	0	2	2	2
4	0	2	0	1	1	4	2	0	1	0	4	5	3	0	0	3	0	1	1	0	3	0	1	0	3	3	1	0	2	0	0	0	2	3	3	2	2	1	3	0	1	0	2	0	0	0	2	2	0
3	0	2	2	0	2	3	2	0	0	0	3	3	2	0	2	2	0	1	0	2	2	0	1	0	2	2	0	1	2	0	0	0	2	2	3	3	2	2	2	0	0	0	0	2	0	0	0	2	0
4	0	1	1	0	1	3	0	0	0	1	4	5	3	0	1	3	0	1	1	0	3	1	1	1	3	3	1	2	2	0	0	0	3	2	3	3	3	2	3	0	0	0	1	0	0	0	2	2	1
4	1	3	1	1	2	4	1	1	1	1	4	4	3	0	1	3	0	2	2	2	3	1	2	1	3	3	1	1	2	0	1	1	2	2	3	3	3	2	3	0	2	1	1	1	0	0	0	2	1
4	0	3	1	0	1	4	1	0	2	1	4	4	3	1	1	3	0	1	2	1	3	1	2	0	3	3	0	1	2	0	0	2	3	3	4	3	3	2	3	0	2	1	2	0	0	0	0	2	1
5	0	3	0	2	2	4	2	3	2	2	4	5	3	0	3	4	0	2	3	2	3	3	3	0	3	4	3	2	3	2	3	2	3	3	4	3	3	2	3	0	3	2	2	0	0	0	2	2	3
5	0	3	0	0	1	5	2	0	2	0	5	5	4	0	1	3	0	2	2	0	4	2	3	0	3	4	2	1	2	0	0	2	3	2	4	3	2	2	3	0	2	1	1	0	0	0	0	0	2
[truncated: 95 more columns]

## Sheet: CRC_Kras Features
ENSG00000213593	ENSG00000165168	ENSG00000117616	ENSG00000033050	ENSG00000065413	ENSG00000140455	ENSG00000105819	ENSG00000172534	ENSG00000162819	Group
1	2	2	2	2	2	2	1	3	KRAS
1	2	2	1	0	2	2	1	3	KRAS
1	2	1	1	1	0	2	1	3	KRAS
1	2	2	2	0	2	2	0	3	KRAS
0	2	2	1	1	2	2	1	3	KRAS
2	2	2	2	2	2	2	2	3	KRAS
1	2	1	1	1	2	1	1	3	KRAS
1	2	1	1	1	1	2	1	3	KRAS
0	2	1	2	1	2	2	1	3	KRAS
1	2	1	1	1	2	2	2	3	KRAS
1	3	2	1	2	2	2	1	3	KRAS
0	2	1	0	1	2	2	1	3	KRAS
1	2	1	1	2	1	2	1	3	KRAS
0	2	1	1	1	2	1	0	3	KRAS
0	0	0	0	0	0	0	0	0	WT
0	0	0	0	0	1	3	0	3	WT
0	1	0	0	0	1	2	0	2	WT
0	1	1	2	0	1	1	1	3	WT
0	2	1	0	0	2	0	1	3	WT
0	2	1	1	0	1	2	0	3	WT
0	0	0	0	0	1	0	0	3	WT
0	2	1	0	0	1	1	1	2	WT
1	1	1	0	1	2	2	0	3	WT
1	1	1	2	0	1	2	0	2	WT
0	1	0	1	0	1	0	0	2	WT
0	1	1	0	0	1	1	0	2	WT
0	1	1	0	1	2	1	1	2	WT
0	2	1	0	0	0	0	1	2	WT
0	1	0	0	0	1	0	0	2	WT
0	1	1	0	0	1	1	1	2	WT
0	1	1	1	1	1	1	1	3	WT
0	0	0	0	0	1	0	1	2	WT
0	2	1	0	1	0	1	1	3	WT
0	1	1	0	1	1	1	1	3	WT
0	2	1	0	0	1	0	1	2	WT
0	2	1	1	0	1	1	1	3	WT
0	2	1	2	0	1	1	0	2	WT
0	0	0	0	0	0	0	0	2	WT
0	1	0	2	0	2	0	0	2	WT
0	0	0	0	0	1	2	0	3	WT

## Sheet: PAAD_Kras Features
ENSG00000126709	ENSG00000130520	ENSG00000260032	ENSG00000164209	ENSG00000050426	ENSG00000178607	ENSG00000204569	ENSG00000253522	ENSG00000186314	ENSG00000165091	ENSG00000168887	ENSG00000172893	ENSG00000110200	ENSG00000114988	ENSG00000125755	ENSG00000169446	ENSG00000152359	ENSG00000148832	ENSG00000136709	ENSG00000177200	Group
2	2	0	0	0	0	0	0	1	2	0	2	1	0	2	0	0	0	0	3	KRAS
1	0	0	0	1	2	2	2	1	1	1	2	1	1	1	1	0	1	1	3	KRAS
1	1	1	0	1	1	1	1	1	1	1	1	1	1	1	1	1	1	1	3	KRAS
1	1	0	1	1	0	0	1	1	1	1	1	1	1	1	1	1	0	1	3	KRAS
0	0	1	0	2	1	0	1	2	2	0	2	1	0	0	2	0	0	0	3	KRAS
1	1	1	1	1	0	1	2	1	0	1	1	1	0	1	0	1	0	1	4	KRAS
0	0	1	0	2	0	1	1	1	1	1	0	0	0	0	1	1	2	0	3	KRAS
1	0	1	0	2	1	0	1	2	0	1	1	1	0	1	1	1	0	0	3	KRAS
1	1	0	1	1	1	1	0	1	0	1	1	1	1	1	1	0	0	1	3	KRAS
1	0	1	2	0	2	0	0	2	1	1	2	1	0	0	1	0	1	0	3	KRAS
2	1	1	0	1	1	1	1	0	0	1	2	1	1	1	1	1	1	1	3	KRAS
1	1	1	2	1	1	1	1	1	0	1	2	1	1	1	1	1	1	1	3	KRAS
1	1	1	1	1	1	0	1	2	1	1	1	1	1	1	1	1	1	1	3	KRAS
1	1	1	1	1	1	1	1	1	1	1	1	1	0	0	1	1	1	1	4	KRAS
1	1	1	0	0	0	1	1	1	1	1	1	1	0	1	1	0	0	1	3	KRAS
1	1	1	1	1	1	0	0	1	1	1	1	1	1	1	1	1	1	1	3	KRAS
1	1	0	1	1	0	1	0	0	1	1	1	1	1	1	0	1	1	1	3	KRAS
1	1	1	1	1	1	1	0	1	1	1	1	1	1	1	1	0	1	1	3	KRAS
0	1	0	0	1	1	1	0	1	1	0	2	2	1	1	1	2	0	0	3	KRAS
1	0	1	1	1	1	1	1	2	2	1	2	1	1	1	1	1	1	1	3	KRAS
1	0	1	1	1	0	0	1	2	1	1	2	1	1	1	1	0	1	1	3	KRAS
2	2	1	0	1	1	1	1	1	0	1	1	1	1	1	1	1	0	1	3	KRAS
0	0	0	0	0	0	0	0	1	0	0	0	0	0	0	0	0	0	0	3	WT
0	0	0	0	2	0	0	1	1	2	1	1	0	0	1	0	0	0	1	3	WT
0	0	0	0	0	0	0	0	2	0	0	2	1	0	0	0	0	0	2	3	WT
0	0	0	0	0	0	0	0	2	0	0	0	1	1	0	0	2	0	2	4	WT
0	0	0	0	0	0	0	2	0	0	0	0	0	0	2	2	0	0	2	4	WT
0	0	0	0	0	0	0	0	0	0	0	0	0	0	0	0	0	0	1	4	WT
0	0	0	0	0	0	1	0	2	0	0	2	1	0	0	2	0	0	2	4	WT
0	0	0	0	1	0	0	0	0	0	0	0	0	0	0	0	0	0	1	4	WT
0	0	0	0	0	0	0	0	0	0	0	2	0	0	0	0	0	0	2	4	WT
1	0	1	0	0	2	0	0	0	2	1	0	1	0	0	0	0	2	0	4	WT
0	0	0	0	0	0	0	0	0	0	1	0	0	0	2	0	0	0	2	4	WT
0	0	0	0	0	0	0	0	0	0	0	2	0	0	0	0	2	2	2	3	WT
1	0	0	0	0	0	0	0	0	0	1	2	2	0	1	0	1	0	1	4	WT

## Sheet: NSCLC_Kras Feature
ENSG00000224914	ENSG00000084693	ENSG00000187010	ENSG00000106976	ENSG00000168405	ENSG00000133742	ENSG00000272870	ENSG00000066855	ENSG00000269051	ENSG00000151422	ENSG00000137804	ENSG00000166598	ENSG00000205765	ENSG00000184226	ENSG00000071243	ENSG00000092140	Group
1	2	3	2	3	0	0	0	0	0	0	0	0	0	0	0	KRAS
1	2	3	0	3	5	1	0	0	2	3	3	3	1	3	0	KRAS
0	3	3	0	3	0	0	0	0	1	0	0	0	0	0	0	KRAS
0	3	3	0	3	3	0	0	0	0	0	0	0	0	0	0	KRAS
2	3	2	3	3	0	0	0	0	0	0	0	0	0	3	0	KRAS
1	3	0	0	3	3	0	0	0	0	0	0	3	0	1	0	KRAS
0	3	4	2	3	2	0	0	0	1	0	3	2	0	0	0	KRAS
1	3	3	2	3	3	1	0	0	1	1	1	1	0	2	0	KRAS
1	3	3	0	3	3	0	0	0	1	0	3	0	0	3	0	KRAS
0	2	3	1	3	3	0	0	0	1	1	0	0	0	2	1	KRAS
0	3	3	2	3	0	0	0	0	2	1	0	0	0	2	0	KRAS
1	2	3	1	3	0	0	0	0	2	1	1	1	0	2	0	KRAS
2	4	2	3	3	2	0	0	0	1	2	2	1	1	2	0	KRAS
2	3	3	3	3	0	0	0	0	1	0	0	0	0	0	0	KRAS
2	3	3	2	3	2	1	0	0	1	1	3	1	1	2	0	KRAS
1	3	3	2	3	2	0	0	0	1	1	1	1	1	1	1	KRAS
2	3	3	3	3	2	0	0	0	2	0	2	0	0	2	0	KRAS
2	2	2	3	3	2	0	0	0	2	2	3	0	0	2	2	KRAS
2	4	3	2	3	0	0	0	0	3	0	0	2	0	2	0	KRAS
2	3	0	3	3	0	0	0	0	0	0	0	0	0	0	0	KRAS
1	3	2	3	3	2	0	0	0	2	1	2	1	0	0	1	KRAS
1	2	1	3	3	0	0	0	0	3	3	0	0	0	2	0	KRAS
2	3	3	3	3	0	0	0	0	1	2	0	1	0	0	0	KRAS
1	3	3	0	3	3	2	0	0	2	0	3	0	0	2	0	KRAS
0	2	0	0	1	0	0	0	0	1	1	0	2	0	2	0	WT
1	2	3	0	3	0	0	0	0	2	2	4	0	0	3	0	WT
1	2	2	1	2	0	1	0	1	2	1	0	2	1	1	1	WT
0	2	2	0	2	1	1	2	0	2	2	4	2	1	3	2	WT
1	3	2	1	3	0	0	1	0	2	2	1	1	0	2	1	WT
2	3	2	2	2	2	2	0	0	2	2	2	0	0	2	2	WT
1	2	1	2	3	2	1	0	1	2	2	2	1	1	2	1	WT
1	2	1	1	3	1	1	0	1	2	2	4	1	1	2	1	WT
0	3	3	2	2	2	0	0	0	2	2	2	2	0	2	2	WT
0	3	2	2	3	0	1	0	1	2	2	1	2	1	2	2	WT
2	3	0	2	3	2	1	1	1	2	2	2	1	1	2	2	WT
1	3	3	2	3	0	0	0	0	2	2	1	0	0	2	1	WT
1	3	0	2	3	2	0	0	0	1	1	0	1	0	1	0	WT
0	2	2	1	4	2	1	1	0	2	1	2	2	0	3	1	WT
0	2	2	1	2	1	1	1	0	2	2	2	0	1	2	1	WT
0	2	0	0	2	1	0	1	0	2	1	2	2	1	2	1	WT
0	2	2	2	3	1	1	0	0	2	1	2	2	2	2	0	WT
0	2	2	1	2	0	0	0	0	2	1	2	2	1	2	0	WT
1	2	2	1	3	0	1	1	1	2	1	2	1	1	2	1	WT
0	2	2	2	3	2	1	1	0	2	2	2	2	1	2	1	WT
1	2	2	2	2	1	0	1	0	2	1	2	2	1	2	0	WT
0	2	2	1	2	1	1	0	0	2	2	1	1	1	2	1	WT
0	3	3	1	3	2	0	0	0	1	1	2	2	1	2	0	WT
0	2	2	2	3	0	0	0	1	2	2	2	2	2	2	2	WT
1	2	1	2	3	0	1	0	0	1	1	2	0	1	2	2	WT
1	3	4	1	3	1	1	0	0	2	2	3	0	0	2	1	WT
0	2	4	1	2	2	0	0	0	2	1	1	2	1	2	1	WT
0	3	4	1	2	2	1	0	0	2	1	2	2	1	2	1	WT
0	2	2	0	0	3	0	0	0	2	0	0	0	0	2	0	WT
0	3	4	2	2	2	0	0	0	2	0	2	2	1	2	2	WT
1	2	0	1	2	0	1	0	0	1	0	2	0	1	2	1	WT
0	1	0	0	2	0	0	0	0	2	1	0	0	1	1	0	WT
0	2	2	1	2	1	1	1	2	1	2	0	2	1	2	0	WT
0	2	2	2	2	3	0	1	1	2	2	0	2	1	2	0	WT
0	2	2	1	3	1	0	0	0	2	1	2	0	0	2	1	WT
1	2	3	1	2	1	1	1	1	1	1	2	2	1	2	1	WT

## Sheet: Combine_Kras Features
ENSG00000140829	ENSG00000047410	ENSG00000163563	ENSG00000185532	ENSG00000084754	ENSG00000136147	ENSG00000162736	ENSG00000163904	ENSG00000105185	ENSG00000138722	ENSG00000115129	ENSG00000135930	ENSG00000106976	ENSG00000123066	ENSG00000062194	ENSG00000094963	ENSG00000120727	ENSG00000117640	ENSG00000160796	ENSG00000187051	ENSG00000149806	ENSG00000163734	ENSG00000244734	ENSG00000129472	ENSG00000082153	ENSG00000163605	ENSG00000131196	ENSG00000048471	ENSG00000250634	ENSG00000096093	Group
0	2	3	2	3	2	0	3	1	4	0	2	2	0	3	0	5	3	0	2	3	2	5	2	3	0	0	0	0	2	KRAS
1	2	4	1	3	2	2	2	2	3	1	1	1	2	3	0	5	3	1	2	3	2	4	2	3	1	0	1	1	1	KRAS
1	2	2	2	2	1	2	2	0	3	1	1	1	2	2	0	5	3	2	2	2	2	5	2	2	1	1	0	0	1	KRAS
1	2	3	2	3	0	2	2	1	4	2	2	0	2	2	1	5	3	1	2	2	2	5	1	3	1	1	1	1	1	KRAS
0	2	3	2	3	2	2	3	2	3	0	2	0	2	3	0	5	3	0	2	3	2	5	2	2	2	2	0	0	0	KRAS
2	2	2	2	3	0	2	2	2	4	2	0	2	1	2	0	5	3	2	2	2	2	5	2	3	0	0	2	0	2	KRAS
1	2	2	2	2	1	1	2	1	4	1	1	2	1	2	1	5	3	2	2	2	2	5	1	2	1	0	2	1	2	KRAS
1	2	3	2	2	1	1	1	1	3	0	2	0	1	2	0	5	3	1	2	3	2	5	1	2	1	0	1	1	1	KRAS
0	2	3	2	3	2	0	2	2	3	0	2	2	0	2	0	5	3	2	2	3	2	5	1	3	1	2	2	1	0	KRAS
1	2	5	2	3	2	2	2	2	3	1	2	1	1	2	1	5	3	2	2	3	2	5	2	3	1	2	2	0	1	KRAS
2	2	3	2	3	2	0	2	1	3	0	1	0	1	3	2	5	3	1	2	3	1	5	1	3	0	0	0	1	1	KRAS
1	2	2	2	3	1	1	2	1	4	1	2	1	2	2	1	5	3	2	2	2	2	5	1	2	1	1	1	1	1	KRAS
2	2	3	2	3	1	2	2	1	3	1	1	2	2	2	0	5	3	2	2	2	2	5	1	3	0	0	2	0	0	KRAS
1	2	3	2	3	0	1	1	1	3	0	1	1	0	2	1	5	3	2	2	3	2	5	1	2	0	0	0	0	1	KRAS
2	3	5	1	4	2	3	1	3	3	1	3	0	2	3	0	5	3	3	2	4	2	5	2	3	2	1	2	0	2	KRAS
0	2	3	2	2	2	2	2	0	3	0	1	0	0	2	0	5	3	2	2	3	2	5	2	3	0	0	0	0	0	KRAS
1	2	5	1	3	1	2	2	2	4	1	2	1	2	3	1	5	3	2	2	3	2	5	1	3	1	0	1	1	1	KRAS
2	3	5	2	3	2	2	2	2	3	1	2	1	2	3	0	5	3	2	2	4	2	5	2	3	1	1	2	1	1	KRAS
0	2	5	0	1	0	0	0	2	0	0	2	2	0	3	0	5	2	0	2	2	2	5	0	2	0	0	0	0	0	KRAS
2	3	4	3	3	1	0	1	3	4	1	1	0	1	4	0	4	1	2	3	4	1	5	1	3	1	1	1	0	0	KRAS
1	0	4	1	1	2	0	0	1	1	0	1	0	3	4	0	5	3	0	4	4	3	5	0	1	0	0	4	0	0	KRAS
0	0	3	3	4	0	3	1	0	3	0	0	0	0	2	0	5	4	1	3	3	2	5	0	1	1	0	2	0	0	KRAS
2	0	4	0	3	3	0	0	2	2	0	0	3	0	3	0	5	3	0	2	3	0	5	2	3	1	0	0	0	0	KRAS
1	3	3	0	3	0	0	3	0	3	1	0	0	0	3	0	5	3	2	3	3	3	5	0	3	0	0	0	0	0	KRAS
0	3	3	3	3	1	3	3	2	3	2	3	1	0	2	0	4	3	3	3	3	2	5	0	3	0	0	0	0	1	KRAS
0	1	3	1	3	1	2	2	0	3	1	2	2	0	2	0	4	3	0	2	3	2	5	0	3	0	0	2	0	0	KRAS
1	3	3	2	3	2	2	0	0	2	2	3	0	0	1	0	4	3	1	3	3	2	5	0	3	0	1	2	0	0	KRAS
1	2	2	2	3	2	1	2	2	3	0	1	2	2	2	0	5	3	2	2	3	2	5	0	3	1	0	1	0	0	KRAS
0	1	2	2	3	0	1	1	0	4	0	1	2	1	2	0	4	3	2	3	3	2	5	1	3	0	1	0	1	1	KRAS
2	1	2	2	2	0	0	2	0	4	0	1	0	0	2	0	4	3	2	2	2	2	5	2	3	1	0	0	0	1	KRAS
2	2	2	3	2	2	1	1	0	4	0	1	3	2	2	0	4	3	3	2	3	2	4	1	3	1	3	1	0	0	KRAS
1	2	3	3	3	0	0	2	0	5	1	1	3	1	2	0	5	3	2	2	2	2	1	0	3	2	2	1	0	1	KRAS
2	3	3	2	4	2	2	2	2	3	1	2	2	2	3	0	4	3	2	2	3	2	5	1	3	2	2	2	0	2	KRAS
2	3	3	3	3	2	0	2	2	3	0	2	2	2	3	2	5	3	2	2	3	2	5	2	2	2	2	0	0	2	KRAS
2	1	3	2	3	1	0	2	1	3	1	1	3	1	3	0	5	3	2	2	3	2	5	0	3	2	3	1	0	1	KRAS
3	2	4	2	3	1	1	2	2	3	1	2	3	2	3	1	5	3	3	2	3	2	5	0	3	3	3	1	0	2	KRAS
1	0	2	2	3	0	1	1	1	4	1	0	2	1	1	0	5	4	3	3	3	2	4	0	3	1	2	0	1	1	KRAS
1	4	3	1	2	0	3	0	0	3	0	0	3	0	4	0	4	3	1	3	2	2	4	0	1	0	3	0	0	0	KRAS
2	3	3	2	3	2	2	2	1	3	2	2	3	0	3	0	5	3	3	2	3	2	5	1	2	1	2	0	1	1	KRAS
2	3	3	3	3	0	0	0	2	3	2	3	3	0	3	0	5	3	0	2	3	2	4	0	2	2	0	0	0	0	KRAS
1	0	1	2	3	1	0	2	0	4	2	0	3	0	2	1	5	4	3	3	3	2	4	1	1	1	1	1	0	1	KRAS
1	2	3	2	2	2	1	2	0	3	0	2	2	0	2	2	4	3	0	3	2	2	5	0	2	0	1	0	0	0	KRAS
2	2	2	2	3	1	1	1	2	4	0	2	2	0	2	0	5	3	0	2	2	2	5	2	3	1	0	0	0	0	KRAS
1	1	3	2	3	1	1	2	1	3	0	1	0	1	2	1	5	3	1	2	3	2	5	0	3	1	0	1	0	0	KRAS
2	2	3	2	3	2	2	2	2	3	1	2	0	2	2	0	4	2	2	2	2	2	5	0	3	0	1	2	1	2	KRAS
1	2	3	2	3	2	2	2	1	3	0	2	1	2	3	1	5	3	2	2	3	2	5	1	3	0	0	2	0	1	KRAS
1	1	3	2	2	0	1	2	0	3	1	0	1	0	2	1	5	3	1	2	2	2	5	1	2	0	1	1	0	2	KRAS
2	2	2	2	2	0	0	2	0	4	0	1	0	2	2	0	4	3	2	2	2	2	5	2	3	0	0	0	0	0	KRAS
2	2	4	3	3	2	2	0	2	4	0	2	0	2	3	0	5	3	1	2	3	2	5	2	3	0	0	2	0	0	KRAS
2	3	4	2	3	2	3	2	1	3	0	2	0	2	3	0	4	2	2	2	3	2	5	1	3	0	0	2	0	0	KRAS
0	2	4	1	3	2	2	2	0	3	0	1	0	0	3	0	4	2	2	2	2	2	5	2	3	0	0	0	0	1	KRAS
1	2	3	2	2	1	2	2	0	3	0	1	0	1	2	0	5	3	2	2	3	2	3	2	3	0	0	1	0	1	KRAS
2	2	4	2	3	2	2	2	0	3	0	2	2	2	3	0	5	3	2	2	3	2	5	0	3	0	0	1	0	0	KRAS
1	2	2	2	3	1	2	2	1	3	1	1	1	1	2	0	5	3	2	2	2	2	5	1	3	1	1	1	1	1	KRAS
1	2	3	1	2	1	1	2	2	3	1	2	0	0	2	0	5	3	2	2	2	2	5	1	2	0	2	1	0	1	KRAS
1	2	3	2	3	1	1	1	1	3	0	1	1	1	2	1	5	2	1	2	3	2	5	2	2	1	1	2	1	1	KRAS
1	2	3	2	3	2	2	2	2	2	0	2	0	1	2	1	5	2	2	2	3	2	5	1	2	2	0	1	0	1	KRAS
1	2	3	2	2	1	1	2	2	3	0	2	1	0	3	1	5	3	2	2	3	2	5	0	3	0	0	0	0	1	KRAS
2	2	2	2	2	0	2	2	0	4	1	1	1	1	2	0	4	3	2	2	2	2	5	1	2	0	1	2	1	1	KRAS
2	0	4	2	4	0	2	2	1	4	2	1	1	2	2	0	5	4	2	2	4	1	5	1	4	0	0	1	0	2	KRAS
2	2	3	2	3	0	2	2	2	3	0	2	1	1	3	0	5	3	2	2	3	2	5	1	3	0	1	2	0	2	KRAS
1	2	4	2	3	2	2	2	2	3	0	2	1	2	2	1	5	3	2	2	2	2	5	2	3	0	0	2	1	1	KRAS
2	2	5	2	3	2	2	2	2	3	1	2	2	2	2	1	5	2	2	2	3	2	5	0	3	2	0	2	1	0	KRAS
1	1	3	3	2	1	0	1	0	3	1	3	0	0	1	0	5	2	1	3	3	3	5	0	3	2	1	3	1	0	KRAS
1	1	2	2	0	0	1	0	0	2	0	0	1	0	2	0	4	3	1	3	2	1	4	0	2	1	1	1	1	2	WT
0	0	2	0	1	0	0	0	0	2	0	1	1	0	2	0	4	3	1	2	2	1	4	0	2	2	1	0	2	3	WT
2	3	3	0	3	0	0	0	0	0	3	0	0	0	3	0	5	3	0	2	3	0	5	0	2	0	2	2	0	0	WT
0	2	3	2	0	0	0	0	1	4	0	1	2	0	2	0	5	3	0	2	2	2	3	0	3	0	0	2	1	2	WT
2	3	4	1	4	2	3	1	2	3	1	2	0	2	3	0	4	3	2	1	3	1	5	2	3	1	0	2	0	1	WT
0	2	2	0	2	1	0	1	0	3	0	1	1	0	3	0	5	2	1	2	3	1	5	0	3	1	1	0	0	2	WT
2	0	2	2	3	2	0	2	1	3	1	2	2	0	2	0	5	3	0	2	3	2	5	0	3	2	2	2	0	1	WT
2	2	3	2	3	2	1	2	2	2	1	2	2	2	2	1	5	2	2	2	3	2	5	1	3	2	2	1	1	2	WT
2	3	4	2	3	3	3	2	2	2	0	2	2	2	3	0	5	2	3	2	3	2	5	0	3	2	2	2	0	2	WT
0	1	2	3	3	0	1	1	0	3	0	1	2	1	2	0	5	3	3	2	2	2	4	1	1	2	2	1	0	1	WT
1	1	2	2	3	1	1	2	1	4	0	1	2	1	2	0	5	3	1	2	2	2	4	0	2	1	2	1	0	2	WT
2	2	3	2	3	1	1	1	1	3	0	1	2	1	3	0	5	3	3	2	3	1	5	1	2	1	2	1	0	1	WT
2	2	3	2	2	2	1	2	2	3	0	2	2	2	2	0	5	3	2	2	3	2	4	1	3	2	3	2	1	2	WT
0	2	2	2	2	2	1	2	1	2	0	0	2	0	2	0	5	3	2	2	2	1	5	0	2	2	2	1	0	2	WT
0	2	3	2	2	0	1	2	1	3	0	1	0	1	2	0	4	3	0	2	3	2	5	0	2	1	0	1	0	2	WT
1	1	2	2	2	1	0	0	0	3	0	1	0	0	2	0	5	3	1	2	3	1	4	0	2	1	0	1	0	1	WT
0	2	2	2	3	0	1	2	1	3	0	1	0	0	2	0	5	3	1	2	2	2	4	1	2	1	1	0	0	0	WT
1	2	2	2	3	0	1	1	1	3	1	1	1	1	2	0	4	3	2	2	3	1	4	1	2	1	0	2	0	1	WT
1	2	3	1	3	1	1	2	1	3	0	1	1	1	2	0	5	3	2	2	3	2	3	1	2	1	1	2	1	1	WT
2	2	2	1	2	1	2	1	1	4	0	1	0	1	2	0	5	3	2	2	3	2	4	2	3	1	1	2	1	1	WT
0	0	2	2	2	1	1	2	1	4	0	1	2	1	2	0	4	3	1	2	2	2	5	0	2	1	0	1	1	1	WT
2	2	2	2	2	1	2	2	0	4	0	1	2	2	2	0	4	3	2	2	2	2	4	2	3	0	0	2	1	1	WT
1	2	2	2	2	1	2	1	1	3	1	1	1	1	2	0	4	2	2	2	3	2	4	0	2	1	1	1	1	0	WT
2	0	3	0	1	0	2	0	1	2	1	2	1	0	2	0	4	2	0	2	3	2	5	1	2	0	0	2	1	0	WT
0	0	3	0	2	0	0	1	0	0	0	4	0	0	0	0	5	2	0	2	3	2	5	0	2	0	0	1	0	0	WT
1	0	4	1	2	1	0	0	2	1	0	2	1	0	2	0	5	2	1	2	2	1	5	1	2	0	0	1	1	0	WT
2	0	3	1	3	1	1	2	1	3	0	1	1	0	3	0	4	3	1	2	3	2	4	1	3	1	1	1	1	1	WT
0	3	3	0	3	1	0	1	1	3	0	2	0	0	2	1	4	3	1	1	3	1	5	1	3	1	0	1	1	0	WT
0	1	3	0	3	0	0	1	1	4	0	1	2	1	2	0	5	3	2	2	2	2	5	2	3	1	1	0	0	2	WT
2	2	3	2	3	1	1	2	1	2	0	2	1	1	2	1	5	3	1	2	3	2	5	1	3	1	1	1	1	1	WT
0	2	2	2	1	0	2	2	0	3	0	1	0	0	2	0	5	2	1	1	2	2	2	1	2	1	0	2	2	2	WT
0	0	2	1	2	0	2	1	0	4	0	1	0	0	2	0	4	3	1	2	2	2	4	1	3	0	1	1	0	1	WT
1	1	3	2	2	0	0	1	1	3	0	1	0	1	2	0	5	3	2	1	2	2	4	1	3	0	1	2	0	2	WT
0	2	3	2	3	1	1	1	1	4	1	1	1	1	3	0	4	3	2	1	3	1	5	1	3	1	1	1	0	1	WT
1	1	2	2	2	0	1	1	1	3	1	1	1	1	2	0	5	3	1	2	3	2	5	1	2	1	1	1	1	1	WT
0	2	3	1	2	1	1	1	1	3	0	1	1	1	2	0	5	3	1	2	3	2	5	1	3	1	1	1	0	1	WT
1	2	3	2	2	1	1	2	2	3	0	2	1	1	2	0	4	2	1	2	3	2	5	0	2	1	0	1	0	2	WT
1	0	2	2	3	2	2	2	0	4	0	1	2	2	2	0	5	3	2	2	2	2	5	2	2	0	0	2	0	2	WT
1	1	3	2	2	1	1	2	1	3	1	1	1	0	2	0	5	3	1	2	2	2	5	1	2	1	1	1	0	2	WT
1	1	2	2	2	0	1	2	1	4	0	1	1	1	2	0	4	3	2	2	2	2	5	1	2	0	1	2	0	1	WT
1	2	2	2	3	0	1	2	1	3	0	0	0	1	2	1	5	3	1	1	2	2	5	1	2	0	1	1	1	1	WT
1	2	1	2	3	1	1	2	0	4	0	0	2	1	2	0	5	3	2	2	2	2	4	2	2	1	1	2	0	2	WT
1	1	3	1	3	1	0	2	1	3	1	1	1	1	2	1	5	2	2	2	3	2	5	1	3	1	1	1	1	1	WT
0	1	2	2	2	1	1	2	1	3	1	1	1	1	2	0	5	2	1	1	2	2	5	1	2	1	1	1	1	2	WT
1	1	2	1	2	1	1	1	1	4	0	1	1	1	2	1	5	3	2	2	2	1	5	1	2	1	1	1	1	1	WT
1	1	3	2	2	1	0	1	1	2	0	1	1	1	2	0	5	3	1	2	3	2	5	1	2	1	1	1	1	1	WT
2	2	3	2	3	2	1	2	1	2	1	2	2	1	2	0	5	3	2	2	2	2	5	1	2	1	2	1	0	1	WT
0	1	4	0	0	1	0	1	0	4	0	2	0	0	2	0	5	1	0	2	3	2	5	0	3	1	0	0	0	0	WT
1	2	3	2	2	0	0	2	1	3	0	1	2	0	3	0	5	2	2	2	2	2	5	2	2	2	2	2	0	1	WT
0	3	4	2	2	2	0	1	1	3	1	1	1	1	2	0	4	2	2	2	3	2	4	1	2	2	1	0	1	1	WT
1	2	3	2	3	1	1	1	1	3	1	2	1	1	3	0	4	3	1	2	3	2	5	1	3	1	2	1	1	1	WT
1	2	2	0	3	0	2	2	2	3	0	2	0	2	3	0	4	2	2	2	3	1	5	1	3	0	1	0	0	2	WT
2	2	3	1	3	1	0	1	2	2	0	1	1	1	2	0	5	2	1	2	2	2	5	0	2	1	1	0	0	0	WT
1	2	3	1	3	2	2	2	2	2	0	2	0	1	3	0	5	2	2	2	3	1	5	1	3	1	1	2	1	1	WT
1	1	3	1	2	0	2	2	0	3	0	2	1	1	2	0	5	3	2	2	2	2	5	1	2	1	1	1	1	1	WT
0	2	2	2	2	0	1	2	1	2	0	1	0	1	2	0	5	2	1	2	3	2	4	0	3	1	0	1	0	1	WT
0	0	3	2	3	0	0	2	0	3	0	2	0	0	2	0	4	3	2	3	3	2	4	0	2	2	2	0	0	3	WT
1	2	4	1	3	1	1	2	1	3	0	1	1	1	2	0	4	3	1	2	3	2	5	1	3	1	1	1	0	2	WT
0	2	3	1	2	1	0	1	2	2	0	2	0	0	3	0	5	2	2	1	2	2	5	1	3	0	1	1	1	1	WT
0	2	3	2	2	2	1	2	0	2	0	1	2	2	2	0	4	3	2	2	3	2	5	1	3	2	2	2	0	2	WT
1	2	3	2	3	1	1	1	1	4	1	1	1	1	2	0	4	3	1	3	3	2	5	1	3	1	1	1	0	1	WT
1	2	2	2	3	0	2	2	0	3	1	1	2	1	2	0	5	3	2	2	3	2	3	1	3	2	1	1	0	1	WT
1	2	2	1	2	2	1	0	2	2	1	2	2	0	2	0	4	3	1	3	3	2	5	0	2	1	2	2	2	0	WT
1	2	2	2	3	0	1	2	0	3	0	0	0	0	2	0	4	3	0	3	3	2	4	0	3	2	0	2	0	0	WT
0	1	2	2	2	0	2	1	0	2	0	1	1	0	2	0	4	3	2	3	2	2	5	1	2	0	2	2	0	0	WT
0	2	2	1	2	0	1	1	0	3	0	2	1	0	2	0	4	3	1	3	3	2	5	1	3	1	0	1	0	1	WT
0	1	3	0	1	1	0	0	0	0	0	0	0	0	1	0	3	1	1	3	3	1	5	0	3	0	0	0	1	0	WT
1	1	3	1	3	1	1	0	1	3	1	1	2	0	2	0	4	3	2	3	2	2	5	0	2	1	1	1	0	0	WT
0	1	2	1	3	0	0	0	0	2	1	1	1	0	2	0	4	3	1	2	3	2	5	0	2	0	0	2	1	2	WT
0	0	3	0	3	0	0	0	0	2	0	2	0	0	2	0	5	2	0	2	3	2	5	0	2	2	2	0	0	0	WT
1	0	2	2	3	0	0	0	0	3	0	1	1	0	2	0	5	2	0	2	2	1	5	0	2	0	1	2	0	2	WT
2	0	2	2	2	0	2	2	1	4	2	2	2	2	2	0	4	3	2	2	2	2	5	2	3	1	0	2	2	2	WT
1	2	3	2	2	1	1	2	1	3	0	1	1	1	2	1	4	3	2	2	2	2	5	1	2	1	1	1	1	1	WT
0	0	2	2	2	0	2	2	0	4	0	1	0	0	2	0	4	3	2	2	2	2	4	0	2	0	0	0	0	2	WT
2	2	4	2	3	2	2	2	2	3	0	2	0	1	3	1	4	3	2	2	3	1	4	1	3	0	0	1	0	2	WT
0	2	3	1	2	0	0	1	1	3	1	0	1	2	2	0	5	3	1	2	2	2	5	0	2	1	0	2	1	2	WT
1	2	3	1	2	2	2	2	1	3	0	1	1	1	3	1	4	3	2	2	2	2	4	2	3	1	0	2	1	2	WT
0	0	2	2	2	0	0	2	0	4	0	1	0	1	2	0	4	2	2	1	2	1	5	1	3	1	1	1	0	1	WT
0	2	3	1	2	1	2	1	0	4	1	1	0	1	3	0	4	3	1	2	3	2	5	1	3	1	1	1	0	2	WT
2	2	4	1	3	1	2	1	1	3	0	2	1	1	2	0	4	3	1	2	3	2	3	1	3	0	0	2	0	2	WT
0	2	2	2	2	1	2	2	1	4	0	1	2	1	2	0	4	2	2	2	2	2	4	1	2	0	0	2	0	2	WT
1	2	3	1	3	1	0	2	2	3	0	1	2	1	2	0	5	3	1	2	2	2	5	2	2	1	2	2	1	2	WT
0	1	3	1	2	0	0	0	1	3	0	2	0	1	2	0	4	2	2	2	2	2	5	1	2	0	1	2	1	0	WT
0	1	3	2	4	0	2	1	1	3	0	0	1	0	3	0	5	3	2	1	2	1	4	0	2	1	1	1	0	1	WT
1	2	3	2	3	0	2	2	2	2	0	2	0	2	2	1	5	3	2	2	2	2	5	1	2	1	1	2	1	1	WT
1	1	4	1	3	2	1	0	1	3	0	1	1	1	2	0	5	3	1	1	3	1	5	2	3	1	1	1	0	1	WT
0	2	4	2	2	1	1	2	1	3	0	1	0	0	2	1	4	2	2	2	3	2	5	1	2	1	0	0	0	1	WT

## Sheet: NSCLC_Egfr Features
ENSG00000115295	ENSG00000139163	ENSG00000226243	ENSG00000181450	ENSG00000168710	ENSG00000237803	ENSG00000136819	ENSG00000168904	ENSG00000187051	ENSG00000164258	ENSG00000177556	ENSG00000178057	ENSG00000140497	ENSG00000173083	ENSG00000143198	ENSG00000134265	ENSG00000161547	ENSG00000204710	Group
0	2	0	0	0	3	3	3	2	1	2	4	0	3	0	1	0	2	EGFR
0	0	1	0	1	3	3	2	2	1	2	4	3	0	3	2	2	2	EGFR
1	1	1	1	1	2	2	2	1	2	2	4	2	2	2	3	2	3	EGFR
2	1	1	1	2	2	3	2	2	2	2	4	3	2	2	2	2	2	EGFR
2	1	1	1	1	2	2	3	2	2	2	4	2	2	2	2	2	1	EGFR
1	2	1	2	1	2	2	2	2	2	2	5	2	2	2	2	2	2	EGFR
1	1	1	1	2	2	3	3	2	2	2	4	1	2	2	2	2	2	EGFR
2	1	1	1	2	2	3	2	2	2	2	3	2	2	2	2	2	1	EGFR
0	2	0	0	2	2	2	2	2	2	2	5	2	3	2	2	2	2	EGFR
2	0	2	0	2	2	2	2	2	2	2	4	2	2	2	2	2	2	EGFR
1	1	1	1	2	2	2	3	2	2	2	4	3	3	3	2	2	2	EGFR
1	1	1	0	2	2	2	2	1	1	1	4	2	2	2	1	2	0	EGFR
0	0	1	1	2	2	2	2	2	3	2	5	2	3	3	3	3	3	EGFR
1	1	1	1	1	2	2	2	2	2	2	4	2	2	2	2	2	2	EGFR
0	1	1	1	1	2	2	3	2	2	2	4	2	2	2	3	2	2	EGFR
0	2	1	0	1	2	2	2	2	2	2	4	2	2	3	2	2	1	EGFR
2	0	0	1	1	2	2	2	2	2	2	5	2	2	2	2	2	2	EGFR
0	1	1	1	1	2	2	2	2	2	2	4	2	1	2	3	2	1	EGFR
1	1	1	1	1	2	2	2	2	2	2	4	2	2	2	2	2	0	EGFR
1	0	1	1	1	2	2	2	2	2	2	4	2	2	2	2	2	2	EGFR
0	1	1	1	1	2	2	3	2	2	2	5	3	4	3	2	2	2	EGFR
0	0	0	0	0	2	3	2	2	2	2	4	2	0	2	3	2	2	WT
0	0	0	0	0	3	3	3	3	3	3	5	1	3	3	2	2	3	WT
0	0	0	0	0	3	3	3	3	3	2	4	3	0	3	3	3	4	WT
0	0	0	0	0	3	3	3	3	2	3	5	3	3	3	3	2	3	WT
0	0	0	0	0	2	3	3	2	2	2	4	3	0	2	3	3	3	WT
0	1	0	0	0	3	3	3	3	3	3	5	3	3	3	3	3	4	WT
1	0	0	0	3	3	3	3	3	3	3	5	3	3	3	3	3	4	WT
0	1	1	1	1	3	3	3	2	4	3	5	4	4	3	3	3	3	WT
2	0	0	0	0	3	3	3	3	3	3	5	3	3	3	3	3	3	WT
0	0	0	0	1	3	3	3	2	3	3	5	3	4	3	2	3	3	WT
0	0	2	0	2	3	2	3	3	3	3	5	3	3	3	2	3	2	WT
0	0	0	0	1	3	2	2	2	3	2	5	3	3	3	3	3	2	WT
0	0	1	0	2	2	2	2	2	2	2	5	3	3	2	2	2	4	WT
0	0	0	0	2	2	3	2	2	2	2	5	2	3	3	2	3	2	WT
1	2	0	1	2	2	3	3	2	2	2	5	3	4	3	3	2	1	WT
1	1	1	1	2	1	2	3	2	2	1	4	1	2	2	4	2	3	WT
0	0	2	1	2	2	2	3	2	2	2	5	3	2	3	3	3	3	WT
0	0	1	0	3	3	3	3	2	2	2	5	3	3	2	2	2	3	WT
0	0	0	0	2	2	3	2	3	2	2	5	3	3	2	2	3	3	WT
0	0	2	0	0	3	3	2	3	2	2	4	2	0	3	1	2	2	WT
0	0	0	0	2	2	2	3	2	2	2	5	2	4	3	2	2	3	WT
0	0	0	0	0	3	3	3	2	0	2	3	1	3	2	3	2	3	WT
0	0	0	1	2	2	3	3	3	2	3	5	3	3	3	3	3	2	WT
0	0	2	0	2	2	3	3	3	3	3	5	3	3	3	3	3	3	WT
0	0	0	0	1	2	2	2	2	3	3	5	2	2	2	3	3	3	WT
1	0	0	0	1	3	3	3	3	3	3	5	3	3	3	3	3	2	WT
0	2	0	0	1	2	2	3	2	2	3	5	3	3	3	3	2	0	WT
0	0	1	0	1	3	3	3	3	3	3	5	3	3	3	3	3	3	WT
0	0	1	0	1	3	3	3	3	3	2	5	3	3	3	3	3	4	WT
0	1	0	1	2	2	3	3	3	3	3	5	4	4	2	3	4	4	WT
0	1	0	0	0	3	3	3	3	3	3	5	3	4	3	3	3	4	WT
0	0	0	0	0	3	3	3	3	3	3	5	3	3	3	3	0	3	WT
0	0	1	0	2	3	3	3	3	3	3	5	3	4	3	3	3	2	WT
0	0	1	1	1	3	3	3	2	3	2	5	3	3	3	3	2	3	WT
0	0	0	0	0	2	3	3	2	2	2	4	1	0	3	2	3	3	WT
0	0	0	0	0	2	2	2	2	2	2	4	2	2	2	2	2	2	WT
0	0	0	0	0	2	2	3	2	2	2	4	3	4	3	3	2	2	WT
0	0	0	0	0	3	3	2	1	2	2	5	2	2	3	2	2	3	WT
0	1	0	0	0	3	1	3	2	3	4	5	3	3	3	3	3	3	WT

## Sheet: NSCLC_MET Features
ENSG00000052841	ENSG00000170581	ENSG00000065526	ENSG00000127481	ENSG00000108349	ENSG00000167258	ENSG00000036257	ENSG00000119328	ENSG00000006831	ENSG00000223609	Group
1	0	0	3	0	0	0	1	1	0	MET
1	1	0	2	1	1	1	1	1	1	MET
1	1	1	3	1	1	1	1	1	3	MET
1	1	1	3	1	1	0	1	1	1	MET
2	1	1	3	0	1	1	1	1	1	MET
1	1	1	3	1	1	1	1	1	1	MET
2	2	1	3	1	1	1	1	1	1	MET
1	1	1	2	1	1	1	1	1	1	MET
1	1	1	3	1	1	1	1	1	1	MET
0	1	1	3	1	1	1	1	1	1	MET
1	0	0	2	1	1	0	0	1	2	WT
0	0	0	2	0	0	0	1	2	0	WT
0	0	0	2	0	0	0	1	2	2	WT
0	0	0	2	0	0	0	0	0	2	WT
0	0	0	2	0	0	0	0	2	2	WT
0	0	0	0	0	0	0	0	0	3	WT
0	0	0	1	0	0	0	0	2	2	WT
0	0	0	2	0	0	1	0	2	4	WT
0	0	0	2	0	0	0	2	0	2	WT
0	0	0	2	0	0	0	1	2	0	WT
0	0	0	2	0	0	0	0	2	2	WT
0	0	0	4	2	0	0	0	2	3	WT
0	0	0	2	0	0	0	0	1	2	WT
0	0	0	2	0	2	2	2	2	2	WT

## Sheet: BrCa_PIK3CA Features
ENSG00000108443	ENSG00000089053	ENSG00000063854	Group
2	5	1	PIK3CA
2	5	0	PIK3CA
2	5	0	PIK3CA
2	5	0	PIK3CA
1	4	2	PIK3CA
1	5	2	PIK3CA
2	4	1	WT
1	5	2	WT
0	4	1	WT
2	4	2	WT
0	4	1	WT
0	4	2	WT
2	4	2	WT
1	5	1	WT
1	4	2	WT
0	4	1	WT
0	4	1	WT
1	4	1	WT
0	4	2	WT
1	4	1	WT
1	5	1	WT
1	4	1	WT
1	4	2	WT
0	4	2	WT
1	4	0	WT
0	4	1	WT
0	4	1	WT
0	5	1	WT
1	4	3	WT
0	5	1	WT
1	4	1	WT
0	4	1	WT
0	4	2	WT
1	4	1	WT
0	4	1	WT
2	4	1	WT
0	4	1	WT
1	4	1	WT
0	4	1	WT

## Sheet: BrCa_HER Feature
ENSG00000100372	ENSG00000101052	ENSG00000165516	ENSG00000106397	ENSG00000145936	ENSG00000083444	ENSG00000106290	ENSG00000160131	Group
2	2	2	2	2	2	1	1	HER
2	1	2	0	2	2	2	0	HER
1	1	1	1	2	2	2	0	HER
1	2	2	0	2	2	2	0	HER
1	2	2	1	0	2	2	0	HER
2	2	2	0	0	0	0	0	HER
1	2	2	1	2	2	2	1	HER
1	2	2	0	1	2	2	0	HER
2	2	2	1	1	2	2	1	HER
1	1	2	1	2	2	2	0	HER
1	2	2	1	2	2	2	0	HER
2	1	1	0	2	0	0	1	HER
0	0	0	0	1	2	1	1	WT
0	1	0	0	0	1	0	0	WT
1	0	2	0	0	2	2	0	WT
1	1	3	0	1	1	2	0	WT
0	0	1	0	0	1	1	0	WT
2	0	0	1	1	1	1	1	WT
1	0	1	0	1	0	0	1	WT
1	0	0	0	0	0	0	0	WT
1	1	1	0	2	2	1	1	WT
0	1	1	0	3	1	0	1	WT
1	2	0	0	1	1	1	1	WT
0	2	2	0	0	2	2	1	WT
1	1	1	0	1	1	1	1	WT
1	1	1	0	1	0	0	1	WT
0	0	0	0	1	1	0	0	WT
0	1	1	0	1	1	1	1	WT
1	3	1	0	1	1	1	1	WT
0	1	0	0	1	0	1	1	WT
0	2	0	1	1	0	0	1	WT
1	0	0	0	2	1	1	1	WT
2	0	2	0	1	2	2	1	WT
0	0	1	0	1	2	1	1	WT
0	0	2	0	1	2	1	0	WT
1	2	2	0	1	1	2	1	WT
1	2	3	0	1	1	0	1	WT
1	1	2	0	0	1	1	1	WT
1	0	2	0	0	2	1	1	WT

[truncated: 1 more sheets: BrCa_TN Feature]
